# Supplementary material for: A high-density genetic map construction and sex-related loci identification in Chinese Giant salamander
Source: BMC Genomics. 2021 Apr 1;22:230. doi: 10.1186/s12864-021-07550-0 (PMC8017863; doi:10.1186/s12864-021-07550-0)
Supplement: Supplementary file 1 — Additional file 1: Table S1. Original data of each sample for RAD sequencing [file 12864_2021_7550_MOESM1_ESM.xls]

## Sheet: Original data
Supplementary Table 1 Original data information about samples for RAD sequencing.
ID	Reads	Bases(Gb)	Error%	Q20%	Q30%	GC%
PF	214008918	31.37	0.0254	95.11	91.37	54.15
PM	196274240	28.85	0.0325	93.88	89.68	48.66
1	85357990	12.54	0.0317	94.21	90.14	48.77
2	93183464	13.7	0.0317	94.16	90.24	48.68
3	137307724	20.18	0.0316	94.2	90.27	48.63
4	87492604	12.92	0.0305	94.63	91.09	48.69
5	95194590	14.02	0.0235	94.94	90.33	49.01
6	121216764	17.94	0.0318	94.12	90.19	48.63
7	205335002	30.39	0.0326	93.83	89.62	48.57
8	136010990	20.06	0.0319	94.08	90.1	48.59
9	96473062	14.22	0.0278	95.36	93.38	48.81
10	97624278	14.34	0.0213	95.45	91.1	48.87
11	85872632	12.61	0.0282	95.38	92.94	48.83
12	102205730	15.02	0.0275	95.52	93.58	48.65
13	101719136	15.04	0.0259	95.43	92.93	48.86
14	94996180	14.04	0.0295	94.9	91.83	48.59
15	107741520	15.95	0.0275	95.5	93.55	48.52
16	103439862	15.25	0.0276	95.58	93.4	48.83
17	95999372	14.16	0.0274	95.67	93.54	48.6
18	114527828	16.89	0.0275	95.54	93.61	48.71
19	100956652	14.87	0.0224	95.67	92.16	48.65
20	86798098	12.75	0.028	95.46	93.07	48.6
21	139979024	20.58	0.0273	95.64	93.72	48.5
22	86623764	12.79	0.0272	95.72	93.71	48.47
24	94419982	13.97	0.0275	95.55	93.6	48.33
25	148907284	22.04	0.0273	95.62	93.69	48.26
26	89612682	13.23	0.0276	95.55	93.4	48.46
27	97737944	14.44	0.0264	96.12	94.41	48.56
28	96297292	14.18	0.0283	95.32	92.86	48.52
29	95216556	14.04	0.0268	95.89	94.04	48.28
30	96512204	14.18	0.0282	95.42	92.9	48.66
31	95462682	14.05	0.0286	95.27	92.5	48.52
32	86542990	12.77	0.0252	95.81	93.23	48.74
33	95478694	14.11	0.0272	95.79	93.7	48.5
34	85516458	12.63	0.0279	95.52	93.09	48.68
35	99606286	14.71	0.028	95.45	93.06	48.61
36	100341752	14.82	0.0271	95.72	93.86	48.73
37	192819838	28.44	0.0269	95.85	94	48.46
38	95650310	14.09	0.0276	95.63	93.34	48.64
39	87615220	12.84	0.0267	96.02	94.12	48.68
40	94667262	13.94	0.0226	95.5	91.89	49.05
41	96757498	14.29	0.0238	95.12	90.96	49.36
42	84899670	12.54	0.0289	95.07	92.39	49.25
43	99815302	14.74	0.0284	95.2	92.82	49.2
44	85688610	12.65	0.0286	95.17	92.64	49.24
45	90245642	13.31	0.0277	95.4	93.39	49.18
46	87687906	12.91	0.0275	95.58	93.55	49.32
47	102745820	15.14	0.0274	95.63	93.61	49.19
48	97763674	14.32	0.0276	95.45	93.51	49.33
49	110708264	16.22	0.0275	95.5	93.56	48.98
50	99857906	14.78	0.0269	95.91	93.99	49.18
51	128013336	18.95	0.0277	95.42	93.44	48.95
52	99703454	14.69	0.0212	94.39	88.18	49.6
53	102143244	15.09	0.0274	95.62	93.6	49.13
54	103334602	15.2	0.0275	95.62	93.49	49.15
55	95060908	14.02	0.023	94.6	89.51	50
56	129360660	19.08	0.0271	95.72	93.84	49.17
57	96162920	14.09	0.0272	95.69	93.8	49.16
58	103950652	15.23	0.0276	95.59	93.45	49.15
59	97451686	14.28	0.0274	95.55	93.63	48.98
60	206519184	30.56	0.0313	94.48	90.35	48.6
61	221503668	32.78	0.0305	94.77	90.94	48.62
62	93056520	13.59	0.0176	95.16	89.11	49.35
63	87499564	12.92	0.0298	94.99	91.51	48.62
64	155270626	22.9	0.0325	94.12	89.5	48.64
65	95644312	13.97	0.0165	95.95	90.75	49.11
66	90413840	13.25	0.0224	95.47	91.14	48.71
67	104952172	15.33	0.0198	95.09	89.57	49.31
68	97101140	14.27	0.016	95.88	90.56	47.93
69	100681102	14.9	0.0169	95.57	89.85	48.29
70	106195798	15.57	0.0202	94.82	89.03	49.19
71	93281066	13.64	0.0194	95.66	90.84	48.64
72	93106116	13.71	0.0201	94.86	89.4	48.87
73	148704098	21.93	0.0307	94.63	90.83	48.75
74	94068104	13.89	0.0197	94.97	89.68	48.69
77	99711344	14.68	0.0223	95.29	90.56	48.87
78	184806980	27.07	0.0332	94.06	88.86	49.18
80	103667506	15.23	0.015	97.08	93.67	48.19
81	91466916	13.43	0.0178	95.81	91.44	48.04
84	95597602	14.04	0.0183	95.59	90.79	48.49
86	102510260	15.02	0.0213	94.6	88.43	50.09
87	88766840	13.01	0.0177	95.23	89.16	49.15
89	98256508	14.51	0.019	95.3	90.02	48.46
90	213842334	31.33	0.0349	93.44	87.8	49.09
91	115468474	16.92	0.0309	94.58	90.71	48.88
93	94590664	13.9	0.0161	95.76	90.46	48.3
95	89005414	13.14	0.025	95.63	92.89	49.14
96	163006212	24.12	0.0285	95	92.89	49.08
97	215360814	31.87	0.0288	94.86	92.69	48.9
98	112786666	16.61	0.0223	95.54	91.68	50.08
99	90204498	13.22	0.0149	96.47	91.62	49.59
101	103925254	15.19	0.0195	95.81	91.44	49.01
102	107576634	15.73	0.0178	95.94	91.23	49.43
103	105878442	15.47	0.0179	95.94	91.24	49.83
104	102491112	14.98	0.0199	95.84	91.7	49.19
105	91738210	13.39	0.0173	95.36	89.32	49.61
106	85081892	12.5	0.0213	94.39	88.49	49.54

## Sheet: Clean data
Clean data information about samples for RAD sequencing.
ID	Reads	Bases(Gb)	RAD_tag_num	Error%	Q20%	GC%
PF	206937451	29.85	1887649	0.0227	96.64	54.08
PM	191714530	27.51	6378461	0.0287	95.73	48.44
1	83533144	12	2378028	0.0283	95.91	48.57
2	91145358	13.1	2754933	0.0282	95.91	48.46
3	134372909	19.32	4533975	0.0282	95.91	48.41
4	85777537	12.41	2533588	0.0274	96.24	48.49
5	91985170	13.23	2709533	0.0199	97.01	48.81
6	118555722	17.14	3894566	0.0282	95.9	48.41
7	200538031	28.95	6791876	0.0287	95.72	48.35
8	132974511	19.16	4424445	0.0283	95.86	48.37
9	94265726	13.7	2638107	0.0253	96.83	48.61
10	94434370	13.58	2772650	0.0182	97.36	48.7
11	84110740	12.18	2335230	0.0258	96.78	48.64
12	100034073	14.51	2962392	0.0252	96.92	48.44
13	99296804	14.46	2868293	0.0234	96.94	48.66
14	92988108	13.5	2635670	0.0268	96.43	48.39
15	105401976	15.38	3169390	0.0252	96.94	48.33
16	101391887	14.74	3122318	0.0253	96.94	48.65
17	94234043	13.71	2709528	0.0252	97	48.4
18	112066011	16.31	3495510	0.0251	96.95	48.51
19	97926285	14.17	2953700	0.0195	97.42	48.45
20	85076933	12.32	2468452	0.0257	96.82	48.41
21	137097419	19.9	4567651	0.0251	96.97	48.3
22	84977097	12.38	2442203	0.0251	97.02	48.29
24	92426582	13.5	2750823	0.0252	96.93	48.13
25	145821995	21.3	4901851	0.0251	96.98	48.07
26	87828070	12.79	2554446	0.0254	96.91	48.28
27	96014467	14.01	2777364	0.0244	97.36	48.37
28	94307346	13.69	2823442	0.0258	96.74	48.33
29	93467760	13.62	2846149	0.0249	97.11	48.09
30	94605875	13.69	2826780	0.0258	96.8	48.48
31	93654165	13.57	2754552	0.0262	96.65	48.34
32	84662188	12.3	2456965	0.0229	97.22	48.56
33	93805213	13.68	2784861	0.0251	97.06	48.32
34	83845588	12.2	2477251	0.0256	96.89	48.5
35	97609153	14.21	2977373	0.0256	96.84	48.43
36	98411122	14.35	2882395	0.025	97.04	48.54
37	188998953	27.52	6454971	0.0248	97.17	48.28
38	93863219	13.64	2816878	0.0254	96.94	48.46
39	86063642	12.46	2527217	0.0247	97.22	48.5
40	91744742	13.27	2687519	0.0196	97.31	48.86
41	93590250	13.53	2752202	0.0204	97.08	49.16
42	83000579	12.06	2363954	0.0262	96.59	49.04
43	97588998	14.2	2906640	0.0258	96.7	48.98
44	83793814	12.18	2458404	0.026	96.67	49.04
45	88209821	12.84	2634259	0.0254	96.84	48.96
46	85883761	12.48	2523070	0.0252	96.96	49.11
47	100714397	14.64	3084086	0.0252	96.98	48.98
48	95572494	13.81	2756244	0.0252	96.92	49.12
49	108305321	15.66	3361567	0.0252	96.91	48.77
50	97860827	14.29	2963407	0.0246	97.31	48.95
51	125176663	18.27	4059582	0.0253	96.87	48.75
52	94432173	13.48	2862070	0.0164	97.29	49.45
53	100058401	14.58	3152344	0.0252	96.98	48.93
54	101349748	14.71	3230887	0.0253	96.95	48.96
55	89886474	12.93	1934524	0.0184	97.28	49.77
56	126806524	18.47	4178881	0.025	97.04	48.97
57	94167671	13.63	2983300	0.025	97.02	48.96
58	101882742	14.72	3238607	0.0253	96.95	48.96
59	95290540	13.78	2942609	0.0251	96.97	48.79
60	202481609	29.33	6425287	0.0281	96.12	48.39
61	217382202	31.53	6737044	0.0275	96.33	48.41
62	88349310	12.52	2615876	0.0136	97.86	49.24
63	85897505	12.44	2660011	0.0269	96.51	48.43
64	151841262	21.87	4906475	0.0288	95.93	48.41
65	92097108	13.14	2876328	0.0135	98.04	48.97
66	87779115	12.6	2588588	0.0194	97.27	48.54
67	100088643	14.22	3004184	0.0157	97.64	49.17
68	93011611	13.35	3159656	0.013	98.13	47.75
69	96165366	13.87	2905298	0.0135	97.95	48.1
70	100985778	14.38	2964088	0.0159	97.49	49.06
71	89981374	12.87	2418476	0.0163	97.67	48.48
72	87923652	12.62	2425156	0.0159	97.56	48.65
73	145673932	21.03	2990540	0.0275	96.3	48.57
74	88613276	12.75	2680935	0.0155	97.71	48.47
77	96564738	13.9	2037724	0.019	97.23	48.71
78	180490472	25.81	5409628	0.0293	95.9	48.95
80	99582590	14.35	2804343	0.0133	98.4	48.06
81	87461495	12.6	2056991	0.0148	97.91	47.86
84	91512978	13.11	2755468	0.0151	97.76	48.28
86	96177343	13.72	2842076	0.0164	97.44	49.93
87	84422137	12.03	2400778	0.0139	97.81	48.96
89	93816981	13.52	1656015	0.0154	97.65	48.26
90	208204092	29.66	6447550	0.0303	95.54	48.85
91	113034484	16.22	3761058	0.0276	96.25	48.68
93	89953845	12.91	2904332	0.0128	98.18	48.1
95	86829270	12.62	2661539	0.0225	97.16	48.95
96	158763122	23.15	5112590	0.0258	96.59	48.88
97	209569306	30.54	6800866	0.026	96.5	48.71
98	107529871	15.53	2374832	0.0185	97.85	49.84
99	87362669	12.52	2599903	0.0125	98.3	49.46
101	100166392	14.36	3083854	0.0165	97.75	48.82
102	104027500	14.87	3218701	0.015	97.86	49.28
103	102263451	14.61	3080489	0.015	97.91	49.67
104	99112230	14.22	3012725	0.0171	97.67	49
105	87207652	12.38	2431539	0.0135	97.95	49.46
106	79470673	11.35	2248790	0.0162	97.51	49.3
