# Supplementary material for: A high-density genetic map construction and sex-related loci identification in Chinese Giant salamander
Source: BMC Genomics. 2021 Apr 1;22:230. doi: 10.1186/s12864-021-07550-0 (PMC8017863; doi:10.1186/s12864-021-07550-0)
Supplement: Supplementary file 2 — Additional file 2: Table S2. Genotyping information and location of each SNP on the 30 LGs [file 12864_2021_7550_MOESM2_ESM.xls]

## Sheet: paternal genetic map
Information about the SNPs on the 30 LGs of the paternal genetic map.
Linkage Groups	SNPs	1	2	3	4	5	6	7	8	9	10	11	12	13	14	15	16	17	18	19	20	21	22	23	24	25	26	27	28	29	30	31	32	33	34	35	36	37	38	39	40	41	42	43	44	45	46	47	48
lg1	73.lm_ll_37795	lm	lm	lm	ll	lm	lm	ll	ll	--	lm	lm	ll	ll	ll	ll	ll	ll	ll	ll	ll	lm	ll	ll	ll	ll	--	ll	lm	lm	lm	ll	lm	lm	lm	lm	lm	ll	lm	lm	lm	ll	ll	ll	ll	ll	lm	ll	ll
lg1	90.lm_ll_522311	ll	ll	ll	lm	ll	ll	lm	ll	ll	--	ll	lm	lm	--	lm	--	lm	lm	lm	lm	ll	lm	--	lm	lm	--	lm	ll	--	ll	--	--	--	lm	ll	ll	lm	--	--	--	--	--	--	lm	lm	ll	lm	lm
lg1	69.lm_ll_105357	ll	--	--	ll	ll	ll	ll	ll	ll	ll	--	lm	lm	--	lm	ll	--	ll	ll	--	--	lm	ll	lm	lm	--	--	ll	lm	--	ll	--	ll	lm	--	ll	lm	ll	ll	ll	--	lm	--	lm	lm	ll	lm	--
lg1	91.lm_ll_91124	ll	ll	ll	lm	--	--	lm	lm	lm	ll	--	lm	--	lm	lm	--	ll	lm	lm	ll	ll	ll	lm	lm	lm	--	lm	ll	--	ll	--	--	ll	--	ll	ll	lm	ll	ll	ll	lm	lm	--	--	lm	ll	--	lm
lg1	93.lm_ll_3793	--	ll	ll	lm	ll	ll	ll	ll	--	ll	ll	--	lm	lm	lm	--	lm	ll	lm	ll	ll	--	ll	ll	lm	ll	ll	ll	ll	ll	--	ll	ll	ll	--	ll	--	ll	--	--	lm	lm	--	--	lm	ll	--	lm
lg1	90.lm_ll_478844	--	ll	ll	--	ll	ll	ll	ll	ll	ll	--	lm	--	lm	lm	ll	ll	lm	lm	lm	ll	--	ll	lm	lm	--	ll	ll	ll	--	lm	ll	ll	lm	ll	--	lm	ll	--	--	lm	lm	--	ll	lm	--	lm	lm
lg1	90.lm_ll_666223	ll	--	ll	--	ll	--	lm	ll	ll	ll	ll	lm	lm	lm	lm	lm	lm	lm	--	lm	ll	lm	--	lm	lm	--	lm	ll	ll	ll	--	--	ll	--	--	ll	--	ll	ll	ll	lm	lm	--	lm	lm	ll	--	lm
lg1	90.lm_ll_538615	ll	--	ll	lm	ll	ll	ll	ll	ll	ll	ll	--	lm	--	lm	ll	--	ll	lm	--	ll	--	ll	lm	lm	ll	ll	ll	--	ll	--	--	lm	--	--	ll	lm	--	--	ll	lm	lm	--	--	lm	ll	--	lm
lg1	7.lm_ll_315894	--	ll	ll	lm	ll	ll	lm	--	lm	--	lm	lm	lm	--	lm	lm	lm	ll	--	lm	ll	--	lm	lm	lm	--	--	lm	--	ll	lm	--	ll	ll	--	ll	lm	ll	ll	lm	lm	lm	lm	ll	lm	--	ll	lm
lg1	90.lm_ll_688062	--	ll	ll	--	ll	--	lm	--	lm	--	lm	lm	lm	--	lm	lm	--	ll	lm	lm	--	ll	lm	lm	lm	ll	lm	lm	--	--	lm	ll	--	--	ll	ll	lm	--	ll	lm	ll	lm	ll	ll	lm	ll	ll	lm
lg1	99.lm_ll_106472	lm	--	lm	--	--	lm	ll	--	--	lm	ll	ll	ll	--	ll	ll	ll	--	ll	ll	lm	lm	ll	ll	ll	lm	--	--	lm	--	lm	lm	lm	--	--	lm	ll	lm	lm	ll	ll	--	ll	ll	--	ll	ll	ll
lg1	91.lm_ll_101689	ll	--	ll	--	--	--	lm	lm	--	ll	lm	--	lm	--	lm	lm	lm	ll	lm	--	ll	ll	--	lm	lm	--	lm	lm	ll	--	lm	--	ll	ll	--	--	--	--	ll	lm	lm	lm	--	ll	lm	lm	ll	lm
lg1	96.lm_ll_368098	--	--	ll	--	ll	ll	lm	lm	lm	ll	--	lm	ll	--	lm	lm	lm	ll	lm	lm	ll	--	lm	lm	--	--	ll	lm	--	--	--	--	--	ll	--	ll	lm	--	ll	lm	--	lm	lm	ll	--	lm	ll	lm
lg1	96.lm_ll_340011	ll	ll	ll	--	ll	ll	lm	lm	--	--	--	lm	--	--	lm	lm	lm	ll	lm	lm	ll	--	lm	lm	lm	--	lm	lm	--	--	lm	ll	--	--	--	--	lm	ll	ll	lm	--	lm	ll	ll	lm	lm	ll	lm
lg1	97.lm_ll_493904	--	--	lm	ll	lm	lm	ll	--	--	lm	ll	ll	--	lm	ll	ll	ll	lm	ll	ll	lm	lm	ll	ll	ll	lm	ll	ll	lm	lm	--	lm	ll	--	ll	lm	--	lm	--	ll	ll	ll	ll	lm	ll	--	lm	ll
lg1	96.lm_ll_359927	ll	ll	ll	ll	ll	ll	lm	ll	lm	ll	--	lm	--	--	lm	lm	lm	ll	lm	--	--	ll	lm	lm	lm	--	ll	lm	ll	ll	ll	ll	ll	--	ll	ll	lm	ll	ll	--	--	lm	ll	ll	--	--	--	lm
lg1	91.lm_ll_85251	ll	ll	ll	--	ll	ll	lm	lm	--	ll	ll	lm	ll	lm	lm	--	lm	lm	--	lm	ll	ll	lm	lm	lm	ll	ll	--	ll	ll	lm	--	ll	ll	ll	ll	lm	ll	--	ll	ll	lm	lm	lm	lm	ll	ll	lm
lg1	91.lm_ll_83649	ll	--	ll	lm	ll	ll	lm	ll	ll	ll	lm	lm	ll	ll	ll	lm	lm	ll	--	lm	ll	ll	lm	lm	ll	ll	lm	lm	ll	ll	lm	lm	ll	ll	--	ll	lm	ll	ll	--	lm	lm	ll	ll	lm	lm	--	lm
lg1	90.hk_hk_175803	--	--	hk	--	hk	hk	hk	kk	hk	--	hk	kk	hh	--	kk	--	hk	hk	hk	--	kk	kk	hh	hk	kk	--	--	--	--	hk	--	--	--	kk	--	hk	--	hk	--	hk	--	--	kk	hh	hh	hk	hk	hh
lg1	99.lm_ll_113987	--	lm	lm	--	lm	ll	ll	ll	--	ll	lm	--	lm	--	lm	--	--	--	lm	lm	ll	ll	lm	ll	ll	--	lm	lm	ll	--	ll	lm	ll	--	--	lm	ll	lm	ll	ll	--	ll	--	lm	--	ll	ll	lm
lg1	96.lm_ll_375599	ll	ll	ll	--	ll	lm	lm	lm	lm	lm	ll	--	--	ll	ll	--	--	--	--	--	lm	--	ll	lm	lm	lm	ll	ll	--	--	lm	lm	--	lm	lm	ll	--	ll	--	lm	lm	lm	ll	ll	ll	lm	lm	ll
lg1	99.lm_ll_15385	--	--	lm	ll	lm	ll	ll	ll	ll	--	--	ll	lm	lm	lm	lm	--	ll	lm	lm	ll	ll	lm	ll	--	ll	--	lm	ll	ll	--	lm	ll	ll	ll	lm	lm	lm	ll	ll	ll	ll	ll	lm	lm	ll	ll	lm
lg1	99.lm_ll_79759	lm	lm	lm	--	lm	--	ll	ll	--	--	lm	ll	--	--	lm	lm	ll	ll	--	lm	ll	ll	lm	ll	--	--	lm	lm	ll	ll	--	lm	ll	ll	--	lm	lm	lm	--	ll	ll	--	--	lm	lm	ll	ll	lm
lg1	99.hk_hk_27086	kk	hh	hk	hh	--	--	kk	hk	kk	hk	--	hk	--	--	hh	hh	--	--	hh	hk	hk	hk	--	kk	hk	hk	hk	hh	kk	--	hk	--	hk	hk	--	hh	hk	hk	hk	--	hk	--	hh	hk	hk	hk	kk	--
lg1	99.lm_ll_128679	ll	--	ll	ll	lm	ll	ll	ll	--	ll	lm	ll	lm	lm	lm	--	--	ll	lm	lm	ll	--	lm	ll	ll	--	lm	lm	--	--	--	--	--	ll	--	lm	--	lm	--	ll	--	ll	--	lm	lm	ll	ll	lm
lg1	99.lm_ll_72615	--	lm	lm	--	lm	ll	ll	ll	--	ll	lm	ll	lm	lm	lm	lm	ll	ll	lm	--	ll	ll	lm	ll	--	lm	lm	lm	ll	--	--	lm	--	--	--	lm	lm	lm	--	ll	ll	ll	--	lm	lm	ll	--	lm
lg1	99.lm_ll_139612	lm	lm	lm	--	lm	--	ll	ll	ll	--	lm	ll	lm	lm	lm	lm	--	ll	lm	--	ll	ll	lm	ll	ll	--	lm	lm	ll	--	--	lm	ll	--	ll	lm	lm	lm	ll	ll	ll	--	--	lm	lm	--	ll	lm
lg1	96.lm_ll_245249	--	ll	ll	lm	ll	lm	lm	lm	lm	lm	--	--	ll	--	ll	--	lm	lm	ll	ll	lm	lm	ll	ll	lm	ll	ll	ll	lm	lm	lm	--	--	lm	--	ll	ll	ll	ll	lm	lm	lm	ll	ll	ll	lm	lm	ll
lg1	96.lm_ll_281935	ll	ll	ll	lm	ll	lm	lm	lm	lm	lm	--	lm	ll	ll	--	ll	--	lm	ll	--	--	lm	--	--	--	ll	ll	ll	ll	lm	lm	ll	--	--	lm	ll	--	ll	lm	lm	lm	ll	ll	ll	ll	lm	lm	--
lg1	96.lm_ll_338381	--	ll	--	lm	ll	lm	lm	lm	lm	--	--	lm	ll	ll	ll	ll	--	lm	ll	--	lm	--	ll	lm	--	ll	--	ll	lm	lm	lm	--	lm	lm	--	ll	--	--	lm	lm	--	--	ll	ll	ll	lm	lm	ll
lg1	96.lm_ll_244964	ll	--	ll	lm	--	lm	lm	lm	lm	lm	--	lm	ll	ll	ll	--	lm	lm	ll	ll	lm	lm	--	lm	lm	ll	ll	ll	lm	--	lm	ll	--	lm	--	ll	ll	ll	lm	lm	lm	--	ll	ll	ll	ll	lm	--
lg1	99.lm_ll_59277	lm	ll	lm	ll	lm	ll	ll	ll	ll	ll	lm	ll	--	--	lm	--	--	ll	--	lm	ll	--	lm	ll	ll	lm	--	lm	--	--	ll	--	ll	ll	--	lm	lm	lm	ll	ll	ll	ll	ll	lm	--	--	lm	lm
lg1	96.lm_ll_361970	--	ll	ll	--	ll	lm	lm	lm	lm	lm	ll	lm	--	--	ll	ll	lm	lm	ll	ll	lm	ll	ll	lm	lm	--	--	ll	lm	ll	lm	ll	lm	--	ll	ll	ll	--	--	lm	--	lm	--	ll	--	lm	lm	ll
lg1	99.lm_ll_125327	lm	lm	lm	--	lm	ll	ll	ll	--	ll	lm	ll	ll	--	lm	lm	ll	ll	ll	ll	ll	ll	lm	ll	ll	lm	lm	lm	ll	ll	ll	ll	ll	--	ll	ll	ll	lm	ll	ll	ll	ll	ll	ll	lm	ll	ll	lm
lg1	90.hk_hk_180481	kk	--	kk	hh	hk	hk	hk	hh	hk	--	hk	--	--	--	hk	kk	--	hk	hk	kk	hh	hh	kk	hk	hh	--	kk	--	kk	hk	--	hk	--	--	hk	hk	--	--	hh	--	hh	--	--	kk	--	hk	--	--
lg1	97.lm_ll_536805	--	lm	lm	ll	lm	--	ll	ll	ll	ll	lm	--	ll	lm	ll	lm	--	ll	--	--	ll	ll	lm	ll	--	lm	ll	lm	--	ll	ll	lm	--	ll	--	ll	lm	lm	ll	--	--	ll	--	lm	ll	ll	ll	lm
lg1	97.hk_hk_163568	hh	kk	hk	kk	kk	hh	hh	kk	hk	hk	--	--	hh	--	kk	kk	--	hh	--	hk	hk	hk	hh	hh	--	--	hk	kk	--	hh	hh	kk	hk	hk	--	kk	hk	--	--	hh	hk	kk	kk	hk	hk	hh	--	hh
lg1	99.lm_ll_41915	ll	lm	lm	ll	lm	ll	ll	lm	lm	ll	--	--	--	lm	lm	lm	--	ll	--	lm	ll	--	--	--	ll	lm	lm	lm	--	ll	ll	ll	--	--	ll	--	--	lm	--	ll	--	--	lm	lm	lm	ll	ll	ll
lg1	96.lm_ll_275788	lm	--	--	--	ll	lm	lm	ll	--	lm	--	lm	lm	--	ll	--	lm	lm	ll	--	lm	lm	--	lm	lm	--	--	--	lm	--	--	--	lm	--	--	--	ll	--	lm	ll	lm	lm	ll	--	--	lm	lm	lm
lg1	96.lm_ll_182150	lm	--	ll	--	--	--	lm	ll	ll	lm	--	lm	lm	ll	--	ll	lm	lm	ll	--	lm	--	--	lm	lm	ll	--	ll	lm	--	lm	ll	lm	lm	lm	ll	--	ll	lm	--	lm	lm	ll	--	ll	lm	lm	--
lg1	96.hk_hk_125414	--	hk	kk	hh	hk	hk	hk	hk	--	hh	hk	hh	hk	--	hk	--	hk	hk	hk	--	hh	hh	hk	hh	hh	kk	kk	hk	hk	hk	hh	hk	--	hh	--	hk	--	kk	hh	hk	--	--	hk	kk	--	--	--	hk
lg1	99.hk_hk_56043	--	hh	hk	--	--	kk	kk	hh	hk	hk	--	hk	hk	--	hh	hk	--	kk	hh	--	hk	hh	kk	kk	hk	--	hk	hh	kk	--	hk	hh	--	hk	kk	hh	--	hk	hk	kk	hk	hk	hh	hk	hk	kk	kk	--
lg1	99.lm_ll_88830	ll	lm	lm	ll	lm	--	ll	lm	lm	ll	lm	ll	ll	lm	lm	lm	ll	ll	lm	lm	ll	--	ll	ll	ll	lm	lm	ll	ll	lm	ll	--	--	--	ll	lm	lm	lm	ll	ll	ll	--	--	lm	lm	ll	ll	lm
lg1	78.hk_hk_99929	--	kk	hk	hk	kk	hh	hh	kk	hk	hk	--	hk	--	--	kk	hk	--	hh	kk	--	hk	hk	hh	hh	hk	--	--	kk	hh	--	hk	kk	--	hh	hh	kk	hk	hk	hk	hh	hk	hk	--	hk	--	--	--	hh
lg1	99.lm_ll_142004	ll	--	lm	--	--	ll	ll	--	lm	ll	lm	ll	ll	lm	lm	lm	ll	ll	lm	lm	ll	ll	ll	lm	--	lm	lm	lm	--	ll	--	--	ll	ll	--	lm	lm	lm	--	ll	ll	ll	--	lm	lm	ll	ll	ll
lg1	91.lm_ll_38221	--	ll	ll	lm	--	lm	lm	lm	--	lm	--	lm	--	ll	ll	ll	lm	--	ll	ll	lm	lm	--	lm	lm	ll	--	ll	lm	lm	lm	--	lm	--	lm	ll	--	--	lm	--	lm	--	ll	ll	--	lm	lm	ll
lg1	99.lm_ll_143324	ll	lm	lm	ll	lm	ll	ll	lm	lm	ll	lm	--	ll	lm	lm	--	ll	ll	lm	--	ll	ll	ll	ll	--	lm	lm	lm	--	ll	ll	lm	ll	ll	ll	lm	--	lm	ll	ll	ll	ll	lm	lm	lm	--	ll	ll
lg1	96.lm_ll_198036	lm	ll	ll	lm	--	lm	lm	ll	ll	--	ll	lm	lm	--	ll	--	--	lm	ll	ll	lm	lm	--	--	ll	ll	ll	ll	ll	--	--	--	lm	lm	lm	ll	ll	ll	lm	ll	--	lm	--	ll	--	lm	lm	lm
lg1	96.lm_ll_373224	--	ll	ll	lm	ll	lm	lm	ll	ll	lm	ll	ll	--	--	ll	--	--	lm	ll	ll	lm	lm	lm	lm	lm	ll	ll	ll	lm	--	lm	--	lm	--	--	ll	--	--	lm	--	lm	--	ll	ll	ll	--	lm	lm
lg1	99.hk_hk_49611	--	--	hk	hk	hh	kk	hk	hh	hh	hk	hh	hk	kk	hk	hh	--	--	kk	hh	hk	hk	hk	--	kk	hk	hk	hk	--	--	--	--	hh	hk	hh	--	hh	--	hk	hk	kk	hk	hk	hk	hk	hk	kk	--	kk
lg1	99.lm_ll_115154	ll	--	lm	--	lm	ll	ll	lm	lm	ll	lm	ll	--	lm	lm	lm	--	ll	lm	lm	ll	ll	ll	ll	ll	lm	lm	lm	ll	--	ll	--	ll	--	--	lm	--	lm	ll	ll	ll	ll	ll	--	--	ll	--	--
lg1	96.hk_hk_56882	kk	hk	hh	kk	hk	hh	kk	--	--	kk	hk	kk	--	--	--	--	hk	hk	hk	hh	kk	--	kk	hh	--	hh	hh	hk	hk	--	kk	hk	kk	--	hk	hk	hh	--	kk	hk	kk	--	--	hh	--	--	--	hk
lg1	99.lm_ll_126843	ll	lm	lm	ll	lm	ll	ll	lm	lm	ll	lm	ll	ll	--	ll	--	ll	ll	lm	lm	ll	ll	ll	ll	ll	lm	lm	ll	ll	--	ll	ll	--	ll	ll	lm	ll	ll	ll	ll	ll	ll	ll	lm	ll	ll	ll	ll
lg1	97.hk_hk_101801	--	hh	hk	hk	hh	--	kk	hh	hk	hk	hh	hk	kk	hh	hh	--	kk	kk	hh	--	hh	kk	kk	--	--	hk	hk	--	kk	--	hk	--	hk	--	kk	hh	hk	hk	--	kk	hk	hk	hk	hk	hk	kk	--	--
lg1	97.lm_ll_452887	ll	--	lm	ll	lm	ll	ll	lm	--	ll	lm	--	--	lm	lm	--	ll	ll	lm	lm	ll	ll	ll	ll	ll	lm	--	lm	--	--	ll	lm	ll	--	ll	--	lm	lm	ll	--	--	--	ll	lm	ll	--	ll	ll
lg1	99.lm_ll_95889	--	lm	lm	ll	lm	ll	ll	lm	ll	ll	lm	ll	--	lm	lm	lm	--	ll	lm	lm	ll	--	--	ll	ll	lm	lm	lm	ll	--	ll	lm	--	--	--	lm	--	lm	--	ll	ll	--	ll	lm	lm	ll	--	ll
lg1	96.lm_ll_380616	--	--	ll	lm	ll	lm	lm	ll	--	lm	ll	lm	--	--	ll	--	--	lm	ll	--	lm	--	--	lm	ll	ll	ll	--	lm	lm	lm	--	lm	lm	--	ll	ll	--	--	lm	lm	lm	--	--	--	lm	ll	lm
lg1	99.lm_ll_137404	--	lm	lm	ll	lm	ll	ll	lm	ll	ll	lm	ll	lm	--	lm	lm	ll	ll	lm	lm	ll	ll	ll	ll	--	lm	--	lm	ll	--	ll	--	ll	ll	ll	lm	ll	--	--	--	ll	--	ll	lm	lm	ll	ll	ll
lg1	97.lm_ll_539119	ll	--	ll	--	--	ll	ll	--	lm	--	lm	ll	ll	--	lm	--	ll	ll	lm	lm	ll	--	ll	ll	--	--	--	lm	ll	--	ll	--	--	ll	--	lm	--	lm	--	ll	ll	ll	ll	lm	lm	ll	ll	ll
lg1	97.lm_ll_309315	lm	lm	lm	lm	lm	ll	ll	lm	ll	ll	--	ll	--	--	lm	lm	--	ll	lm	lm	ll	--	lm	ll	ll	lm	lm	--	ll	ll	--	--	ll	ll	--	lm	--	lm	ll	ll	--	ll	ll	lm	ll	ll	--	--
lg1	97.lm_ll_382602	ll	lm	lm	ll	lm	--	ll	lm	lm	ll	--	ll	ll	lm	--	lm	--	ll	lm	lm	ll	--	ll	lm	--	lm	--	lm	--	ll	ll	lm	--	ll	--	lm	lm	lm	ll	ll	ll	ll	ll	lm	lm	ll	ll	ll
lg1	97.lm_ll_570058	ll	ll	lm	ll	lm	ll	ll	lm	lm	ll	--	ll	lm	lm	lm	ll	ll	ll	lm	--	ll	ll	ll	ll	--	--	lm	--	ll	--	--	--	--	ll	ll	lm	--	lm	ll	ll	ll	--	--	lm	--	ll	ll	ll
lg1	97.lm_ll_227248	ll	lm	lm	--	lm	ll	ll	lm	lm	ll	lm	ll	ll	lm	lm	lm	ll	ll	lm	lm	ll	--	ll	ll	ll	lm	lm	lm	ll	--	--	lm	--	ll	--	ll	--	lm	ll	ll	--	--	ll	lm	--	ll	--	ll
lg1	99.lm_ll_34571	ll	lm	lm	ll	lm	ll	ll	--	lm	ll	--	ll	ll	lm	lm	--	--	ll	--	--	ll	ll	ll	ll	ll	lm	lm	lm	ll	ll	--	--	ll	--	ll	lm	lm	--	ll	ll	ll	--	ll	--	lm	ll	--	ll
lg1	99.lm_ll_142263	lm	lm	lm	ll	lm	ll	ll	ll	--	--	lm	ll	ll	lm	lm	--	ll	ll	lm	--	ll	ll	ll	ll	--	lm	lm	ll	--	ll	ll	--	ll	ll	ll	lm	lm	lm	ll	ll	ll	ll	ll	lm	lm	ll	ll	lm
lg1	99.hk_hk_54575	--	--	hk	hk	kk	hh	hh	kk	--	hk	kk	hk	hh	kk	kk	hk	hh	hh	kk	hk	hk	hk	hh	hh	hk	hh	hk	kk	hh	--	hk	--	hk	hk	--	kk	--	hk	hk	hh	hk	hk	hk	hk	hk	hh	--	hh
lg1	99.lm_ll_112112	ll	--	lm	ll	--	--	--	--	lm	ll	lm	ll	ll	lm	lm	--	--	ll	lm	lm	ll	ll	ll	ll	ll	ll	--	--	ll	--	ll	lm	--	--	--	lm	lm	--	--	ll	ll	ll	ll	lm	--	ll	ll	ll
lg1	96.lm_ll_336044	lm	ll	--	ll	ll	lm	lm	ll	ll	lm	ll	lm	--	--	ll	ll	--	lm	ll	ll	lm	lm	lm	lm	lm	lm	ll	--	--	--	lm	--	lm	ll	--	ll	ll	ll	lm	lm	lm	lm	ll	--	ll	lm	lm	lm
lg1	97.lm_ll_420810	ll	lm	lm	ll	lm	--	ll	lm	lm	ll	ll	--	ll	lm	lm	lm	--	ll	lm	lm	ll	ll	ll	--	--	ll	lm	lm	--	--	--	lm	--	ll	ll	ll	lm	lm	ll	--	ll	ll	--	ll	lm	ll	ll	ll
lg1	96.lm_ll_296318	ll	ll	ll	--	--	lm	lm	ll	ll	lm	--	lm	--	ll	ll	ll	lm	lm	ll	ll	ll	lm	lm	lm	--	--	ll	ll	lm	ll	lm	ll	--	lm	--	ll	ll	ll	--	lm	lm	lm	ll	--	--	lm	lm	lm
lg1	99.hk_hk_52695	hk	kk	hk	hk	kk	hh	hk	kk	--	hh	--	hk	hh	kk	kk	kk	--	hh	--	--	hh	--	--	hh	hk	--	hk	kk	--	--	hk	kk	hk	hk	--	--	kk	--	hk	--	--	--	kk	--	--	--	hh	hh
lg1	96.lm_ll_327912	--	ll	ll	lm	ll	lm	lm	--	--	lm	ll	--	lm	--	ll	--	--	lm	ll	ll	lm	ll	ll	lm	lm	--	ll	ll	lm	ll	--	--	--	--	--	ll	ll	--	lm	--	lm	--	--	--	ll	--	lm	--
lg1	97.lm_ll_273253	ll	--	lm	ll	lm	ll	ll	lm	lm	--	lm	ll	--	--	lm	--	ll	ll	lm	lm	ll	--	--	ll	--	ll	lm	lm	ll	lm	ll	lm	ll	ll	ll	lm	lm	--	ll	ll	--	ll	lm	lm	--	--	--	ll
lg1	96.lm_ll_373855	--	ll	ll	--	ll	lm	lm	ll	ll	--	--	lm	lm	ll	ll	ll	lm	lm	ll	--	lm	lm	--	lm	lm	lm	ll	ll	lm	--	lm	--	--	lm	ll	ll	ll	ll	lm	lm	--	lm	ll	--	ll	--	lm	lm
lg1	96.lm_ll_266371	--	ll	ll	lm	ll	lm	lm	ll	ll	lm	lm	ll	lm	ll	--	ll	lm	lm	ll	ll	lm	lm	--	lm	ll	--	--	ll	lm	ll	lm	--	lm	lm	--	ll	--	--	lm	lm	--	--	--	ll	ll	ll	lm	lm
lg1	99.lm_ll_63525	--	lm	lm	--	lm	ll	ll	lm	--	ll	ll	lm	ll	lm	lm	--	--	--	lm	lm	ll	--	lm	ll	--	ll	lm	lm	--	--	--	--	--	--	lm	lm	lm	--	ll	ll	ll	ll	--	--	--	--	ll	ll
lg1	96.lm_ll_300046	ll	--	ll	lm	ll	lm	lm	ll	--	lm	lm	ll	lm	--	ll	--	lm	lm	--	--	--	lm	ll	lm	--	lm	ll	ll	lm	ll	lm	--	--	ll	ll	ll	--	--	lm	--	lm	--	--	--	--	--	lm	--
lg1	97.lm_ll_573920	lm	--	ll	ll	lm	ll	ll	lm	--	ll	ll	lm	--	--	ll	lm	--	ll	lm	lm	ll	--	lm	ll	ll	--	--	--	ll	lm	ll	--	ll	--	ll	lm	lm	ll	ll	ll	--	--	--	lm	--	ll	ll	ll
lg1	91.lm_ll_67435	--	ll	ll	lm	ll	lm	ll	ll	ll	ll	--	ll	lm	--	ll	lm	--	lm	ll	--	lm	lm	ll	lm	--	lm	--	ll	lm	--	lm	--	--	lm	--	ll	--	--	lm	lm	lm	--	--	--	--	lm	lm	lm
lg1	96.lm_ll_298740	--	ll	ll	--	ll	lm	ll	ll	--	lm	lm	ll	ll	--	ll	lm	--	lm	ll	ll	lm	lm	ll	lm	--	--	--	ll	--	ll	--	ll	--	lm	ll	ll	ll	ll	lm	lm	lm	--	--	ll	--	lm	--	lm
lg1	96.lm_ll_306784	--	ll	ll	lm	ll	ll	ll	ll	--	lm	lm	ll	ll	ll	ll	lm	lm	lm	ll	--	lm	lm	ll	lm	--	--	ll	--	lm	ll	lm	ll	lm	lm	ll	ll	--	--	--	lm	lm	--	ll	ll	--	lm	lm	--
lg1	97.lm_ll_512205	--	lm	--	ll	--	ll	lm	lm	lm	--	ll	lm	lm	--	lm	--	--	ll	lm	lm	ll	--	lm	ll	--	ll	lm	--	ll	lm	ll	ll	--	ll	lm	--	--	ll	ll	ll	ll	ll	lm	lm	lm	ll	--	ll
lg1	96.lm_ll_366339	--	--	ll	lm	ll	lm	ll	ll	ll	ll	lm	ll	--	--	ll	lm	ll	lm	ll	--	lm	--	ll	lm	lm	lm	ll	--	--	--	lm	ll	lm	lm	ll	ll	ll	lm	lm	ll	ll	ll	ll	ll	ll	ll	ll	lm
lg1	96.lm_ll_373741	ll	ll	ll	lm	ll	lm	ll	ll	ll	lm	lm	ll	ll	--	ll	lm	lm	lm	ll	ll	lm	lm	--	lm	lm	--	ll	--	--	ll	lm	--	--	--	ll	ll	--	--	--	lm	lm	lm	--	--	ll	lm	lm	lm
lg1	97.lm_ll_555562	--	lm	lm	ll	lm	ll	lm	lm	lm	ll	ll	lm	lm	lm	lm	--	--	ll	lm	lm	--	ll	--	ll	ll	--	lm	lm	ll	lm	ll	ll	ll	ll	--	lm	ll	--	ll	--	--	ll	ll	lm	lm	ll	--	ll
lg1	97.lm_ll_508102	lm	lm	--	--	--	ll	lm	lm	lm	--	ll	lm	lm	lm	lm	ll	--	ll	lm	lm	ll	lm	ll	ll	--	--	lm	lm	ll	--	ll	--	--	--	lm	lm	--	ll	--	--	--	ll	--	--	--	--	ll	ll
lg1	99.lm_ll_139715	lm	ll	--	--	--	ll	lm	--	lm	ll	ll	lm	--	lm	lm	--	--	ll	lm	lm	ll	lm	lm	ll	--	--	lm	lm	--	lm	--	--	--	ll	--	lm	lm	--	ll	ll	--	ll	ll	lm	lm	--	--	ll
lg1	96.lm_ll_212480	ll	ll	ll	lm	ll	lm	ll	ll	ll	lm	--	--	--	ll	ll	lm	--	--	--	--	lm	--	ll	lm	lm	--	--	ll	ll	--	lm	--	--	--	ll	ll	ll	lm	lm	lm	lm	lm	--	ll	ll	lm	--	lm
lg1	99.hk_hk_28801	hk	hh	hk	--	--	kk	hh	hk	--	--	hk	--	hh	hh	--	hk	--	kk	hh	hk	kk	--	hk	kk	hk	--	hk	hh	--	--	--	--	kk	hk	--	hh	hk	--	hh	kk	kk	hk	--	hk	--	kk	kk	kk
lg1	97.hk_hk_37743	hk	kk	hk	hk	kk	--	kk	hk	kk	hh	hk	kk	kk	hk	kk	--	hh	--	kk	--	hh	hh	hk	hh	hk	--	hk	kk	hk	hk	hk	--	hh	hk	hh	kk	hk	hh	hk	hh	--	--	hk	hk	--	hh	--	--
lg1	99.lm_ll_106267	lm	lm	lm	--	lm	ll	lm	--	ll	ll	ll	lm	lm	ll	lm	ll	ll	ll	lm	lm	ll	ll	ll	ll	ll	--	lm	lm	--	--	lm	--	ll	--	--	lm	--	ll	ll	ll	ll	ll	lm	lm	--	--	ll	ll
lg1	99.lm_ll_84778	lm	lm	lm	ll	--	ll	lm	lm	lm	ll	--	--	lm	--	--	--	ll	ll	lm	lm	ll	--	lm	ll	--	--	lm	lm	lm	--	lm	--	ll	ll	ll	lm	--	--	--	ll	--	--	ll	ll	ll	--	ll	ll
lg1	99.lm_ll_137269	lm	lm	ll	ll	ll	--	lm	lm	--	ll	--	lm	lm	--	lm	--	--	ll	lm	ll	ll	ll	--	lm	--	ll	--	ll	lm	lm	--	--	--	ll	lm	lm	lm	--	ll	--	--	--	ll	lm	--	--	ll	ll
lg1	96.lm_ll_379543	ll	--	lm	lm	lm	--	ll	--	ll	lm	lm	ll	ll	--	ll	lm	--	lm	ll	--	lm	--	ll	ll	lm	lm	--	--	--	--	lm	--	--	lm	--	ll	--	--	lm	lm	lm	lm	lm	ll	--	lm	--	lm
lg1	99.hk_hk_8523	hk	hk	hh	--	hk	--	kk	hk	kk	--	hk	kk	kk	--	kk	hk	hk	hh	kk	hh	hh	hh	hk	hk	--	--	hk	kk	hk	--	hk	kk	hh	hk	hh	kk	--	--	--	hh	hh	--	hk	hk	--	hh	--	hh
lg1	96.lm_ll_246804	--	ll	lm	lm	--	lm	ll	ll	ll	lm	lm	ll	ll	--	ll	lm	--	--	ll	lm	lm	lm	--	ll	lm	lm	--	ll	--	ll	lm	--	--	--	--	ll	ll	lm	lm	lm	lm	lm	--	ll	ll	lm	lm	lm
lg1	97.lm_ll_526639	--	ll	ll	--	ll	ll	ll	lm	lm	ll	ll	lm	ll	--	lm	ll	--	ll	lm	ll	ll	ll	lm	lm	ll	ll	lm	lm	--	--	--	lm	--	ll	--	lm	--	--	ll	ll	ll	ll	ll	--	lm	lm	--	ll
lg1	97.lm_ll_527493	ll	--	ll	--	--	ll	lm	lm	--	--	ll	--	--	ll	lm	ll	ll	ll	--	ll	ll	ll	lm	lm	ll	ll	lm	lm	ll	lm	lm	--	--	ll	--	lm	lm	--	ll	--	--	ll	--	lm	ll	lm	ll	ll
lg1	6.lm_ll_165523	ll	ll	ll	--	lm	lm	ll	ll	ll	lm	lm	--	ll	lm	ll	--	--	ll	ll	lm	lm	--	--	ll	lm	lm	--	ll	ll	--	lm	--	--	--	--	ll	ll	lm	lm	lm	lm	lm	ll	--	--	ll	ll	lm
lg1	99.hk_hk_36855	hk	--	hh	--	hk	hh	kk	hk	kk	hh	hk	kk	kk	hk	kk	hh	hk	hh	kk	--	hh	hk	hk	hk	hk	--	hk	kk	hk	--	hk	hk	--	hk	--	kk	hk	hh	hh	hh	--	hk	hk	hk	--	hk	hh	hh
lg1	97.lm_ll_550068	lm	ll	ll	ll	ll	ll	lm	lm	lm	ll	ll	lm	lm	--	lm	ll	lm	ll	ll	ll	--	ll	ll	lm	ll	--	lm	--	lm	lm	lm	--	--	ll	--	--	lm	--	ll	--	ll	--	ll	--	lm	lm	--	--
lg1	99.lm_ll_152708	lm	--	ll	--	ll	--	lm	lm	lm	--	ll	lm	lm	ll	lm	ll	lm	--	lm	--	ll	lm	lm	lm	ll	ll	--	lm	lm	ll	lm	lm	ll	--	--	lm	lm	ll	--	--	--	--	ll	--	lm	lm	--	--
lg1	99.lm_ll_153386	lm	ll	ll	--	ll	ll	lm	--	--	ll	ll	lm	lm	ll	lm	--	--	ll	lm	ll	ll	lm	--	lm	ll	ll	--	lm	lm	lm	lm	--	--	ll	lm	lm	lm	ll	ll	ll	ll	--	--	lm	lm	lm	ll	ll
lg1	99.lm_ll_21001	lm	lm	ll	--	ll	ll	lm	lm	lm	ll	--	--	lm	--	lm	ll	lm	ll	lm	ll	ll	lm	--	lm	ll	--	lm	lm	--	lm	lm	lm	ll	--	ll	lm	--	ll	ll	ll	--	ll	ll	lm	lm	lm	--	ll
lg1	91.lm_ll_21222	--	--	lm	lm	lm	lm	ll	ll	--	lm	lm	ll	--	lm	ll	lm	--	lm	ll	lm	lm	--	ll	ll	lm	lm	ll	--	ll	--	lm	--	--	--	ll	ll	--	lm	lm	lm	lm	lm	--	ll	ll	--	--	lm
lg1	91.lm_ll_51022	ll	lm	lm	lm	lm	lm	ll	ll	ll	ll	--	--	--	ll	ll	lm	--	lm	--	lm	lm	--	ll	ll	lm	lm	ll	ll	--	--	ll	--	lm	ll	--	ll	ll	--	lm	ll	lm	--	--	--	ll	--	lm	lm
lg1	87.lm_ll_61660	ll	--	lm	lm	--	lm	ll	ll	ll	lm	--	ll	ll	--	--	--	--	lm	ll	--	lm	ll	ll	ll	lm	lm	ll	ll	--	ll	lm	ll	lm	--	--	ll	--	--	--	lm	lm	lm	lm	ll	ll	--	lm	lm
lg1	91.lm_ll_82337	--	ll	lm	ll	lm	lm	ll	ll	--	lm	lm	ll	--	lm	ll	lm	ll	lm	ll	lm	lm	ll	ll	ll	lm	lm	--	ll	ll	--	--	--	lm	lm	ll	ll	--	--	lm	--	lm	--	lm	ll	--	--	--	lm
lg1	99.lm_ll_91384	lm	--	--	ll	ll	ll	lm	lm	--	--	ll	lm	lm	ll	lm	ll	--	ll	lm	--	ll	lm	ll	lm	--	ll	lm	lm	--	--	lm	lm	ll	ll	lm	lm	--	ll	ll	ll	ll	--	--	--	--	lm	ll	ll
lg1	99.lm_ll_121323	lm	lm	ll	ll	ll	ll	lm	lm	lm	--	ll	lm	lm	ll	lm	ll	lm	ll	lm	--	ll	lm	lm	lm	ll	ll	lm	lm	lm	--	lm	lm	--	--	lm	lm	--	ll	--	--	--	--	--	lm	lm	--	--	ll
lg1	87.lm_ll_107769	--	lm	lm	lm	lm	lm	ll	ll	--	--	lm	ll	ll	--	ll	lm	ll	lm	ll	lm	lm	ll	ll	ll	--	lm	--	ll	ll	ll	lm	ll	lm	--	--	ll	ll	lm	--	--	lm	--	ll	ll	--	ll	lm	lm
lg1	91.lm_ll_98235	--	lm	lm	lm	lm	lm	ll	--	--	lm	lm	ll	ll	lm	ll	ll	--	lm	ll	--	lm	ll	ll	ll	lm	--	--	ll	--	--	lm	--	--	--	--	ll	ll	--	--	lm	ll	lm	--	ll	--	--	--	lm
lg1	97.hk_hk_110016	hk	hh	hh	hh	hk	hh	kk	hk	--	--	hk	kk	--	hk	--	--	hk	hh	--	hh	hh	--	hk	hk	kk	hh	hk	--	hk	--	hk	--	hh	kk	hk	kk	hh	hh	hh	hh	--	kk	hk	--	hk	hk	--	--
lg1	99.lm_ll_85490	lm	ll	ll	--	ll	ll	lm	lm	--	ll	--	lm	lm	ll	lm	ll	lm	ll	lm	ll	ll	lm	--	lm	--	--	lm	lm	lm	lm	--	lm	--	ll	lm	lm	lm	--	ll	ll	ll	--	ll	lm	lm	lm	ll	--
lg1	97.hk_hk_89420	hk	hh	hh	--	hk	hh	kk	hk	hk	hh	hk	--	kk	--	--	hk	--	hh	kk	hh	hh	--	--	hk	hk	--	hk	--	--	hk	--	hk	hh	hk	--	--	hk	--	hh	hh	hh	kk	hk	kk	kk	hk	--	--
lg1	97.hk_hk_150251	hk	kk	kk	--	hk	kk	hh	hk	hk	kk	hk	hh	hh	hh	hh	hk	hk	kk	--	kk	kk	--	hk	hk	--	--	hk	hh	hk	--	hk	hk	kk	hk	--	hh	hh	kk	kk	--	kk	hh	hh	hk	--	hk	--	kk
lg1	99.lm_ll_38931	--	--	ll	ll	ll	ll	lm	lm	ll	--	ll	lm	lm	lm	--	--	--	ll	--	ll	ll	--	lm	lm	ll	ll	--	lm	lm	--	lm	--	ll	ll	lm	lm	lm	ll	--	ll	ll	lm	ll	lm	lm	lm	ll	ll
lg1	99.lm_ll_77265	lm	--	ll	ll	ll	ll	lm	lm	ll	ll	ll	lm	--	ll	lm	ll	lm	ll	lm	--	ll	lm	lm	ll	ll	ll	--	lm	lm	--	ll	--	--	ll	--	lm	lm	--	--	--	--	lm	--	lm	--	lm	ll	--
lg1	99.lm_ll_106493	--	ll	ll	--	ll	ll	lm	lm	--	--	--	--	lm	--	lm	ll	lm	ll	lm	ll	ll	lm	lm	lm	--	--	--	lm	lm	lm	lm	--	ll	--	lm	lm	--	ll	ll	ll	--	lm	--	--	lm	lm	ll	--
lg1	99.lm_ll_153104	lm	ll	ll	--	ll	ll	lm	lm	ll	--	--	lm	lm	ll	--	--	--	ll	lm	--	--	lm	lm	lm	--	--	lm	--	lm	lm	lm	--	--	--	--	lm	lm	ll	--	ll	--	lm	--	lm	--	lm	ll	--
lg1	78.lm_ll_345871	ll	lm	lm	--	lm	--	ll	--	lm	lm	lm	ll	--	--	ll	lm	--	lm	--	--	lm	ll	--	ll	lm	--	ll	ll	--	ll	lm	--	lm	lm	--	ll	--	--	lm	lm	--	ll	lm	ll	ll	ll	--	lm
lg1	99.lm_ll_150526	lm	ll	ll	--	ll	ll	lm	lm	--	--	--	--	lm	--	lm	ll	lm	ll	lm	ll	ll	lm	--	lm	--	ll	--	lm	--	lm	lm	lm	ll	--	lm	lm	--	ll	ll	ll	--	lm	--	lm	--	lm	--	ll
lg1	99.lm_ll_124390	--	ll	ll	ll	ll	--	lm	lm	ll	ll	--	lm	lm	ll	--	--	--	ll	lm	--	ll	--	lm	lm	ll	ll	lm	lm	lm	lm	--	lm	ll	ll	--	lm	lm	ll	ll	ll	ll	--	--	lm	lm	--	ll	--
lg1	99.lm_ll_153391	lm	--	--	ll	ll	ll	lm	lm	ll	ll	ll	lm	lm	ll	--	--	lm	ll	lm	--	ll	lm	ll	lm	--	ll	lm	--	--	lm	lm	lm	--	ll	lm	lm	lm	ll	--	ll	ll	lm	ll	--	lm	lm	--	ll
lg1	91.lm_ll_84632	--	lm	--	--	lm	lm	ll	ll	ll	lm	lm	ll	ll	--	--	--	ll	lm	--	lm	lm	--	ll	ll	lm	lm	--	ll	--	ll	lm	ll	lm	lm	--	ll	ll	--	lm	--	--	--	--	ll	--	ll	ll	lm
lg1	87.lm_ll_108011	ll	--	ll	ll	lm	lm	ll	ll	--	--	--	ll	--	lm	ll	lm	ll	--	lm	lm	lm	--	--	ll	lm	lm	--	ll	ll	--	lm	--	--	--	--	ll	--	--	ll	ll	--	--	--	ll	ll	ll	ll	ll
lg1	91.lm_ll_90572	--	lm	lm	--	--	lm	ll	ll	lm	--	ll	ll	--	--	ll	--	ll	ll	--	lm	lm	ll	--	ll	lm	lm	lm	ll	--	ll	lm	lm	--	lm	--	ll	ll	lm	ll	--	--	ll	lm	ll	ll	--	ll	ll
lg1	97.lm_ll_496018	lm	--	ll	lm	ll	ll	lm	--	--	--	--	lm	lm	ll	lm	ll	--	lm	ll	ll	ll	lm	lm	lm	ll	ll	--	lm	--	lm	lm	--	ll	--	lm	lm	--	ll	--	ll	lm	lm	ll	--	lm	lm	--	--
lg1	77.lm_ll_27697	ll	lm	lm	ll	lm	ll	ll	ll	lm	--	ll	ll	ll	--	ll	lm	ll	ll	lm	lm	lm	ll	ll	ll	lm	lm	lm	ll	--	--	lm	lm	lm	ll	ll	ll	ll	lm	ll	lm	ll	ll	--	ll	--	ll	ll	--
lg1	99.lm_ll_129247	lm	ll	ll	lm	ll	--	lm	lm	ll	ll	--	--	lm	--	lm	ll	lm	lm	ll	--	ll	lm	lm	lm	ll	--	ll	--	lm	lm	ll	--	ll	ll	lm	lm	lm	ll	lm	ll	lm	lm	ll	lm	lm	lm	lm	lm
lg1	91.lm_ll_75936	--	--	lm	--	--	lm	ll	ll	--	ll	ll	ll	ll	lm	ll	lm	--	ll	lm	--	lm	--	ll	ll	lm	lm	lm	lm	ll	ll	--	--	--	--	ll	ll	ll	lm	--	lm	--	--	ll	ll	ll	ll	--	ll
lg1	91.lm_ll_20424	--	lm	ll	ll	lm	ll	ll	ll	lm	lm	ll	ll	--	lm	ll	lm	--	--	lm	lm	lm	--	--	ll	--	lm	lm	ll	ll	--	--	--	lm	ll	--	ll	ll	lm	--	--	ll	--	ll	--	ll	ll	ll	ll
lg1	99.lm_ll_151842	lm	--	ll	--	ll	ll	lm	lm	ll	--	lm	lm	--	ll	lm	ll	lm	--	ll	ll	ll	lm	--	lm	--	ll	ll	lm	lm	lm	--	--	--	ll	--	lm	lm	ll	lm	ll	lm	--	ll	lm	--	--	lm	lm
lg1	87.lm_ll_71147	--	ll	lm	--	--	lm	ll	ll	lm	ll	--	--	lm	lm	--	lm	--	--	lm	lm	lm	ll	ll	ll	lm	lm	ll	ll	--	ll	lm	lm	lm	lm	--	ll	--	lm	--	lm	--	--	lm	--	ll	ll	ll	--
lg1	91.lm_ll_90298	--	--	lm	ll	lm	lm	ll	ll	lm	--	ll	ll	--	lm	ll	--	ll	ll	--	lm	lm	--	ll	ll	lm	lm	--	ll	ll	ll	lm	lm	--	lm	--	ll	--	lm	ll	lm	ll	ll	--	ll	--	ll	--	ll
lg1	78.lm_ll_142967	ll	lm	lm	ll	ll	lm	ll	--	lm	lm	--	ll	--	lm	ll	--	--	ll	lm	lm	lm	ll	ll	ll	lm	--	--	ll	ll	--	lm	lm	lm	--	--	ll	--	--	--	--	ll	ll	ll	ll	ll	ll	--	ll
lg1	91.lm_ll_62108	ll	lm	lm	ll	lm	lm	ll	ll	--	lm	--	ll	lm	--	ll	lm	ll	--	lm	lm	lm	--	--	ll	lm	lm	lm	ll	--	--	lm	lm	lm	--	--	ll	ll	--	ll	lm	ll	ll	ll	ll	--	ll	--	ll
lg1	97.lm_ll_550554	lm	ll	ll	lm	ll	--	lm	lm	ll	ll	lm	--	ll	ll	ll	--	--	lm	ll	ll	ll	ll	lm	lm	--	--	ll	lm	--	ll	--	ll	ll	ll	lm	lm	lm	--	--	--	lm	lm	ll	--	--	lm	lm	ll
lg1	97.lm_ll_371984	lm	ll	ll	--	ll	ll	lm	lm	--	ll	lm	lm	--	ll	lm	ll	ll	lm	ll	--	ll	lm	ll	lm	ll	ll	ll	--	lm	--	--	--	--	ll	lm	--	lm	--	lm	ll	lm	lm	ll	--	lm	--	lm	--
lg1	6.lm_ll_146774	--	lm	lm	ll	lm	lm	ll	--	--	lm	--	ll	lm	lm	ll	--	ll	ll	lm	lm	lm	ll	--	ll	--	ll	lm	ll	--	ll	lm	lm	--	lm	ll	ll	ll	lm	--	lm	ll	--	ll	ll	ll	ll	ll	ll
lg1	91.lm_ll_82406	ll	lm	ll	ll	--	lm	ll	ll	lm	lm	--	ll	lm	--	ll	lm	--	ll	ll	--	lm	--	ll	--	lm	--	lm	--	--	ll	lm	lm	ll	--	ll	ll	--	lm	ll	lm	ll	ll	ll	ll	ll	ll	--	ll
lg1	87.lm_ll_86238	--	--	lm	ll	lm	lm	ll	ll	lm	lm	ll	--	--	lm	ll	lm	--	ll	lm	lm	lm	--	ll	ll	lm	--	lm	ll	ll	--	--	lm	lm	--	ll	ll	ll	--	ll	lm	ll	ll	ll	--	ll	--	ll	ll
lg1	99.lm_ll_92744	--	ll	ll	lm	ll	ll	lm	lm	ll	ll	lm	lm	ll	ll	lm	ll	--	lm	ll	lm	ll	--	lm	lm	ll	ll	ll	lm	--	ll	lm	--	ll	--	lm	--	lm	--	--	--	lm	--	--	lm	--	lm	--	lm
lg1	97.hk_hk_183558	hh	kk	--	--	kk	kk	hh	hk	--	kk	--	hh	--	--	--	hk	kk	hk	--	kk	kk	hk	hh	kk	hk	--	kk	hh	hk	hh	hh	kk	--	--	--	hh	hk	hk	hk	kk	--	--	hk	hh	hk	hk	hh	hh
lg1	99.hk_hk_10741	--	hk	hk	--	hk	--	hk	kk	hh	hk	--	hk	--	--	--	hh	--	kk	--	hk	hk	--	hk	kk	--	hk	kk	hk	--	--	--	kk	hk	--	kk	hk	kk	hh	--	hk	kk	hk	hk	hh	--	hk	--	hk
lg1	91.lm_ll_68393	--	lm	lm	ll	--	--	ll	ll	--	lm	--	ll	lm	lm	ll	lm	--	--	lm	lm	lm	ll	ll	ll	lm	--	--	ll	ll	--	--	--	lm	lm	--	ll	ll	--	--	--	ll	ll	ll	ll	ll	ll	ll	ll
lg1	99.lm_ll_140236	--	--	ll	lm	ll	ll	lm	lm	--	ll	lm	lm	--	--	lm	ll	lm	--	ll	ll	ll	--	--	lm	--	--	--	--	lm	--	--	ll	--	--	lm	lm	lm	ll	lm	ll	ll	--	--	lm	lm	lm	lm	lm
lg1	97.hk_hk_118243	--	--	hh	--	--	--	kk	hk	--	hh	--	kk	hk	--	kk	hk	hk	hk	hk	hh	hh	hk	kk	hk	hk	--	hk	kk	hk	--	hk	hh	hh	--	hk	kk	hk	hk	hk	hh	hk	--	--	kk	hh	kk	hk	--
lg1	87.lm_ll_45727	--	lm	lm	--	--	lm	ll	ll	lm	lm	--	ll	lm	--	--	ll	ll	ll	lm	lm	lm	--	--	ll	--	lm	--	--	--	ll	--	lm	lm	lm	--	ll	ll	ll	--	lm	ll	ll	ll	ll	ll	--	--	ll
lg1	99.hk_hk_50644	hk	hk	hk	--	kk	hh	hk	kk	hh	hk	hk	hk	hh	--	hk	hh	kk	kk	hh	--	hk	--	hh	kk	--	hk	hk	hk	--	--	--	--	--	--	kk	hk	kk	hh	kk	hk	kk	hk	hk	hk	--	hk	--	--
lg1	91.lm_ll_62109	ll	lm	lm	ll	lm	--	ll	ll	lm	--	--	ll	lm	lm	ll	lm	--	ll	lm	ll	lm	ll	--	ll	lm	--	--	ll	ll	--	--	--	--	lm	ll	ll	ll	--	ll	lm	ll	--	--	ll	ll	ll	ll	--
lg1	87.lm_ll_91354	ll	lm	lm	ll	lm	lm	ll	ll	lm	--	--	ll	lm	lm	ll	lm	--	ll	lm	--	lm	ll	--	ll	--	lm	ll	--	ll	--	ll	ll	--	ll	ll	ll	--	ll	--	lm	ll	ll	ll	--	ll	ll	ll	ll
lg1	97.lm_ll_567093	--	ll	ll	lm	ll	ll	ll	ll	ll	ll	ll	lm	ll	--	lm	ll	ll	ll	ll	ll	ll	lm	lm	ll	ll	ll	ll	ll	lm	lm	lm	ll	--	ll	ll	lm	ll	ll	lm	ll	lm	--	ll	lm	lm	lm	lm	lm
lg1	91.hk_hk_10222	hk	hk	hk	kk	hk	hh	hk	--	hh	hk	--	hh	hh	hk	hk	--	--	kk	hh	hk	hk	--	hk	kk	hh	--	--	kk	--	kk	hk	hh	--	--	--	hk	--	--	kk	hk	--	--	--	--	kk	--	--	hk
lg1	91.lm_ll_85983	--	lm	--	--	lm	lm	ll	ll	lm	ll	ll	ll	lm	lm	ll	lm	ll	ll	lm	lm	lm	--	ll	ll	lm	--	lm	ll	ll	--	ll	lm	lm	--	ll	ll	ll	--	ll	lm	--	ll	--	ll	ll	--	ll	ll
lg1	99.hk_hk_49635	--	hk	hk	kk	--	hk	hk	kk	hh	hk	hk	hk	hh	--	hk	--	kk	kk	hh	hk	hk	kk	hk	kk	hh	--	hk	hk	kk	kk	hk	hk	hk	--	--	hk	--	--	kk	hk	--	hk	hk	hk	kk	hk	kk	hh
lg1	91.lm_ll_33328	ll	--	ll	--	--	lm	ll	ll	--	lm	ll	ll	lm	--	ll	lm	--	ll	lm	--	lm	ll	ll	ll	ll	--	lm	ll	ll	ll	ll	--	lm	--	--	ll	ll	ll	--	lm	ll	ll	lm	ll	ll	--	ll	ll
lg1	96.lm_ll_280988	--	--	ll	lm	ll	--	lm	lm	--	ll	lm	lm	ll	ll	lm	ll	lm	lm	ll	--	--	lm	lm	lm	ll	--	--	lm	lm	lm	lm	ll	--	ll	lm	lm	lm	ll	lm	--	lm	lm	ll	lm	lm	--	--	lm
lg1	97.lm_ll_446517	lm	ll	ll	--	ll	--	lm	lm	ll	ll	--	lm	ll	ll	lm	--	--	lm	ll	--	ll	--	lm	lm	ll	ll	--	--	lm	lm	lm	lm	--	ll	lm	lm	lm	--	--	ll	lm	lm	--	lm	lm	--	lm	lm
lg1	91.lm_ll_88115	ll	lm	--	ll	lm	lm	ll	ll	lm	ll	--	ll	lm	--	ll	lm	--	ll	lm	lm	lm	ll	--	ll	lm	lm	lm	ll	ll	--	--	--	--	ll	ll	ll	ll	--	ll	lm	--	ll	lm	ll	--	--	ll	ll
lg1	99.lm_ll_9974	lm	--	ll	lm	--	ll	lm	lm	--	ll	lm	lm	--	--	lm	--	--	lm	--	--	ll	--	lm	lm	ll	--	ll	lm	lm	lm	lm	ll	ll	--	--	lm	lm	ll	lm	--	lm	lm	--	lm	lm	lm	lm	lm
lg1	99.hk_hk_53432	--	--	hh	--	hk	kk	hk	hh	--	--	--	hk	hk	--	hk	kk	--	hh	kk	--	hk	hh	hk	hh	kk	--	--	hk	hh	--	hk	--	--	kk	hh	hk	--	--	hh	hk	--	hk	hk	--	hh	hk	hh	hk
lg1	93.lm_ll_53291	lm	ll	ll	lm	--	ll	lm	lm	--	--	--	lm	--	ll	lm	ll	--	lm	ll	--	ll	lm	ll	lm	ll	--	--	lm	lm	lm	lm	ll	ll	ll	--	lm	lm	ll	lm	ll	lm	lm	--	--	lm	lm	--	lm
lg1	99.lm_ll_83152	lm	ll	ll	lm	ll	ll	lm	lm	--	ll	lm	lm	--	--	lm	ll	lm	lm	ll	--	ll	lm	lm	lm	--	ll	ll	lm	--	lm	lm	ll	--	--	lm	lm	lm	--	lm	--	--	--	ll	lm	lm	lm	lm	--
lg1	78.lm_ll_253776	ll	lm	lm	--	lm	lm	ll	ll	lm	lm	ll	ll	lm	--	ll	lm	ll	ll	ll	lm	lm	ll	ll	ll	ll	--	lm	ll	ll	--	ll	lm	lm	ll	--	ll	--	ll	ll	lm	ll	ll	--	ll	--	ll	--	ll
lg1	99.lm_ll_146720	lm	ll	ll	lm	ll	ll	lm	lm	--	ll	lm	--	--	ll	--	--	lm	lm	ll	ll	ll	lm	lm	lm	--	ll	ll	lm	lm	lm	lm	ll	ll	ll	--	lm	lm	ll	lm	ll	lm	lm	ll	lm	lm	lm	lm	lm
lg1	99.lm_ll_83787	--	ll	ll	--	--	ll	lm	lm	--	ll	lm	--	--	--	lm	ll	lm	lm	--	--	ll	lm	lm	lm	ll	ll	ll	--	--	--	lm	--	ll	ll	lm	lm	--	ll	lm	ll	lm	--	ll	lm	ll	lm	lm	lm
lg1	97.lm_ll_450315	lm	ll	lm	lm	ll	ll	lm	lm	ll	--	lm	--	--	ll	lm	ll	lm	lm	ll	ll	ll	lm	lm	lm	ll	ll	--	lm	lm	lm	lm	ll	--	ll	lm	lm	lm	ll	--	ll	--	lm	ll	lm	lm	--	lm	lm
lg1	99.lm_ll_77519	--	ll	ll	--	ll	ll	lm	lm	--	ll	lm	lm	--	--	lm	--	lm	lm	ll	ll	ll	lm	lm	lm	--	--	ll	ll	lm	--	lm	ll	--	--	lm	lm	--	ll	--	ll	lm	lm	--	lm	--	lm	lm	lm
lg1	99.lm_ll_127575	lm	--	ll	lm	ll	ll	lm	lm	ll	lm	lm	lm	--	--	lm	ll	--	lm	ll	--	ll	ll	lm	lm	ll	--	ll	lm	lm	--	lm	ll	ll	ll	lm	lm	--	ll	lm	ll	lm	lm	ll	lm	lm	lm	lm	lm
lg1	91.lm_ll_94038	ll	ll	lm	ll	lm	lm	ll	ll	--	lm	ll	ll	--	lm	--	--	ll	--	lm	--	lm	ll	--	ll	lm	lm	lm	ll	--	--	ll	--	lm	lm	lm	ll	--	lm	--	lm	--	ll	ll	ll	ll	--	ll	--
lg1	99.lm_ll_109889	--	ll	ll	--	ll	ll	lm	lm	ll	ll	lm	lm	ll	ll	ll	--	lm	ll	ll	--	ll	--	lm	lm	ll	ll	ll	lm	lm	lm	lm	--	ll	ll	lm	lm	lm	ll	lm	ll	--	lm	ll	ll	lm	lm	lm	lm
lg1	97.lm_ll_563280	lm	ll	ll	lm	ll	ll	lm	lm	ll	ll	lm	lm	ll	ll	lm	ll	ll	lm	ll	ll	ll	lm	ll	lm	ll	ll	ll	--	ll	--	lm	--	ll	ll	lm	lm	lm	ll	ll	ll	lm	--	ll	lm	lm	lm	--	lm
lg1	97.lm_ll_327772	lm	--	ll	lm	ll	ll	lm	--	ll	ll	--	lm	ll	--	lm	--	lm	lm	ll	--	ll	lm	lm	lm	ll	ll	ll	lm	lm	--	lm	ll	ll	ll	lm	lm	lm	ll	ll	--	lm	lm	--	lm	--	lm	lm	--
lg1	99.lm_ll_123847	--	ll	ll	--	ll	ll	lm	--	--	--	--	lm	--	--	lm	--	lm	lm	ll	ll	ll	--	lm	lm	--	ll	--	lm	lm	--	lm	--	ll	ll	lm	lm	--	ll	ll	ll	lm	lm	ll	lm	lm	ll	lm	lm
lg1	87.lm_ll_58735	ll	--	lm	ll	lm	lm	ll	ll	lm	lm	ll	--	lm	lm	--	--	--	ll	lm	--	lm	ll	ll	ll	lm	lm	lm	--	ll	--	lm	--	ll	lm	--	ll	--	lm	ll	lm	ll	--	ll	--	ll	ll	ll	--
lg1	91.lm_ll_83424	ll	--	lm	ll	--	lm	ll	ll	--	lm	--	ll	--	lm	ll	lm	ll	--	--	lm	lm	ll	ll	ll	lm	lm	lm	ll	ll	--	lm	lm	lm	lm	ll	ll	ll	lm	--	--	--	ll	--	ll	ll	ll	--	ll
lg1	91.lm_ll_68915	ll	lm	lm	ll	lm	lm	ll	--	lm	lm	ll	ll	lm	lm	ll	lm	--	ll	lm	--	lm	ll	ll	ll	ll	lm	lm	ll	--	ll	lm	--	--	lm	ll	ll	ll	--	ll	lm	--	--	--	ll	--	--	--	ll
lg1	91.lm_ll_91053	ll	lm	lm	--	lm	lm	ll	ll	lm	lm	--	--	lm	lm	ll	--	--	ll	lm	lm	lm	--	lm	ll	--	lm	lm	ll	ll	--	--	lm	--	lm	--	ll	--	--	--	lm	ll	ll	ll	ll	ll	lm	--	ll
lg1	97.hk_hk_146539	kk	hh	hh	--	hh	hk	kk	hk	--	--	--	kk	--	hh	kk	hk	hk	hk	hk	hh	hh	hh	kk	kk	kk	--	--	--	hk	hk	hk	--	hh	hk	--	kk	hk	hk	--	--	hh	kk	hk	hk	hk	kk	kk	--
lg1	99.hk_hk_54818	--	--	hk	--	hk	kk	hk	hh	hk	hk	hk	hk	--	hk	hk	kk	hh	hh	--	hk	hk	--	hh	hh	--	--	--	hk	hh	hh	--	--	--	kk	--	hk	hh	kk	hh	hk	hh	hk	kk	hh	hh	--	hh	hk
lg1	96.hk_hk_144874	hh	kk	kk	hk	--	--	hh	hk	hk	kk	--	--	hk	--	--	hk	hk	hk	hk	kk	kk	hk	hh	hk	hk	hk	kk	--	--	hk	hk	--	kk	hk	--	hh	hk	hk	hk	--	hk	hh	hk	hk	hk	hh	hk	hh
lg1	96.hk_hk_150498	--	kk	kk	hk	kk	hk	hh	--	hk	--	hh	hh	--	--	hh	--	--	hk	hk	--	kk	hk	--	hk	hh	hk	kk	hh	hk	hk	hk	--	kk	hh	--	hh	hk	hk	hk	kk	hk	--	--	hk	hk	hh	hk	hh
lg1	87.lm_ll_71039	--	lm	lm	ll	lm	lm	ll	lm	lm	lm	--	ll	lm	--	ll	lm	--	ll	lm	lm	lm	--	--	ll	--	lm	lm	ll	--	--	lm	--	lm	--	--	--	ll	lm	--	lm	--	--	ll	ll	ll	ll	ll	--
lg1	97.hk_hk_119676	--	hh	hk	kk	hh	hk	kk	hk	--	hh	--	kk	hk	hh	--	hk	--	hh	hk	--	hh	hh	kk	hk	--	--	hh	hk	--	hk	hk	hh	hh	kk	--	kk	--	hk	hk	hh	hk	--	--	hk	hk	kk	--	--
lg1	90.hk_hk_140604	hh	kk	kk	hk	--	hk	hh	--	hk	--	hh	hh	hk	kk	hh	hk	hk	hk	hk	kk	kk	hk	hk	hk	hk	hk	kk	hh	kk	hk	hk	kk	kk	hh	hh	hh	hk	hh	hk	kk	hk	hh	hh	hk	hk	hh	hk	hh
lg1	97.hk_hk_168241	hh	kk	hh	hk	kk	--	hk	hk	--	--	hk	--	--	kk	hh	hk	hk	hk	hk	kk	--	hk	hh	hk	--	hh	kk	--	--	--	hk	--	kk	hk	--	hh	hk	--	hk	kk	--	--	hk	hk	hk	hk	--	hk
lg1	99.hk_hk_54820	--	--	--	kk	hk	--	hk	kk	hk	hk	hk	hk	hh	hk	hk	hh	kk	kk	hh	kk	hk	kk	hk	kk	hh	--	hk	hk	kk	kk	kk	hk	hk	--	hk	hk	--	--	kk	hk	--	hk	--	kk	kk	hh	--	hk
lg1	99.lm_ll_107780	lm	ll	ll	--	--	ll	lm	--	ll	ll	lm	lm	--	ll	lm	ll	--	lm	ll	--	ll	lm	lm	--	--	ll	ll	lm	--	lm	--	--	ll	ll	lm	lm	--	ll	lm	ll	lm	lm	ll	lm	lm	ll	lm	lm
lg1	97.hk_hk_155473	kk	hh	hk	hk	hh	hk	kk	hk	hh	hh	hk	kk	--	hh	kk	--	hk	hk	hk	--	hh	hk	kk	hk	--	hk	--	--	hk	--	hk	--	--	--	--	kk	hk	hk	hk	hh	--	kk	hk	hk	hk	--	hk	kk
lg1	99.lm_ll_124735	lm	ll	lm	lm	--	ll	lm	lm	ll	--	lm	lm	ll	ll	--	--	lm	lm	ll	--	ll	--	lm	ll	--	--	ll	lm	lm	--	--	--	--	ll	lm	--	lm	ll	lm	ll	--	--	ll	ll	lm	ll	--	lm
lg1	99.lm_ll_102533	lm	ll	lm	lm	--	ll	lm	lm	--	ll	lm	ll	--	ll	--	ll	ll	lm	--	--	ll	lm	lm	ll	ll	--	--	lm	--	lm	lm	--	ll	ll	ll	lm	lm	--	lm	--	lm	ll	--	lm	lm	ll	lm	lm
lg1	77.lm_ll_5548	ll	--	ll	ll	--	lm	ll	ll	lm	lm	ll	ll	lm	--	ll	--	--	ll	--	--	--	ll	ll	lm	ll	--	lm	ll	ll	ll	lm	--	--	--	--	ll	ll	--	ll	--	ll	ll	lm	ll	ll	--	ll	ll
lg1	90.lm_ll_755571	--	lm	ll	ll	lm	lm	ll	ll	--	lm	--	--	lm	lm	ll	lm	ll	ll	lm	lm	lm	ll	ll	lm	lm	--	lm	ll	lm	--	--	--	lm	--	ll	ll	ll	lm	ll	lm	ll	--	lm	ll	ll	lm	ll	ll
lg1	99.lm_ll_125211	lm	--	lm	--	ll	ll	lm	ll	--	--	--	ll	--	--	lm	--	lm	lm	ll	ll	ll	--	lm	ll	ll	--	ll	lm	ll	lm	lm	ll	--	--	--	lm	lm	--	lm	ll	--	--	ll	--	--	--	lm	ll
lg1	97.lm_ll_328396	--	lm	ll	ll	lm	lm	lm	lm	lm	lm	--	ll	ll	lm	ll	lm	ll	ll	lm	lm	lm	ll	--	lm	ll	lm	--	lm	lm	ll	--	lm	lm	--	--	ll	ll	lm	lm	lm	--	ll	ll	--	--	lm	ll	--
lg1	96.hk_hk_128346	hh	kk	hh	hk	kk	hk	hk	kk	--	--	hk	hh	--	--	hk	--	hk	hh	hk	kk	kk	--	hk	hk	hh	hk	kk	--	--	--	hh	kk	kk	--	hh	hh	hk	--	kk	kk	hk	hh	hk	--	hk	hk	hh	hk
lg1	96.lm_ll_170378	--	ll	lm	lm	ll	ll	ll	ll	ll	--	lm	lm	--	--	lm	--	lm	lm	--	--	ll	lm	ll	ll	lm	ll	ll	--	ll	lm	lm	ll	--	ll	lm	lm	lm	ll	ll	ll	lm	lm	ll	lm	ll	ll	lm	ll
lg1	97.hk_hk_107171	hk	--	hk	hh	--	kk	kk	hk	--	hk	hh	hk	hk	hk	hh	--	hh	hh	kk	hk	hk	hh	--	kk	hk	kk	hk	hk	hk	hh	--	--	hk	--	--	hk	hh	--	hk	hk	--	hk	hk	hh	hh	kk	hk	--
lg1	96.hk_hk_73746	hh	--	--	hk	kk	hk	hk	kk	kk	kk	--	--	hh	--	hk	kk	--	hk	kk	kk	kk	hk	hk	hk	--	kk	--	kk	--	hk	--	--	--	hh	hh	hh	hk	--	kk	--	--	--	hk	hk	--	hk	hh	--
lg1	7.hk_hk_37851	hh	kk	hh	hh	--	hk	hk	kk	kk	--	--	--	--	kk	hk	--	hk	hk	kk	--	kk	hk	hk	hk	hh	hk	--	--	kk	--	hk	--	--	--	--	hh	hk	hh	kk	kk	hk	hh	kk	hh	hk	hk	--	--
lg1	96.hk_hk_129557	--	--	hh	hh	kk	hk	hk	kk	--	--	hk	hh	hh	kk	hk	hk	hk	hk	kk	kk	kk	--	hk	hk	hh	--	kk	--	--	hk	hk	--	kk	--	hh	hh	kk	--	--	kk	hk	hh	hk	hk	hk	hk	--	hk
lg1	96.hk_hk_112979	hh	kk	hh	--	kk	kk	hk	kk	kk	--	hk	hh	hh	--	hk	hk	hk	--	kk	--	kk	hk	hk	hk	--	hk	kk	hh	--	hh	hh	--	--	hh	--	hh	--	hk	kk	kk	--	--	hk	hk	hh	kk	hh	--
lg1	97.lm_ll_109010	--	lm	ll	--	lm	lm	lm	lm	--	lm	--	ll	--	lm	ll	--	ll	ll	lm	lm	lm	ll	lm	lm	ll	--	lm	lm	lm	--	ll	--	lm	ll	ll	ll	ll	lm	lm	--	ll	ll	--	--	ll	lm	ll	--
lg1	96.hk_hk_149633	kk	hh	kk	kk	--	hk	hk	hh	hh	hh	hk	--	--	--	hk	hk	--	hk	--	--	hh	hk	--	hk	--	hh	hh	hh	hh	--	kk	--	hh	hk	--	kk	hk	--	hh	hh	--	--	hh	hk	hk	hh	kk	hk
lg1	97.lm_ll_562311	--	lm	ll	--	--	lm	lm	lm	lm	--	ll	ll	ll	--	ll	--	--	--	lm	lm	lm	--	lm	lm	ll	--	--	lm	lm	ll	lm	--	lm	--	ll	ll	ll	lm	lm	lm	--	--	ll	ll	ll	ll	ll	lm
lg1	69.lm_ll_54156	ll	ll	lm	lm	ll	ll	ll	ll	ll	ll	lm	lm	lm	ll	lm	ll	lm	lm	ll	ll	ll	lm	ll	ll	lm	ll	ll	ll	ll	lm	lm	ll	ll	lm	lm	lm	ll	ll	ll	ll	lm	lm	ll	ll	ll	ll	lm	ll
lg1	97.lm_ll_574386	--	lm	ll	ll	lm	lm	lm	ll	lm	lm	lm	ll	ll	--	ll	lm	ll	ll	lm	ll	lm	--	--	lm	ll	lm	ll	lm	lm	ll	lm	--	ll	ll	ll	ll	ll	lm	lm	lm	ll	ll	ll	lm	--	ll	ll	ll
lg1	99.hk_hk_1427	kk	hk	hk	hh	hk	kk	kk	--	hk	hk	--	hk	hk	--	hh	--	hh	hh	hk	hk	hk	hh	--	kk	hk	kk	hk	kk	--	--	hk	--	--	hk	--	hk	--	hk	--	hk	hh	--	hk	hh	hh	hk	hk	--
lg1	87.hk_hk_41404	hh	--	--	hk	--	hk	hk	kk	--	kk	--	hh	hh	--	hk	--	hk	hk	kk	--	kk	kk	hk	hk	--	hk	kk	--	--	hh	hk	--	--	--	hk	hh	--	hk	--	kk	hk	hh	hk	hk	hk	kk	--	hh
lg1	97.hk_hk_143685	kk	hk	hk	hh	hk	--	kk	hk	hk	hk	--	--	hk	--	hh	--	--	hh	--	hk	hk	hh	--	kk	hk	--	hk	kk	hk	hh	--	hk	hk	--	--	--	hk	kk	hk	hk	hh	--	hk	hh	hh	hk	hk	--
lg1	60.lm_ll_293170	ll	--	lm	lm	ll	ll	ll	ll	--	ll	--	lm	lm	--	lm	--	lm	lm	ll	--	ll	lm	--	ll	ll	--	--	--	ll	lm	lm	ll	--	--	--	lm	lm	--	--	--	lm	lm	ll	lm	lm	ll	lm	--
lg1	97.hk_hk_50319	kk	hk	hk	hk	hk	hh	hh	hk	hk	hk	kk	hk	hk	--	kk	hk	kk	kk	hk	hk	hk	kk	hh	hh	hk	--	--	hk	hk	hk	--	hk	hk	kk	hh	hk	hk	--	hk	hk	--	hk	--	kk	kk	hk	hh	kk
lg1	97.lm_ll_401175	--	lm	--	--	lm	ll	lm	lm	lm	lm	ll	--	--	--	--	lm	--	ll	lm	lm	lm	ll	lm	lm	--	lm	lm	lm	--	--	lm	--	ll	--	--	ll	--	lm	lm	lm	--	ll	--	--	ll	--	--	lm
lg1	77.lm_ll_32791	--	ll	ll	lm	ll	ll	ll	ll	ll	--	lm	lm	lm	lm	lm	ll	lm	lm	ll	ll	ll	--	ll	ll	--	ll	ll	ll	ll	lm	--	ll	ll	lm	ll	lm	lm	--	ll	ll	lm	lm	--	--	lm	ll	lm	ll
lg1	96.hk_hk_107783	--	hh	kk	kk	hh	hk	hk	hk	hh	--	hk	kk	kk	hk	hk	--	hk	hk	hh	hh	hh	--	hk	hk	kk	hk	--	hk	hh	kk	--	--	hh	--	hh	kk	--	hk	hh	hh	hh	kk	--	--	kk	hh	--	hk
lg1	97.lm_ll_537791	--	lm	ll	--	--	ll	lm	lm	--	lm	--	ll	--	--	ll	lm	--	ll	lm	--	lm	ll	lm	lm	ll	ll	lm	lm	lm	--	--	lm	lm	--	--	ll	ll	lm	lm	lm	ll	--	--	ll	--	lm	--	lm
lg1	97.lm_ll_254025	--	--	ll	--	lm	lm	lm	lm	lm	--	ll	ll	ll	--	--	lm	ll	ll	lm	--	lm	ll	lm	lm	ll	lm	lm	lm	lm	ll	lm	--	--	--	--	ll	ll	lm	lm	lm	--	--	lm	ll	--	lm	ll	--
lg1	97.hk_hk_45791	kk	hk	--	hk	hk	kk	kk	--	hk	--	--	--	hk	hh	--	hk	hh	hh	hk	hk	hk	hh	kk	kk	hk	kk	hk	kk	hk	hk	hk	--	--	--	kk	hk	hk	--	hk	--	--	hk	kk	--	--	hk	--	hh
lg1	97.lm_ll_553507	ll	--	ll	ll	lm	lm	lm	lm	lm	lm	--	ll	ll	ll	ll	lm	ll	ll	lm	lm	lm	--	lm	lm	--	--	lm	lm	lm	--	lm	--	lm	ll	--	ll	ll	--	--	lm	ll	ll	ll	ll	ll	lm	ll	ll
lg1	97.hk_hk_103275	hh	--	hh	--	hk	kk	kk	hk	--	--	hh	hh	hk	--	--	--	hh	hh	hk	--	hk	hh	--	--	--	--	hk	kk	hk	--	--	--	hk	hk	--	hk	hk	kk	hk	hk	--	hk	kk	hh	hh	--	hk	kk
lg1	69.lm_ll_62948	lm	--	lm	--	ll	--	ll	ll	ll	ll	lm	lm	lm	lm	lm	--	--	lm	ll	--	ll	lm	--	ll	--	--	ll	ll	--	lm	--	--	--	--	ll	lm	lm	--	ll	ll	lm	lm	ll	--	--	ll	--	ll
lg1	96.hk_hk_121516	--	--	kk	kk	hh	hk	hk	hh	hh	hh	--	kk	--	hk	hk	--	--	hk	hh	--	hh	hk	hk	hk	--	hk	hh	hk	hh	kk	--	hh	hh	kk	--	kk	kk	hk	hh	hh	--	kk	--	hk	hk	hh	kk	hk
lg1	7.hk_hk_141707	--	kk	hh	--	kk	kk	hk	kk	--	--	--	hh	hh	hk	hk	kk	--	hk	kk	kk	kk	hk	hk	hk	hh	--	--	--	kk	--	--	--	kk	hh	hk	hh	--	hk	kk	kk	--	hh	--	hk	hk	kk	hh	hk
lg1	96.hk_hk_34403	--	--	hh	hh	--	hk	hk	kk	kk	--	hk	--	hh	hk	hk	kk	--	hk	kk	--	kk	--	hk	hk	--	hk	kk	hk	--	--	--	--	kk	hh	--	hh	hh	hk	--	kk	--	--	hh	hk	hk	kk	--	hh
lg1	97.hk_hk_135629	hk	hh	--	hk	hk	--	kk	hk	hk	hk	hh	hk	--	hh	hh	hk	--	hh	--	hh	hk	--	--	kk	hk	kk	hk	kk	--	--	hk	--	--	--	--	hk	hk	kk	hk	hk	--	hk	kk	--	hh	hk	--	hk
lg1	8.lm_ll_196128	ll	lm	ll	ll	lm	ll	lm	lm	--	lm	ll	ll	ll	--	ll	--	--	ll	lm	lm	lm	--	lm	ll	--	--	--	lm	lm	ll	lm	lm	lm	ll	lm	ll	--	lm	ll	lm	--	ll	--	ll	ll	ll	ll	ll
lg1	97.lm_ll_526491	--	lm	ll	--	lm	ll	lm	lm	lm	lm	ll	--	--	ll	--	lm	ll	ll	lm	lm	lm	ll	lm	ll	ll	--	--	lm	--	--	lm	lm	lm	ll	ll	ll	ll	ll	ll	lm	ll	--	--	--	ll	lm	--	ll
lg1	97.lm_ll_529870	ll	lm	ll	ll	lm	lm	lm	lm	lm	lm	ll	ll	--	ll	ll	lm	--	ll	lm	--	lm	ll	lm	ll	--	lm	lm	--	ll	--	lm	--	--	--	--	ll	--	lm	--	lm	--	--	lm	ll	ll	lm	ll	ll
lg1	96.lm_ll_348836	ll	--	ll	ll	lm	--	lm	ll	lm	lm	ll	ll	ll	ll	ll	lm	ll	ll	lm	lm	lm	ll	lm	ll	ll	ll	lm	ll	--	ll	lm	lm	lm	--	--	lm	--	ll	lm	lm	--	ll	--	ll	ll	--	--	ll
lg1	97.lm_ll_498863	--	lm	--	--	lm	lm	lm	lm	lm	--	lm	--	ll	--	ll	--	--	ll	lm	lm	lm	--	lm	ll	ll	lm	--	lm	ll	--	lm	lm	--	ll	--	lm	ll	--	lm	lm	--	ll	--	ll	--	lm	--	--
lg1	87.hk_hk_52953	--	--	hh	hh	kk	--	hk	kk	kk	kk	--	hh	--	--	hk	kk	hk	hk	--	kk	kk	hk	--	hh	hh	--	kk	hk	hk	--	hk	kk	--	--	--	hk	hh	--	kk	kk	--	--	--	hk	hk	--	--	hh
lg1	97.lm_ll_481259	ll	--	ll	ll	--	--	lm	lm	--	lm	--	ll	--	--	--	lm	ll	ll	lm	lm	lm	--	lm	ll	--	lm	--	lm	--	--	lm	lm	lm	ll	lm	lm	ll	--	lm	lm	ll	ll	lm	ll	ll	lm	ll	ll
lg1	69.lm_ll_83198	lm	ll	lm	--	ll	ll	ll	ll	--	ll	ll	--	lm	lm	lm	--	--	lm	ll	ll	ll	lm	--	lm	--	--	ll	--	--	--	--	ll	ll	ll	ll	ll	lm	ll	--	ll	--	--	ll	ll	--	ll	lm	lm
lg1	97.lm_ll_448362	--	ll	ll	ll	lm	--	lm	lm	--	lm	--	ll	--	lm	ll	lm	--	ll	lm	lm	lm	--	lm	ll	ll	--	lm	lm	--	ll	--	--	ll	--	--	lm	--	lm	lm	lm	--	--	ll	ll	--	lm	--	--
lg1	99.lm_ll_2583	lm	ll	lm	lm	ll	ll	ll	ll	ll	ll	ll	ll	lm	ll	lm	ll	lm	--	ll	ll	ll	lm	ll	lm	--	ll	ll	ll	lm	--	ll	ll	ll	lm	ll	ll	lm	ll	ll	ll	ll	--	--	ll	lm	ll	lm	lm
lg1	96.lm_ll_310697	ll	lm	ll	ll	lm	lm	lm	lm	lm	lm	--	ll	--	--	ll	lm	ll	--	lm	lm	lm	ll	lm	ll	ll	lm	lm	lm	ll	ll	--	--	lm	ll	lm	lm	--	lm	lm	lm	--	--	ll	ll	ll	lm	--	--
lg1	97.lm_ll_495027	ll	lm	ll	--	lm	lm	lm	lm	lm	lm	lm	ll	--	--	ll	lm	ll	--	--	lm	lm	--	lm	ll	ll	lm	--	lm	--	--	--	--	--	ll	--	lm	--	--	lm	lm	--	ll	ll	ll	ll	lm	--	ll
lg1	65.lm_ll_150041	ll	ll	lm	--	ll	ll	ll	ll	ll	ll	--	lm	--	lm	lm	ll	lm	lm	ll	--	ll	--	--	lm	lm	--	ll	--	lm	--	--	ll	--	lm	--	ll	lm	--	ll	--	lm	lm	ll	lm	lm	--	--	--
lg1	96.hk_hk_147218	hk	hh	kk	--	hh	hk	hk	hh	--	--	hh	--	--	kk	hk	hh	--	hk	hh	--	hh	hk	--	kk	--	--	hh	hk	hk	kk	hk	hh	--	kk	--	hk	kk	hk	hh	hh	hk	--	hk	--	hk	hh	--	kk
lg1	97.lm_ll_295423	lm	lm	ll	ll	--	lm	lm	lm	lm	lm	--	ll	ll	ll	ll	lm	ll	ll	lm	lm	lm	--	ll	ll	--	--	lm	lm	ll	--	lm	ll	lm	--	lm	lm	ll	lm	--	lm	ll	ll	--	--	ll	ll	--	--
lg1	65.lm_ll_153573	--	--	lm	--	ll	ll	ll	ll	ll	--	ll	lm	lm	lm	ll	ll	lm	lm	ll	ll	ll	--	--	lm	lm	ll	ll	ll	lm	ll	--	ll	ll	lm	--	ll	lm	ll	--	ll	lm	lm	ll	lm	--	ll	lm	--
lg1	97.lm_ll_544519	--	lm	ll	--	lm	lm	lm	lm	lm	lm	lm	--	ll	--	ll	lm	ll	ll	lm	lm	lm	--	lm	ll	ll	lm	lm	ll	ll	--	lm	lm	lm	ll	lm	lm	--	--	lm	lm	ll	--	lm	ll	ll	lm	ll	--
lg1	77.lm_ll_36892	--	ll	lm	lm	ll	ll	ll	ll	--	ll	ll	lm	ll	lm	lm	ll	lm	lm	ll	ll	ll	ll	ll	--	lm	--	ll	ll	lm	ll	--	--	ll	lm	ll	ll	--	ll	--	--	ll	--	lm	lm	--	ll	lm	--
lg1	99.lm_ll_7558	--	ll	lm	lm	--	--	ll	--	--	ll	ll	lm	lm	lm	lm	ll	lm	lm	--	ll	--	lm	--	lm	lm	ll	ll	ll	lm	--	lm	--	ll	lm	--	ll	--	ll	--	--	--	lm	--	lm	lm	ll	lm	--
lg1	97.lm_ll_550424	lm	lm	--	ll	--	lm	lm	lm	lm	lm	lm	ll	--	ll	ll	--	--	ll	--	--	lm	--	lm	ll	ll	--	lm	lm	--	--	lm	lm	lm	ll	--	lm	--	lm	lm	lm	ll	--	--	lm	ll	--	--	ll
lg1	69.lm_ll_66566	ll	ll	lm	lm	ll	ll	ll	ll	ll	ll	ll	lm	lm	--	lm	ll	--	lm	ll	ll	ll	lm	ll	lm	lm	ll	ll	ll	--	lm	lm	ll	ll	lm	ll	ll	lm	ll	ll	ll	lm	lm	ll	lm	--	ll	lm	lm
lg1	97.lm_ll_547175	lm	--	ll	ll	lm	ll	ll	lm	lm	lm	lm	ll	ll	--	ll	--	ll	ll	lm	lm	lm	ll	lm	ll	--	--	lm	lm	ll	ll	lm	lm	ll	ll	lm	lm	ll	lm	lm	ll	ll	ll	ll	--	ll	--	ll	ll
lg1	96.hk_hk_115927	hk	hh	kk	--	--	hk	hk	hh	hk	hh	hh	kk	kk	--	--	--	--	hk	hh	hh	hh	hk	hk	kk	kk	hh	hh	hk	hk	kk	hk	--	--	--	--	hh	--	--	hh	--	hk	kk	--	hk	hk	--	kk	kk
lg1	97.lm_ll_427346	--	lm	ll	ll	lm	ll	lm	lm	--	lm	--	--	ll	--	ll	lm	lm	ll	lm	lm	lm	ll	lm	--	--	lm	lm	ll	ll	ll	lm	lm	--	ll	--	lm	--	--	lm	--	ll	ll	ll	ll	--	ll	ll	ll
lg1	93.lm_ll_47593	ll	ll	--	--	--	ll	ll	ll	ll	ll	ll	--	lm	--	--	--	--	lm	ll	--	ll	--	ll	lm	ll	ll	ll	ll	lm	lm	ll	--	--	--	--	ll	--	--	ll	--	lm	lm	ll	--	--	ll	--	--
lg1	97.lm_ll_213100	--	lm	ll	ll	--	lm	lm	--	lm	lm	--	ll	ll	--	ll	lm	ll	ll	lm	lm	lm	--	lm	--	--	lm	--	lm	ll	--	--	--	lm	ll	--	lm	--	lm	lm	lm	ll	ll	--	ll	--	--	ll	--
lg1	77.lm_ll_54732	ll	ll	lm	lm	--	--	ll	ll	ll	ll	ll	lm	lm	lm	lm	--	ll	lm	ll	--	ll	ll	ll	lm	lm	ll	--	ll	lm	--	ll	--	ll	ll	ll	ll	--	ll	ll	--	lm	lm	lm	lm	ll	ll	ll	lm
lg1	49.lm_ll_86255	ll	ll	lm	--	--	ll	ll	ll	ll	ll	--	ll	--	lm	lm	--	ll	lm	ll	ll	ll	lm	ll	lm	ll	--	ll	ll	--	ll	lm	--	ll	lm	ll	ll	lm	ll	ll	ll	lm	lm	--	lm	ll	ll	lm	lm
lg1	97.lm_ll_575113	lm	lm	ll	ll	lm	lm	lm	lm	lm	lm	lm	ll	--	ll	ll	lm	ll	ll	lm	lm	lm	ll	lm	ll	ll	lm	lm	lm	ll	--	ll	lm	lm	--	ll	lm	ll	lm	lm	lm	ll	ll	ll	ll	--	lm	ll	ll
lg1	96.hk_hk_152667	--	hh	kk	kk	hh	hh	hk	hh	hk	hh	--	kk	--	kk	hk	--	--	hk	--	hk	--	--	hk	kk	--	hh	--	hk	--	--	hk	--	hk	--	--	hh	kk	--	hh	--	hk	kk	kk	hk	hk	hh	--	--
lg1	69.lm_ll_113149	ll	--	--	lm	ll	ll	ll	ll	--	ll	--	ll	lm	lm	lm	ll	lm	lm	--	--	ll	lm	ll	lm	lm	ll	ll	ll	lm	lm	lm	ll	ll	lm	ll	ll	lm	--	--	ll	lm	lm	ll	lm	lm	ll	--	--
lg1	97.lm_ll_545136	lm	--	ll	ll	lm	lm	lm	lm	--	lm	lm	ll	ll	--	ll	--	--	ll	lm	ll	lm	ll	lm	ll	ll	--	lm	lm	ll	--	lm	lm	lm	ll	ll	lm	ll	lm	lm	lm	ll	ll	ll	--	ll	--	--	ll
lg1	61.lm_ll_304078	lm	lm	ll	--	lm	lm	lm	lm	ll	lm	lm	--	ll	ll	--	lm	--	ll	ll	ll	lm	--	lm	ll	ll	lm	lm	ll	--	ll	ll	--	ll	ll	lm	lm	ll	ll	lm	lm	ll	ll	ll	ll	--	lm	ll	ll
lg1	77.lm_ll_5061	--	ll	lm	--	ll	--	ll	ll	--	ll	--	lm	--	lm	lm	ll	--	lm	--	lm	ll	lm	ll	lm	lm	ll	--	ll	lm	lm	lm	--	ll	--	--	ll	lm	--	ll	ll	lm	lm	--	lm	lm	--	lm	lm
lg1	77.lm_ll_27461	ll	--	lm	--	ll	ll	ll	ll	--	ll	--	lm	lm	--	lm	ll	lm	lm	ll	--	ll	lm	--	lm	lm	ll	--	ll	--	--	lm	ll	--	ll	--	ll	--	ll	ll	ll	lm	lm	--	lm	lm	ll	lm	lm
lg1	77.lm_ll_63297	--	--	lm	--	ll	--	ll	ll	--	ll	ll	lm	lm	lm	lm	--	lm	lm	ll	--	ll	lm	ll	lm	lm	--	ll	ll	lm	lm	lm	--	--	ll	--	ll	lm	--	ll	ll	lm	lm	ll	lm	lm	ll	lm	lm
lg1	96.hk_hk_123796	hk	--	--	--	hh	hk	hk	hh	--	hk	hh	kk	kk	kk	hk	hh	hh	hk	--	hk	hh	--	hk	--	--	--	hh	hk	hk	kk	--	--	--	kk	hh	hh	kk	hk	--	hh	--	kk	hk	hk	hk	--	kk	kk
lg1	69.lm_ll_90887	ll	ll	lm	lm	ll	--	ll	ll	ll	ll	ll	lm	lm	--	lm	--	--	lm	ll	lm	ll	lm	ll	lm	--	--	ll	ll	lm	--	--	--	ll	lm	--	ll	lm	ll	ll	ll	--	lm	--	lm	lm	ll	lm	lm
lg1	69.lm_ll_84755	ll	ll	lm	lm	ll	ll	ll	ll	--	--	--	lm	lm	ll	lm	ll	lm	lm	ll	lm	--	--	ll	--	lm	ll	ll	ll	--	lm	lm	--	ll	lm	--	ll	--	--	ll	--	lm	lm	--	lm	--	--	lm	lm
lg1	77.lm_ll_4056	ll	ll	lm	--	--	ll	ll	ll	--	ll	ll	lm	lm	lm	lm	--	lm	lm	ll	--	ll	lm	ll	lm	lm	--	ll	ll	lm	lm	lm	--	ll	--	--	ll	lm	--	ll	ll	lm	lm	--	lm	lm	ll	lm	--
lg1	69.lm_ll_28612	--	ll	lm	--	--	ll	ll	ll	--	ll	ll	lm	--	lm	--	ll	lm	lm	ll	lm	ll	--	ll	lm	lm	--	ll	ll	--	--	lm	ll	ll	lm	--	ll	--	ll	ll	ll	lm	lm	ll	lm	lm	ll	lm	--
lg1	96.lm_ll_380385	lm	lm	lm	ll	--	lm	lm	lm	lm	--	lm	ll	--	--	ll	lm	--	ll	lm	--	lm	--	lm	ll	ll	lm	--	lm	ll	ll	--	lm	lm	ll	ll	lm	ll	--	lm	lm	ll	--	ll	ll	--	lm	ll	ll
lg1	90.lm_ll_701272	--	ll	--	lm	ll	--	ll	ll	--	ll	--	lm	lm	--	--	ll	lm	lm	ll	lm	ll	--	--	lm	lm	--	ll	ll	--	lm	lm	ll	--	--	--	ll	ll	--	ll	ll	--	lm	ll	lm	--	ll	lm	lm
lg1	93.lm_ll_6896	ll	ll	ll	--	ll	ll	ll	ll	ll	ll	ll	ll	ll	lm	lm	ll	--	--	ll	lm	ll	--	ll	lm	ll	ll	ll	ll	lm	lm	ll	ll	ll	ll	ll	ll	lm	ll	ll	lm	lm	lm	lm	lm	lm	ll	lm	ll
lg1	90.lm_ll_753797	--	ll	ll	lm	--	ll	ll	--	ll	--	ll	lm	lm	lm	lm	--	lm	lm	ll	lm	ll	lm	ll	lm	lm	--	--	ll	lm	--	ll	--	ll	lm	--	ll	lm	--	ll	ll	lm	lm	lm	lm	lm	ll	lm	lm
lg1	60.lm_ll_278037	ll	ll	ll	--	ll	ll	ll	ll	--	ll	--	lm	lm	--	lm	ll	lm	lm	--	ll	ll	lm	ll	lm	lm	ll	ll	ll	ll	--	--	--	--	lm	--	--	lm	--	ll	ll	--	lm	ll	--	lm	ll	lm	lm
lg1	69.lm_ll_10576	--	ll	ll	--	--	ll	ll	ll	--	ll	--	--	--	--	lm	--	lm	lm	ll	lm	ll	lm	ll	lm	lm	--	ll	ll	--	lm	--	--	--	lm	ll	ll	--	ll	ll	ll	lm	--	--	lm	--	--	lm	lm
lg1	57.lm_ll_110896	ll	ll	ll	lm	--	ll	ll	ll	--	ll	ll	lm	lm	lm	lm	ll	lm	lm	ll	lm	ll	lm	--	lm	lm	--	--	ll	--	lm	lm	--	ll	lm	ll	ll	lm	--	lm	--	ll	lm	lm	lm	lm	ll	lm	lm
lg1	90.lm_ll_750050	--	ll	ll	lm	ll	ll	ll	ll	ll	ll	--	lm	lm	lm	lm	--	--	lm	--	lm	ll	lm	--	lm	lm	--	ll	ll	lm	lm	lm	--	--	ll	ll	ll	--	--	--	--	lm	lm	ll	lm	lm	ll	lm	lm
lg1	90.lm_ll_687153	ll	ll	ll	lm	ll	ll	ll	ll	--	ll	ll	lm	lm	lm	lm	--	lm	lm	lm	lm	ll	lm	lm	--	lm	--	ll	ll	lm	lm	lm	--	ll	lm	--	ll	--	--	--	--	--	lm	--	lm	lm	--	lm	lm
lg1	69.lm_ll_93787	ll	--	ll	lm	--	ll	ll	ll	--	ll	--	lm	lm	lm	lm	--	lm	lm	--	--	ll	--	ll	lm	--	--	ll	--	lm	lm	lm	ll	ll	--	--	ll	lm	ll	--	ll	--	lm	--	ll	lm	--	lm	lm
lg1	93.lm_ll_58825	ll	ll	ll	lm	ll	ll	ll	ll	ll	ll	ll	lm	lm	lm	lm	ll	lm	lm	ll	lm	ll	lm	ll	lm	lm	ll	ll	ll	--	lm	lm	ll	ll	lm	ll	ll	lm	ll	ll	ll	--	lm	ll	lm	lm	ll	lm	--
lg1	99.hk_hk_33780	--	hk	kk	kk	hk	kk	kk	hh	--	kk	hk	hk	hk	hk	hh	--	--	hh	hk	hh	hk	--	kk	hk	hk	hh	hk	--	hh	hh	hk	--	--	--	--	hk	hk	--	kk	hk	hh	hh	hk	hh	--	kk	kk	hk
lg1	90.lm_ll_683721	ll	--	ll	lm	--	ll	ll	ll	--	ll	ll	lm	--	--	lm	ll	lm	lm	--	ll	ll	lm	ll	lm	lm	ll	ll	ll	--	lm	--	ll	--	--	ll	ll	--	--	ll	ll	lm	lm	--	lm	lm	ll	lm	lm
lg1	69.lm_ll_88317	--	ll	ll	lm	ll	ll	ll	ll	--	ll	ll	lm	lm	lm	lm	ll	lm	lm	--	lm	ll	--	--	lm	lm	--	ll	ll	lm	lm	lm	--	ll	--	--	ll	lm	--	--	ll	lm	lm	ll	lm	lm	ll	lm	lm
lg1	90.lm_ll_686646	--	ll	ll	--	ll	ll	ll	ll	ll	ll	--	lm	--	--	lm	lm	--	--	ll	lm	ll	lm	--	lm	ll	ll	ll	ll	lm	--	lm	--	--	--	ll	ll	--	ll	--	ll	lm	lm	--	lm	lm	ll	--	--
lg1	69.lm_ll_103585	--	ll	ll	ll	ll	ll	ll	ll	--	--	--	lm	lm	lm	lm	ll	--	lm	ll	lm	ll	lm	--	lm	lm	--	--	ll	--	--	ll	lm	--	--	--	ll	--	ll	ll	ll	ll	lm	--	lm	--	ll	lm	lm
lg1	99.hk_hk_22725	hh	hk	hh	--	hk	hh	hh	--	--	hh	hk	hk	hk	hk	kk	hh	--	kk	kk	kk	hk	kk	--	hk	--	--	hk	hh	--	hk	hk	hk	hh	--	hk	hk	kk	hh	hh	hk	--	hk	hh	kk	kk	hk	hk	hk
lg1	90.lm_ll_583868	ll	ll	ll	--	ll	ll	ll	ll	--	ll	ll	lm	lm	--	lm	--	--	--	ll	--	ll	lm	ll	lm	--	ll	ll	ll	lm	lm	--	ll	--	lm	ll	ll	--	--	ll	ll	lm	--	ll	--	lm	--	--	lm
lg1	69.lm_ll_89576	--	ll	ll	--	ll	ll	ll	ll	--	ll	--	lm	lm	--	lm	--	--	lm	ll	--	ll	lm	ll	lm	lm	ll	ll	ll	--	lm	--	--	--	lm	ll	ll	lm	--	ll	ll	lm	lm	ll	lm	ll	ll	--	lm
lg1	96.hk_hk_138873	hk	hh	hk	--	hh	hk	hk	hh	hk	hk	--	kk	kk	--	hk	hk	--	hk	hk	--	hh	--	--	kk	kk	--	hh	hk	hk	hk	--	--	hk	kk	--	hh	--	hk	--	--	--	kk	hk	hk	hk	hh	--	kk
lg1	93.lm_ll_46273	--	ll	ll	lm	ll	ll	ll	ll	--	ll	ll	lm	lm	lm	lm	ll	--	lm	ll	ll	ll	--	ll	lm	lm	ll	ll	ll	lm	lm	lm	--	--	lm	--	ll	lm	ll	--	ll	lm	lm	ll	lm	lm	ll	--	lm
lg1	69.lm_ll_84503	ll	ll	ll	--	ll	ll	ll	ll	--	--	--	lm	lm	--	lm	ll	--	ll	ll	lm	ll	lm	--	lm	lm	ll	ll	ll	lm	--	--	ll	ll	--	--	ll	--	ll	--	--	lm	lm	ll	lm	lm	ll	lm	lm
lg1	69.lm_ll_19213	ll	ll	ll	lm	ll	ll	ll	ll	ll	ll	ll	--	lm	lm	lm	--	ll	lm	lm	--	ll	--	--	lm	ll	--	--	ll	ll	--	lm	ll	ll	--	ll	ll	--	ll	ll	ll	--	--	ll	lm	lm	ll	lm	lm
lg1	93.lm_ll_6407	--	ll	ll	lm	ll	ll	ll	ll	--	ll	ll	lm	lm	lm	lm	ll	lm	lm	ll	--	ll	lm	ll	lm	lm	ll	--	ll	lm	lm	lm	ll	ll	lm	--	ll	lm	ll	ll	ll	ll	lm	ll	lm	lm	ll	lm	lm
lg1	65.lm_ll_154987	ll	--	ll	lm	--	ll	ll	ll	ll	ll	ll	lm	lm	ll	ll	ll	lm	lm	ll	lm	ll	ll	--	lm	lm	--	ll	--	ll	lm	lm	ll	ll	ll	ll	ll	--	ll	ll	--	ll	lm	--	lm	lm	ll	lm	lm
lg1	69.lm_ll_10819	ll	ll	lm	lm	ll	ll	ll	ll	ll	ll	--	lm	ll	ll	ll	ll	lm	lm	ll	ll	ll	lm	ll	lm	lm	ll	ll	ll	lm	ll	lm	ll	ll	--	ll	ll	lm	ll	--	--	lm	lm	ll	lm	lm	ll	lm	ll
lg1	77.lm_ll_53569	--	--	lm	lm	--	ll	ll	ll	--	--	--	lm	lm	lm	lm	ll	lm	lm	ll	--	ll	lm	ll	lm	lm	--	ll	ll	lm	lm	ll	--	--	ll	--	ll	lm	ll	ll	ll	ll	--	lm	lm	ll	ll	lm	ll
lg1	56.lm_ll_157900	ll	ll	lm	lm	ll	ll	ll	ll	--	ll	--	lm	lm	ll	ll	--	lm	lm	ll	--	ll	lm	--	lm	lm	--	ll	ll	lm	ll	lm	ll	ll	--	ll	ll	--	ll	--	ll	--	lm	--	lm	--	--	--	ll
lg1	93.lm_ll_55445	ll	ll	ll	--	--	ll	ll	ll	--	ll	--	lm	ll	lm	lm	ll	lm	--	ll	--	ll	lm	ll	lm	--	ll	ll	ll	lm	--	--	--	ll	--	ll	--	lm	ll	--	ll	lm	lm	--	lm	--	ll	lm	ll
lg1	99.hk_hk_58204	kk	hh	kk	kk	hk	--	kk	hk	hh	hk	hk	kk	--	--	hk	hk	hk	hk	hk	hh	hk	hk	--	kk	kk	hh	hk	kk	hk	--	--	--	hk	--	hk	kk	--	--	hh	hk	hh	--	hk	hh	hk	hk	kk	kk
lg1	77.lm_ll_75443	--	--	ll	ll	ll	ll	ll	lm	ll	ll	--	lm	lm	--	ll	lm	lm	lm	ll	lm	ll	lm	--	lm	ll	ll	--	--	lm	--	lm	--	--	lm	lm	ll	lm	--	lm	ll	lm	lm	lm	ll	--	lm	lm	ll
lg1	65.lm_ll_93029	ll	--	ll	lm	lm	--	ll	ll	ll	ll	ll	lm	lm	--	ll	--	lm	lm	ll	lm	ll	lm	ll	lm	--	ll	--	ll	lm	--	lm	ll	lm	lm	lm	lm	--	--	lm	--	lm	lm	lm	--	ll	lm	lm	ll
lg1	97.lm_ll_569564	lm	lm	lm	--	ll	ll	lm	ll	--	lm	--	ll	ll	lm	lm	lm	ll	ll	lm	--	lm	ll	lm	lm	lm	lm	lm	lm	--	ll	--	lm	ll	--	ll	ll	--	lm	--	lm	--	--	ll	--	lm	ll	ll	lm
lg1	8.lm_ll_176990	--	--	ll	--	lm	lm	ll	lm	lm	ll	--	lm	lm	ll	ll	ll	--	lm	--	lm	ll	ll	--	lm	ll	ll	--	ll	lm	--	lm	--	--	--	--	lm	--	--	--	ll	--	lm	ll	ll	ll	lm	lm	ll
lg1	8.lm_ll_65363	--	ll	ll	lm	lm	--	lm	lm	lm	lm	--	lm	--	--	ll	ll	ll	lm	--	--	ll	--	--	lm	lm	ll	ll	--	--	ll	lm	ll	lm	lm	lm	lm	ll	--	lm	--	--	--	lm	ll	--	--	lm	--
lg1	96.lm_ll_102599	ll	--	ll	lm	ll	lm	lm	lm	lm	--	ll	lm	lm	--	ll	--	lm	lm	ll	lm	lm	--	--	lm	--	--	ll	--	--	--	--	--	lm	lm	lm	lm	ll	ll	--	lm	--	lm	--	ll	ll	ll	ll	--
lg1	99.lm_ll_36844	--	--	lm	--	ll	ll	ll	ll	--	ll	--	--	ll	lm	lm	ll	--	ll	lm	ll	--	ll	ll	ll	ll	lm	lm	lm	ll	ll	--	lm	ll	ll	ll	ll	lm	ll	ll	lm	--	ll	ll	--	lm	ll	ll	ll
lg1	99.lm_ll_143829	--	lm	lm	--	--	ll	lm	ll	--	lm	lm	ll	ll	lm	lm	--	ll	ll	lm	ll	lm	ll	lm	ll	--	lm	--	lm	--	ll	--	lm	--	--	--	ll	ll	lm	--	lm	--	ll	ll	--	--	--	ll	ll
lg1	77.lm_ll_18891	ll	ll	ll	--	lm	lm	--	lm	--	ll	--	--	--	--	ll	lm	lm	lm	--	lm	ll	lm	ll	lm	ll	--	ll	ll	lm	lm	lm	--	--	lm	--	lm	ll	ll	lm	ll	--	lm	lm	ll	ll	lm	lm	ll
lg1	97.lm_ll_430054	--	--	lm	ll	lm	ll	ll	ll	--	--	--	ll	ll	lm	lm	--	ll	ll	lm	ll	ll	ll	lm	ll	ll	--	--	lm	ll	--	--	lm	--	--	--	ll	ll	--	--	ll	ll	ll	ll	lm	lm	ll	--	ll
lg1	97.lm_ll_470105	--	ll	lm	--	ll	ll	ll	ll	--	lm	lm	ll	ll	lm	lm	--	ll	ll	--	--	lm	--	lm	ll	lm	lm	lm	lm	ll	--	--	lm	ll	ll	--	ll	lm	lm	ll	lm	--	ll	ll	lm	lm	ll	ll	--
lg1	97.lm_ll_445189	--	lm	lm	ll	--	ll	lm	ll	--	--	--	--	ll	lm	lm	ll	ll	ll	--	ll	lm	ll	lm	ll	lm	--	lm	lm	ll	ll	--	--	ll	--	--	ll	ll	--	ll	lm	ll	--	--	--	--	--	lm	lm
lg1	96.lm_ll_288837	ll	--	ll	lm	lm	lm	lm	lm	lm	--	ll	lm	lm	--	ll	ll	lm	lm	ll	--	lm	lm	--	lm	ll	--	--	ll	ll	--	--	ll	lm	--	lm	ll	--	ll	lm	--	lm	lm	lm	ll	--	--	--	ll
lg1	99.lm_ll_140364	ll	lm	lm	ll	lm	ll	ll	ll	ll	ll	lm	ll	--	--	lm	lm	--	ll	lm	--	--	ll	lm	ll	--	ll	lm	--	--	ll	--	lm	--	--	--	ll	--	--	ll	ll	ll	ll	--	lm	lm	ll	--	lm
lg1	6.lm_ll_170344	--	--	ll	lm	lm	lm	ll	ll	--	ll	ll	lm	lm	--	--	lm	lm	lm	--	--	ll	lm	ll	--	ll	--	--	ll	lm	lm	lm	--	--	lm	lm	lm	--	ll	lm	ll	--	--	lm	--	--	lm	lm	ll
lg1	8.lm_ll_185471	ll	--	ll	ll	lm	lm	lm	lm	lm	--	ll	lm	lm	ll	ll	--	lm	lm	ll	--	ll	lm	ll	lm	--	ll	ll	--	lm	lm	--	--	lm	--	lm	lm	--	--	--	ll	--	--	lm	ll	lm	lm	ll	ll
lg1	96.lm_ll_322251	ll	ll	ll	lm	--	lm	lm	lm	--	lm	--	lm	--	--	ll	ll	lm	lm	ll	--	--	lm	ll	lm	lm	--	ll	ll	--	lm	--	ll	lm	lm	--	ll	--	ll	--	--	lm	lm	ll	--	--	lm	lm	ll
lg1	97.lm_ll_397270	lm	lm	lm	ll	lm	ll	ll	ll	--	ll	lm	ll	--	--	lm	--	--	ll	lm	ll	ll	--	lm	ll	--	lm	lm	lm	ll	--	ll	--	ll	--	ll	ll	lm	--	ll	lm	--	ll	ll	lm	lm	ll	--	--
lg1	99.lm_ll_150201	lm	lm	lm	ll	lm	ll	ll	ll	ll	ll	--	ll	--	--	lm	--	ll	ll	lm	lm	ll	--	lm	ll	ll	--	lm	lm	ll	--	--	lm	ll	--	lm	lm	lm	--	ll	ll	--	ll	ll	lm	lm	ll	ll	lm
lg1	99.lm_ll_111798	lm	lm	lm	--	ll	--	ll	ll	--	lm	--	--	--	--	--	ll	ll	ll	lm	ll	lm	--	lm	ll	lm	--	lm	--	--	ll	--	--	ll	--	ll	ll	--	--	ll	lm	--	--	--	lm	lm	--	ll	lm
lg1	8.lm_ll_194040	ll	--	ll	--	--	lm	lm	lm	lm	--	--	--	lm	ll	ll	lm	--	lm	ll	lm	ll	--	ll	lm	ll	ll	ll	ll	lm	lm	--	ll	lm	lm	lm	lm	lm	ll	lm	ll	lm	lm	lm	--	--	--	ll	--
lg1	8.lm_ll_168058	--	ll	ll	--	lm	lm	lm	lm	lm	--	--	--	--	--	ll	lm	lm	lm	ll	--	ll	lm	--	lm	ll	--	--	ll	--	--	lm	ll	lm	--	--	lm	--	ll	ll	ll	lm	--	lm	ll	ll	lm	lm	ll
lg1	8.lm_ll_107775	--	ll	ll	lm	lm	lm	lm	lm	lm	ll	--	lm	lm	--	ll	lm	lm	lm	ll	lm	ll	--	ll	--	--	--	ll	ll	--	lm	--	ll	lm	lm	lm	lm	--	ll	lm	ll	lm	lm	ll	ll	ll	lm	--	ll
lg1	8.lm_ll_195884	ll	ll	ll	ll	lm	--	lm	lm	lm	ll	--	lm	lm	ll	ll	--	--	ll	ll	lm	--	--	ll	lm	lm	ll	ll	ll	--	lm	lm	ll	--	--	lm	lm	lm	ll	lm	ll	lm	lm	ll	ll	--	lm	--	ll
lg1	99.lm_ll_126420	--	lm	lm	ll	ll	ll	ll	--	--	ll	--	--	ll	lm	ll	--	ll	ll	lm	ll	lm	--	lm	ll	--	--	lm	lm	--	--	--	--	ll	--	--	ll	--	lm	ll	lm	ll	--	ll	lm	--	--	ll	lm
lg1	8.lm_ll_6364	--	ll	ll	lm	lm	--	lm	lm	lm	--	--	lm	lm	ll	--	--	lm	lm	ll	--	ll	--	--	lm	ll	--	ll	ll	lm	--	lm	--	lm	--	lm	lm	--	--	lm	ll	lm	--	--	ll	ll	lm	lm	ll
lg1	99.lm_ll_151871	--	lm	--	--	lm	ll	ll	ll	--	ll	lm	ll	--	--	lm	--	--	--	lm	ll	ll	ll	lm	ll	--	--	lm	lm	--	ll	--	--	ll	ll	ll	ll	--	--	--	ll	ll	--	ll	lm	lm	ll	--	lm
lg1	97.lm_ll_565746	--	--	lm	--	ll	ll	ll	ll	ll	lm	lm	ll	--	lm	lm	--	ll	--	lm	--	lm	--	lm	ll	--	lm	--	lm	ll	ll	ll	lm	--	ll	ll	ll	ll	lm	--	lm	ll	ll	--	lm	lm	--	ll	lm
lg1	99.lm_ll_135329	lm	--	lm	ll	ll	ll	ll	ll	--	ll	lm	ll	ll	--	lm	ll	ll	ll	lm	ll	ll	--	--	ll	ll	lm	--	lm	--	--	--	--	--	ll	--	ll	--	--	ll	--	--	--	--	lm	lm	ll	--	lm
lg1	96.lm_ll_326867	--	ll	--	--	ll	lm	lm	lm	lm	lm	--	lm	lm	--	ll	ll	lm	--	ll	--	lm	lm	ll	lm	lm	ll	ll	--	--	--	--	ll	lm	lm	lm	lm	ll	ll	--	lm	lm	lm	ll	--	ll	lm	lm	ll
lg1	96.lm_ll_187581	--	ll	ll	lm	ll	lm	lm	lm	--	lm	--	lm	lm	--	ll	--	lm	lm	--	lm	lm	lm	ll	lm	lm	--	ll	ll	--	lm	lm	ll	--	lm	--	lm	ll	--	ll	--	--	--	--	ll	--	lm	--	--
lg1	97.lm_ll_249135	lm	lm	lm	ll	lm	ll	ll	ll	--	ll	lm	--	ll	lm	--	--	--	ll	--	--	ll	ll	lm	ll	--	--	lm	lm	ll	--	ll	lm	ll	ll	ll	ll	lm	--	ll	--	ll	ll	ll	lm	--	--	--	lm
lg1	99.lm_ll_110395	lm	lm	lm	ll	--	ll	ll	ll	ll	ll	--	ll	ll	lm	lm	lm	ll	ll	lm	ll	ll	ll	lm	--	ll	lm	lm	lm	ll	--	--	lm	--	ll	--	--	lm	lm	--	ll	--	--	ll	--	lm	--	ll	--
lg1	8.lm_ll_133304	--	ll	ll	lm	lm	lm	lm	lm	--	--	ll	lm	lm	ll	ll	--	lm	lm	--	--	--	ll	ll	lm	--	--	--	ll	lm	lm	--	ll	lm	lm	--	lm	--	ll	lm	--	lm	--	ll	ll	--	--	lm	ll
lg1	97.hk_hk_75413	--	--	hk	hh	hh	hk	kk	hh	hk	hk	kk	hh	hh	--	hk	--	hk	hk	hk	hh	hk	hh	--	hk	--	hk	--	hk	--	hh	hk	--	hh	hh	hh	hh	hk	--	hh	--	hh	hh	--	--	--	--	--	kk
lg1	97.hk_hk_76185	--	--	hk	--	--	hk	kk	hk	hk	hk	--	hh	hh	hk	hk	--	hh	hk	hk	hk	hk	hh	kk	hk	hh	hk	hk	hk	--	--	hk	hk	hh	hh	--	hh	--	kk	hh	--	hh	hh	--	--	hk	hh	hk	kk
lg1	99.hk_hk_48789	--	hk	kk	hk	hk	hh	hk	hh	hh	kk	hk	--	hk	hk	kk	--	--	hh	--	--	kk	hk	hk	hh	kk	kk	--	--	hh	hk	hk	--	hk	--	hk	hk	hh	hh	hk	hk	hk	hk	--	--	--	hh	--	hk
lg1	99.hk_hk_57841	hk	hk	hh	hk	hk	kk	hk	kk	--	hh	--	hk	hk	hh	hh	kk	kk	--	hh	kk	hh	hk	hk	kk	hh	hh	--	--	kk	--	kk	--	hk	hk	hk	hk	kk	--	hk	hk	hk	hk	--	--	--	--	kk	hk
lg1	97.hk_hk_71430	hh	hh	hk	--	kk	hk	hh	hk	hk	hk	--	--	kk	hk	hk	--	--	hk	hk	hk	hk	kk	hh	hk	--	hk	hk	kk	--	--	--	--	--	--	--	kk	hk	--	kk	hh	kk	kk	--	hh	hk	hk	hk	hh
lg1	8.lm_ll_178995	--	ll	ll	--	lm	lm	ll	lm	--	ll	--	lm	ll	ll	ll	lm	--	lm	--	--	ll	lm	ll	lm	ll	ll	--	ll	lm	lm	lm	ll	lm	lm	lm	lm	--	--	--	ll	lm	ll	--	ll	ll	lm	lm	--
lg1	99.lm_ll_106247	--	--	lm	--	ll	ll	lm	ll	--	--	lm	ll	ll	lm	--	ll	--	ll	lm	ll	lm	ll	lm	--	lm	lm	--	--	ll	--	--	--	ll	ll	ll	ll	--	lm	--	lm	ll	--	--	lm	ll	ll	ll	--
lg1	97.hk_hk_107721	--	hh	hk	--	--	hk	hh	hk	hk	hk	hh	--	kk	hk	hk	hk	hk	hk	hk	kk	hk	kk	hh	hk	--	hk	--	hk	--	--	hk	hk	kk	kk	--	--	--	--	--	--	--	kk	hk	hh	hk	hk	hk	--
lg1	8.lm_ll_47223	ll	ll	ll	--	lm	lm	ll	lm	--	--	ll	lm	lm	ll	ll	--	lm	lm	ll	--	ll	--	--	lm	--	ll	--	ll	lm	--	--	--	lm	lm	lm	lm	lm	--	lm	--	lm	lm	ll	ll	ll	ll	lm	ll
lg1	93.lm_ll_40983	lm	lm	--	--	ll	ll	lm	ll	--	lm	lm	ll	ll	lm	lm	ll	--	ll	lm	ll	lm	--	lm	ll	ll	lm	lm	--	ll	--	--	--	--	--	--	ll	ll	--	ll	--	--	--	ll	lm	--	ll	--	lm
lg1	99.hk_hk_41390	hk	kk	hh	hk	hk	kk	hk	--	--	hh	--	hk	hk	hh	--	kk	--	kk	hh	hk	hh	hk	hk	kk	--	hh	--	hh	--	--	--	--	kk	hk	--	hk	kk	hk	hh	hk	hk	hk	hk	hk	hh	kk	kk	hh
lg1	96.hk_hk_111539	kk	kk	hk	hh	hh	hk	kk	hk	--	hk	kk	hk	--	--	hk	--	hh	hk	hk	--	hk	--	kk	hk	--	hh	hk	--	--	hk	hk	hk	--	hh	--	hh	hk	--	--	kk	hh	hh	--	hk	--	hk	hk	hk
lg1	99.hk_hk_31452	hk	hk	kk	hh	hk	hh	hk	hh	--	kk	hk	--	hk	--	kk	--	hh	hh	kk	hk	--	--	hk	hh	kk	--	--	kk	--	hk	hh	--	hk	hh	hk	hk	--	hk	--	hk	--	hk	hk	--	kk	--	--	--
lg1	96.hk_hk_113055	kk	kk	hk	hh	hh	hk	kk	hk	hk	hk	--	hk	--	hk	hk	--	--	kk	hk	--	hk	hh	--	hk	--	--	hk	hk	hk	--	hk	--	--	hk	--	hh	hk	--	hh	kk	--	hh	hk	hk	hk	hk	hk	hk
lg1	96.hk_hk_150312	hh	hh	hh	kk	kk	--	hh	hk	hk	hk	hh	hk	kk	hk	hh	hk	hk	kk	hk	kk	hk	--	hh	hk	hk	--	hk	--	hk	kk	hk	hk	--	--	kk	kk	hk	hh	kk	hh	--	--	hk	hk	hk	hk	hh	hh
lg1	96.hk_hk_43132	--	kk	hh	hh	--	hk	kk	hk	--	hk	kk	hk	--	--	hk	hk	--	hh	hk	hh	hh	--	--	hk	hk	hk	hk	kk	--	hh	hk	hk	hh	hk	hh	hh	hk	kk	--	kk	hh	--	--	--	--	hk	hk	hk
lg1	97.lm_ll_398972	ll	--	ll	lm	lm	lm	ll	lm	lm	ll	--	lm	lm	ll	ll	lm	lm	lm	--	--	ll	lm	--	lm	ll	--	ll	ll	--	lm	lm	--	lm	lm	--	ll	lm	ll	lm	--	--	lm	--	--	ll	lm	lm	--
lg1	8.lm_ll_125428	ll	ll	ll	ll	--	lm	ll	lm	lm	--	--	lm	lm	--	ll	lm	lm	lm	ll	--	ll	--	ll	lm	ll	--	ll	--	lm	lm	lm	ll	--	lm	--	lm	lm	--	lm	ll	lm	ll	lm	ll	--	--	lm	ll
lg1	97.lm_ll_544489	ll	ll	ll	lm	lm	--	ll	lm	lm	ll	--	lm	lm	ll	ll	--	lm	lm	ll	lm	ll	--	--	lm	--	ll	ll	ll	--	--	lm	ll	lm	lm	lm	lm	lm	ll	--	ll	lm	lm	ll	ll	ll	lm	lm	--
lg1	97.lm_ll_551966	--	ll	ll	lm	lm	lm	ll	lm	--	ll	--	lm	lm	--	--	lm	lm	--	ll	lm	ll	lm	ll	lm	--	ll	--	ll	--	--	--	ll	lm	--	lm	lm	--	--	ll	--	--	lm	--	ll	ll	lm	lm	ll
lg1	2.lm_ll_114068	--	lm	ll	ll	ll	ll	lm	--	--	--	--	ll	ll	--	lm	--	ll	ll	lm	ll	lm	ll	lm	ll	lm	lm	lm	lm	ll	--	ll	--	--	--	ll	ll	--	--	lm	lm	ll	ll	--	--	--	--	ll	lm
lg1	96.lm_ll_383483	--	lm	lm	--	--	ll	lm	ll	--	lm	--	ll	--	--	lm	ll	ll	ll	lm	ll	lm	ll	lm	ll	lm	--	--	lm	ll	ll	--	lm	ll	--	ll	ll	--	lm	ll	lm	ll	--	ll	lm	lm	ll	ll	ll
lg1	97.lm_ll_563969	ll	ll	ll	lm	lm	lm	ll	lm	lm	ll	ll	lm	lm	ll	ll	lm	--	lm	ll	lm	ll	lm	ll	lm	--	ll	--	--	--	lm	lm	--	lm	--	--	lm	lm	ll	lm	--	--	lm	--	ll	--	lm	--	--
lg1	97.lm_ll_432529	ll	ll	ll	lm	lm	lm	ll	lm	lm	ll	--	lm	lm	--	ll	lm	lm	lm	ll	lm	ll	--	ll	lm	ll	--	--	ll	lm	ll	lm	--	--	lm	lm	lm	lm	--	lm	ll	lm	lm	--	ll	--	lm	lm	ll
lg1	97.lm_ll_413490	--	ll	ll	lm	lm	lm	ll	lm	lm	--	--	lm	ll	--	ll	lm	--	lm	ll	lm	ll	lm	ll	lm	ll	ll	--	ll	lm	lm	lm	--	lm	lm	lm	lm	--	--	lm	--	lm	lm	--	ll	ll	lm	lm	ll
lg1	97.lm_ll_518121	--	ll	ll	ll	lm	lm	ll	lm	lm	ll	ll	--	lm	--	--	lm	--	lm	ll	--	ll	--	--	lm	ll	ll	ll	--	ll	lm	--	ll	--	--	--	lm	lm	ll	lm	ll	--	lm	ll	ll	ll	lm	lm	ll
lg1	97.lm_ll_494469	--	ll	ll	lm	lm	--	ll	--	--	--	--	lm	lm	--	ll	--	--	lm	ll	lm	ll	lm	ll	lm	ll	--	ll	ll	lm	lm	--	--	lm	ll	--	lm	ll	--	lm	ll	lm	lm	lm	--	ll	lm	lm	ll
lg1	77.lm_ll_4401	ll	ll	ll	lm	lm	lm	ll	--	lm	ll	ll	lm	lm	--	--	lm	--	lm	ll	lm	ll	--	--	lm	--	ll	--	ll	lm	--	lm	--	lm	--	lm	lm	--	--	--	ll	lm	lm	ll	ll	ll	lm	lm	ll
lg1	97.lm_ll_526174	ll	ll	ll	lm	lm	lm	ll	lm	--	--	--	lm	--	ll	--	lm	--	lm	--	ll	ll	lm	ll	lm	ll	ll	--	ll	--	--	lm	ll	--	--	lm	lm	lm	ll	lm	ll	--	lm	ll	ll	ll	lm	lm	ll
lg1	97.lm_ll_494961	--	--	ll	lm	lm	lm	ll	lm	--	ll	--	lm	lm	ll	ll	lm	lm	lm	ll	lm	ll	ll	ll	lm	ll	--	ll	ll	--	--	lm	--	lm	ll	lm	lm	lm	ll	lm	ll	--	lm	--	ll	--	lm	--	ll
lg1	99.lm_ll_124992	ll	--	lm	ll	ll	ll	lm	ll	--	lm	--	ll	ll	lm	lm	ll	ll	ll	lm	ll	lm	ll	lm	ll	lm	--	lm	lm	--	--	--	lm	--	--	--	ll	ll	lm	ll	lm	--	--	ll	lm	lm	ll	ll	lm
lg1	99.lm_ll_141103	--	lm	--	ll	--	ll	lm	ll	ll	lm	lm	ll	ll	--	lm	ll	ll	ll	lm	--	lm	ll	lm	ll	lm	lm	lm	lm	ll	ll	--	lm	--	--	--	--	--	lm	ll	lm	ll	--	--	--	lm	ll	ll	lm
lg1	97.lm_ll_526643	--	ll	ll	lm	lm	lm	ll	lm	--	ll	ll	lm	lm	ll	ll	lm	lm	lm	ll	lm	ll	lm	ll	lm	ll	--	lm	ll	lm	lm	lm	--	lm	ll	--	--	lm	ll	lm	ll	lm	lm	--	ll	--	--	lm	--
lg1	96.hk_hk_139098	--	--	hk	--	--	hk	hh	hk	hh	hk	--	hk	--	hk	hk	hk	hk	kk	hk	--	hk	--	hh	hk	hk	--	kk	hk	kk	--	hk	--	hk	hk	kk	kk	hk	--	--	hh	kk	kk	hk	hh	--	hk	--	hk
lg1	97.lm_ll_262941	ll	ll	ll	--	--	lm	ll	lm	--	ll	ll	lm	lm	--	ll	--	--	ll	ll	lm	ll	lm	--	lm	--	--	lm	ll	lm	lm	lm	--	lm	--	--	--	--	--	--	--	--	ll	lm	ll	ll	lm	lm	ll
lg1	99.lm_ll_147134	--	--	lm	ll	ll	ll	lm	ll	--	lm	lm	ll	--	ll	lm	--	--	ll	lm	ll	lm	ll	lm	ll	lm	--	ll	lm	ll	ll	ll	--	ll	--	ll	ll	ll	lm	--	lm	ll	ll	ll	lm	lm	ll	--	lm
lg1	97.lm_ll_431090	--	ll	ll	lm	lm	lm	ll	lm	lm	ll	--	lm	lm	lm	ll	lm	--	lm	--	--	ll	lm	ll	lm	--	--	--	ll	--	lm	lm	ll	lm	ll	ll	lm	--	--	lm	ll	lm	--	--	--	ll	lm	lm	--
lg1	69.lm_ll_211	ll	ll	--	ll	lm	ll	ll	ll	--	ll	ll	lm	ll	--	ll	lm	lm	lm	--	lm	ll	--	ll	lm	--	--	--	ll	--	--	lm	--	--	lm	ll	lm	lm	--	lm	ll	ll	lm	ll	ll	--	lm	lm	ll
lg1	96.hk_hk_113318	kk	--	--	--	hh	--	kk	kk	--	--	kk	kk	--	hk	kk	--	hk	hh	--	hh	hk	--	--	--	hk	--	--	hk	hk	--	hk	--	hh	kk	hk	hh	hk	kk	hh	--	hh	--	hk	hk	hk	--	kk	--
lg1	97.lm_ll_208643	--	ll	ll	lm	--	ll	ll	ll	--	ll	ll	lm	ll	ll	ll	lm	lm	lm	ll	lm	ll	lm	ll	lm	--	ll	lm	ll	lm	--	lm	ll	ll	ll	--	lm	lm	lm	lm	ll	lm	lm	ll	--	ll	lm	lm	--
lg1	97.lm_ll_406349	ll	ll	ll	--	ll	ll	ll	ll	lm	ll	--	lm	--	--	ll	lm	--	lm	ll	ll	ll	ll	ll	lm	ll	ll	ll	lm	lm	lm	--	--	lm	ll	--	lm	lm	lm	lm	--	--	lm	--	ll	--	lm	--	ll
lg1	97.lm_ll_441331	--	--	ll	lm	--	ll	ll	ll	lm	ll	--	lm	ll	--	ll	lm	--	lm	--	--	ll	--	ll	lm	ll	--	lm	ll	lm	lm	lm	--	lm	ll	ll	lm	lm	--	lm	ll	lm	--	--	ll	ll	lm	lm	ll
lg1	96.lm_ll_198084	--	lm	lm	ll	ll	lm	lm	--	--	--	lm	ll	lm	lm	ll	--	ll	ll	lm	ll	lm	ll	lm	ll	--	--	--	lm	--	ll	ll	--	ll	lm	lm	ll	ll	ll	--	lm	ll	--	--	lm	lm	ll	--	lm
lg1	96.hk_hk_131854	hh	hh	hk	kk	kk	--	hh	hh	--	hk	--	hk	hk	hk	hk	hk	--	kk	hk	--	hh	hk	--	hk	--	hk	--	hk	--	kk	kk	--	--	--	hk	kk	hk	hk	--	--	kk	--	hk	hh	hk	hk	hk	--
lg1	64.hk_hk_108282	--	kk	hk	hh	hh	kk	kk	--	hk	hk	kk	hk	hh	hk	--	--	--	hk	hk	--	hk	hk	--	hk	hk	--	--	kk	hk	--	--	--	--	kk	--	hh	--	--	hh	kk	--	--	hk	hk	hk	hh	--	hk
lg1	97.lm_ll_351578	--	--	ll	lm	lm	ll	ll	ll	lm	--	--	--	ll	--	ll	lm	lm	lm	ll	lm	--	lm	ll	lm	lm	--	lm	ll	lm	lm	lm	--	lm	ll	--	--	lm	lm	lm	--	--	lm	--	ll	ll	lm	--	ll
lg1	96.hk_hk_153981	--	--	hk	kk	--	hh	hh	hh	kk	hk	--	hk	--	--	hk	hk	hk	kk	--	kk	hk	hk	hh	hk	--	hk	kk	hk	hh	kk	hk	--	kk	hh	--	kk	hk	hk	kk	hh	kk	--	--	hk	hk	--	--	hk
lg1	99.hk_hk_48890	hk	hk	hh	--	hk	hk	hk	hk	--	hh	hk	kk	hh	--	hh	--	kk	hk	--	--	hh	kk	hh	kk	hh	hk	--	--	--	hk	--	--	--	kk	--	hk	--	kk	hk	hk	--	hk	hk	--	hh	--	--	hh
lg1	97.lm_ll_397170	--	--	ll	ll	lm	--	ll	ll	--	ll	ll	--	--	--	ll	--	--	lm	ll	--	ll	--	ll	lm	ll	--	lm	lm	--	--	lm	--	--	--	ll	lm	lm	lm	lm	ll	lm	--	--	ll	--	lm	lm	--
lg1	96.lm_ll_324194	lm	--	lm	lm	ll	lm	lm	--	ll	lm	lm	--	lm	lm	ll	--	--	ll	lm	ll	lm	--	lm	ll	lm	lm	ll	--	ll	ll	--	--	ll	lm	lm	ll	ll	--	ll	lm	--	--	ll	lm	lm	ll	--	lm
lg1	99.hk_hk_46975	kk	hk	--	hh	hk	hk	--	hk	kk	hh	--	kk	hh	--	hh	kk	kk	hk	--	kk	hh	--	hk	kk	hh	hh	hk	hk	--	--	kk	--	hk	kk	--	hk	--	--	--	hk	hk	hk	hk	--	--	--	kk	hh
lg1	99.hk_hk_31355	hk	hk	hh	hh	hk	hk	hk	hk	--	hh	hk	kk	hh	--	--	--	--	hk	hh	hk	hh	--	hk	kk	hh	--	hk	hk	--	hk	--	--	--	hk	hh	hk	--	--	--	--	kk	hk	hk	--	--	kk	kk	hh
lg1	97.lm_ll_396871	--	ll	ll	--	lm	--	ll	ll	--	ll	ll	lm	--	--	ll	lm	lm	lm	ll	--	ll	lm	ll	--	ll	--	lm	lm	lm	lm	lm	--	lm	--	--	lm	--	lm	--	ll	lm	lm	--	ll	--	lm	lm	ll
lg1	96.hk_hk_141167	--	hh	--	kk	--	hh	hh	--	--	--	--	hk	--	hk	hk	--	hk	kk	hk	--	kk	--	--	hk	--	hk	kk	--	--	--	hk	--	kk	hh	kk	kk	hk	kk	--	hh	kk	kk	kk	hk	--	hk	hk	hk
lg1	99.hk_hk_32298	hk	hk	kk	--	--	hk	hk	hk	hh	kk	--	hh	kk	--	kk	--	--	hk	--	hk	hk	--	--	hh	kk	--	hk	--	hh	hk	--	--	--	--	--	hk	--	hh	hk	hk	hk	hk	hk	kk	--	hh	--	kk
lg1	97.hk_hk_119634	--	hk	kk	--	hk	hk	hk	hk	hh	kk	hk	--	kk	kk	kk	hh	--	hk	kk	hk	hk	--	hk	--	--	kk	hk	hk	hh	hk	--	kk	hk	hk	--	hk	hh	--	hk	hk	--	hk	hk	kk	--	--	hh	kk
lg1	7.lm_ll_291542	--	lm	lm	lm	ll	lm	lm	lm	--	lm	--	ll	ll	--	--	lm	--	ll	lm	ll	ll	ll	lm	ll	lm	lm	ll	--	--	--	ll	--	--	--	--	ll	ll	ll	ll	lm	--	ll	ll	ll	--	ll	ll	lm
lg1	97.lm_ll_391905	ll	ll	ll	ll	lm	--	ll	ll	lm	--	--	lm	ll	--	--	--	--	lm	ll	--	lm	lm	--	lm	ll	--	lm	--	lm	lm	--	ll	lm	ll	ll	lm	--	--	lm	--	lm	lm	ll	--	ll	--	--	ll
lg1	99.hk_hk_35227	kk	hk	--	hh	hk	hk	hk	hk	--	hh	hk	kk	hh	--	hh	hk	kk	hk	hh	hk	hk	hk	hk	kk	--	hh	hk	hk	--	--	kk	hh	hk	hk	--	hk	kk	kk	kk	hk	hk	hk	--	--	hh	hk	kk	hh
lg1	96.hk_hk_31317	hk	--	hh	--	kk	hh	hh	hh	hk	hk	--	hk	--	--	hk	hh	hk	kk	hk	--	kk	hh	--	--	hk	hk	--	kk	--	kk	hk	hk	--	--	--	kk	hk	hk	--	hh	kk	--	hk	hk	hk	hk	--	hk
lg1	97.lm_ll_183938	ll	--	--	--	lm	ll	ll	ll	--	--	ll	lm	--	ll	--	ll	--	--	--	--	ll	ll	ll	lm	ll	ll	lm	ll	lm	lm	lm	ll	lm	ll	--	lm	--	lm	--	ll	--	lm	--	ll	--	ll	--	--
lg1	97.lm_ll_512420	--	ll	ll	ll	lm	ll	ll	ll	ll	ll	--	lm	ll	ll	ll	ll	lm	lm	--	lm	lm	ll	ll	lm	--	--	lm	lm	lm	--	--	ll	lm	ll	ll	lm	lm	--	ll	--	lm	lm	ll	--	ll	lm	ll	ll
lg1	97.lm_ll_211193	--	ll	ll	--	--	ll	ll	ll	lm	ll	ll	lm	--	--	ll	--	lm	lm	--	lm	--	--	ll	lm	--	--	lm	lm	--	lm	lm	--	lm	--	--	lm	lm	lm	lm	ll	--	lm	ll	ll	--	lm	lm	ll
lg1	65.hk_hk_28438	hk	hh	hk	--	kk	hh	hh	hh	hk	hk	hh	--	hk	hk	hk	hh	--	kk	hk	kk	kk	hh	--	hk	hk	--	--	--	--	kk	hk	hk	--	--	hk	--	hk	hk	kk	--	kk	--	--	--	--	kk	hk	--
lg1	97.hk_hk_180818	hh	--	kk	--	hk	hk	hk	--	--	kk	hk	hh	kk	kk	kk	hk	--	hk	kk	hk	hh	hk	hk	hh	kk	kk	hk	hk	hh	--	hh	--	--	hk	kk	hk	hh	--	--	hk	--	hh	kk	kk	kk	--	--	kk
lg1	99.lm_ll_110382	--	lm	lm	lm	--	lm	lm	lm	ll	lm	lm	ll	lm	--	--	--	ll	ll	lm	ll	ll	lm	lm	ll	--	lm	ll	ll	--	--	--	--	--	--	lm	--	ll	--	--	lm	ll	ll	lm	lm	lm	ll	ll	--
lg1	93.lm_ll_1323	ll	ll	lm	lm	lm	ll	ll	ll	lm	lm	--	lm	lm	ll	lm	ll	lm	lm	lm	lm	lm	ll	ll	lm	lm	lm	lm	lm	ll	lm	--	ll	--	ll	--	--	lm	lm	--	--	lm	--	lm	ll	lm	--	lm	lm
lg1	99.hk_hk_57556	hh	hk	kk	--	hk	hh	hk	hk	hh	kk	--	hh	kk	--	hk	--	hh	hk	kk	kk	hk	hk	hk	hh	kk	kk	hk	--	hh	hk	--	--	hk	--	--	hk	hh	--	hk	hk	hk	hh	kk	--	--	--	hh	kk
lg1	97.lm_ll_563701	lm	ll	ll	--	--	ll	ll	ll	lm	--	--	ll	--	--	ll	ll	lm	--	ll	lm	lm	ll	ll	lm	--	--	lm	lm	lm	--	lm	ll	--	ll	--	lm	lm	--	lm	ll	lm	--	ll	ll	--	lm	lm	ll
lg1	96.lm_ll_107758	--	lm	lm	--	ll	lm	lm	lm	--	lm	lm	ll	lm	--	lm	ll	lm	ll	lm	ll	ll	--	lm	ll	lm	lm	--	ll	--	--	ll	--	ll	--	lm	ll	ll	--	ll	lm	--	--	--	--	--	ll	--	lm
lg1	99.hk_hk_31270	hh	hk	kk	--	hk	hk	hk	hk	hh	--	hk	hh	kk	kk	--	hk	--	hk	kk	hk	hk	--	hk	--	--	kk	hk	kk	hk	--	hh	--	kk	--	--	hk	hh	--	hk	--	kk	hk	--	kk	--	--	hh	--
lg1	99.hk_hk_50993	kk	--	hh	hh	hk	hh	hk	hk	kk	hh	hk	kk	hh	--	hh	hh	--	hk	hh	--	hk	hk	kk	kk	hh	--	--	hk	kk	hk	kk	--	hk	kk	--	hk	kk	kk	hk	hk	--	hk	hk	--	hh	kk	kk	hh
lg1	99.lm_ll_91517	--	--	ll	lm	ll	lm	lm	ll	--	--	lm	ll	lm	lm	lm	--	ll	ll	lm	ll	ll	lm	ll	ll	lm	lm	ll	ll	ll	--	ll	--	--	ll	--	ll	ll	--	ll	lm	--	ll	ll	--	lm	ll	ll	lm
lg1	99.lm_ll_112140	ll	lm	--	--	ll	lm	lm	lm	ll	ll	lm	ll	lm	ll	lm	lm	--	ll	lm	ll	ll	ll	ll	ll	ll	lm	ll	ll	ll	ll	--	lm	ll	--	lm	ll	ll	ll	ll	--	--	ll	ll	--	--	ll	ll	lm
lg1	97.hk_hk_113848	--	kk	kk	--	hk	hk	hk	hh	hh	hk	hk	--	kk	--	kk	--	hk	hk	--	--	hk	--	hh	hh	kk	kk	hk	hk	--	--	hh	kk	--	hk	hk	hk	hh	--	--	hk	--	--	kk	--	kk	hh	--	kk
lg1	97.lm_ll_514239	lm	--	ll	ll	lm	--	ll	ll	--	lm	--	lm	--	ll	ll	--	lm	--	ll	ll	lm	ll	lm	lm	ll	--	--	lm	lm	lm	lm	--	--	--	--	lm	--	--	ll	--	--	lm	ll	ll	ll	--	ll	ll
lg1	96.lm_ll_305404	--	--	lm	lm	ll	lm	lm	lm	--	ll	lm	ll	ll	--	lm	lm	ll	ll	lm	ll	ll	lm	--	ll	lm	lm	ll	ll	ll	--	ll	--	ll	lm	ll	ll	ll	--	lm	lm	ll	--	lm	ll	--	--	ll	lm
lg1	97.lm_ll_539065	--	--	--	ll	lm	--	ll	ll	lm	--	ll	lm	lm	ll	ll	--	lm	lm	--	lm	lm	--	lm	lm	ll	--	lm	lm	lm	--	--	--	--	ll	lm	lm	--	--	ll	--	--	lm	ll	lm	--	lm	--	ll
lg1	97.lm_ll_421203	ll	ll	--	--	lm	--	ll	ll	lm	lm	--	lm	lm	ll	--	ll	--	lm	--	lm	lm	--	lm	lm	--	--	--	lm	lm	lm	--	--	lm	lm	--	lm	--	ll	ll	ll	lm	lm	ll	lm	ll	--	lm	ll
lg1	99.lm_ll_41258	--	lm	lm	lm	ll	--	lm	lm	--	ll	--	ll	--	--	--	lm	--	ll	lm	--	ll	lm	--	ll	--	lm	ll	ll	--	ll	--	lm	ll	lm	--	ll	--	ll	lm	--	ll	ll	ll	ll	lm	ll	ll	lm
lg1	97.lm_ll_526989	ll	ll	ll	--	lm	ll	ll	ll	--	lm	ll	lm	lm	ll	ll	--	--	lm	--	lm	lm	--	--	lm	--	ll	--	lm	lm	ll	--	--	lm	ll	--	lm	--	--	ll	--	lm	lm	ll	lm	ll	lm	lm	ll
lg1	97.lm_ll_458393	--	ll	ll	ll	lm	ll	ll	ll	lm	lm	ll	--	--	--	--	ll	lm	lm	ll	--	lm	--	lm	lm	ll	ll	lm	lm	--	lm	lm	ll	ll	--	--	lm	lm	lm	--	ll	lm	lm	ll	lm	--	--	lm	ll
lg1	97.lm_ll_426929	--	--	ll	ll	lm	ll	ll	ll	lm	lm	--	lm	lm	--	ll	ll	--	lm	ll	lm	lm	--	lm	lm	ll	ll	lm	lm	lm	lm	--	ll	ll	--	lm	lm	lm	lm	ll	ll	lm	lm	ll	lm	--	lm	lm	ll
lg1	97.lm_ll_518547	--	--	ll	--	lm	ll	ll	ll	lm	lm	ll	lm	lm	--	ll	--	lm	lm	lm	--	ll	--	lm	lm	ll	--	lm	lm	--	--	lm	--	--	--	lm	lm	lm	--	ll	--	lm	lm	--	--	ll	--	--	--
lg1	97.lm_ll_405799	ll	--	ll	--	lm	ll	ll	ll	--	lm	ll	lm	--	--	ll	--	--	--	ll	lm	lm	--	lm	lm	ll	ll	lm	lm	lm	lm	lm	ll	ll	--	lm	--	--	--	--	--	ll	--	ll	lm	ll	lm	lm	ll
lg1	99.lm_ll_88736	lm	lm	lm	ll	ll	lm	lm	lm	ll	ll	--	ll	ll	lm	lm	--	ll	ll	lm	ll	ll	lm	ll	ll	lm	lm	ll	ll	ll	--	--	--	--	lm	ll	ll	ll	ll	--	lm	ll	ll	--	ll	lm	ll	ll	lm
lg1	97.lm_ll_514778	ll	ll	ll	--	ll	ll	ll	ll	lm	lm	ll	lm	--	ll	ll	ll	lm	lm	ll	lm	lm	ll	--	lm	ll	--	lm	--	lm	ll	ll	ll	lm	ll	lm	ll	lm	ll	--	--	lm	--	ll	lm	ll	lm	lm	ll
lg1	91.lm_ll_91855	--	ll	ll	--	lm	ll	ll	ll	ll	ll	ll	lm	lm	--	ll	lm	lm	lm	ll	lm	lm	--	lm	lm	--	--	--	lm	lm	lm	ll	--	lm	ll	lm	lm	lm	lm	ll	--	lm	--	--	lm	ll	ll	lm	ll
lg1	77.lm_ll_40287	ll	--	ll	lm	lm	ll	ll	--	--	lm	--	lm	lm	ll	ll	lm	lm	lm	ll	lm	lm	--	--	lm	--	ll	lm	lm	ll	--	lm	--	lm	--	--	lm	lm	--	--	--	--	--	ll	lm	ll	lm	ll	--
lg1	97.lm_ll_417733	--	ll	ll	lm	ll	ll	ll	ll	--	lm	--	ll	--	--	ll	lm	lm	lm	ll	lm	lm	ll	lm	lm	ll	ll	lm	lm	ll	lm	ll	--	ll	--	lm	lm	lm	--	--	ll	--	lm	--	--	--	ll	ll	ll
lg1	97.lm_ll_243190	--	ll	ll	lm	lm	ll	ll	ll	lm	lm	--	lm	lm	--	--	--	--	lm	ll	ll	lm	ll	lm	lm	--	ll	lm	--	--	lm	--	--	lm	ll	lm	lm	lm	lm	ll	ll	lm	lm	ll	lm	--	lm	--	ll
lg1	3.hk_hk_80073	--	--	hk	--	hk	--	hh	hh	--	hk	--	--	--	hk	hk	hk	--	--	hh	hk	kk	--	--	hk	hk	hk	kk	kk	hk	hk	hk	--	--	--	--	kk	--	--	hk	kk	hk	--	kk	kk	hk	hk	hh	hk
lg1	97.lm_ll_291826	--	ll	ll	lm	--	--	--	ll	ll	lm	ll	lm	lm	--	ll	--	lm	--	--	--	lm	--	lm	lm	ll	--	lm	ll	ll	ll	--	--	lm	ll	lm	lm	ll	lm	ll	--	--	lm	ll	--	ll	--	--	--
lg1	99.lm_ll_108559	lm	lm	lm	ll	ll	lm	ll	lm	ll	ll	lm	--	ll	ll	lm	ll	--	ll	lm	ll	ll	lm	ll	ll	lm	--	ll	lm	lm	ll	ll	--	--	lm	--	ll	ll	--	lm	ll	ll	--	lm	ll	lm	--	lm	lm
lg1	90.lm_ll_351472	lm	ll	lm	ll	lm	ll	lm	lm	ll	ll	lm	--	--	lm	lm	--	--	ll	lm	--	ll	lm	--	ll	lm	lm	ll	lm	lm	ll	ll	lm	--	lm	lm	ll	--	--	lm	ll	--	--	lm	--	lm	--	--	--
lg1	78.hk_hk_95864	kk	hk	hk	hh	kk	kk	kk	kk	hh	hk	kk	hh	--	--	hk	hk	--	hh	kk	--	hh	kk	hh	hk	--	hk	--	hk	hk	--	--	hh	--	--	hh	hh	--	--	hk	--	--	hh	hk	hh	hk	hk	kk	hk
lg1	97.lm_ll_512918	--	ll	ll	--	ll	--	ll	ll	--	lm	--	--	--	ll	--	--	lm	lm	--	lm	lm	--	lm	lm	ll	ll	lm	--	ll	lm	--	--	lm	ll	--	lm	--	--	ll	lm	lm	lm	--	lm	ll	lm	--	ll
lg1	97.lm_ll_221533	--	ll	lm	--	--	--	ll	ll	lm	lm	--	lm	--	--	--	lm	lm	lm	ll	lm	lm	--	lm	--	ll	--	lm	--	ll	lm	--	--	lm	--	--	lm	--	--	ll	--	lm	lm	--	lm	--	--	ll	--
lg1	87.lm_ll_99974	ll	ll	ll	lm	ll	ll	ll	ll	--	lm	ll	lm	lm	--	ll	--	lm	lm	ll	--	lm	ll	lm	lm	--	ll	--	ll	--	lm	--	--	lm	ll	lm	lm	lm	lm	--	lm	lm	lm	--	--	--	lm	ll	ll
lg1	91.hk_hk_35679	--	hk	hk	--	kk	kk	kk	kk	hk	--	--	--	hh	kk	hk	--	--	--	kk	hk	hk	--	hk	hk	--	hk	hk	hk	--	--	hk	hh	--	--	hh	hh	hk	hk	hk	hh	--	--	hk	hh	--	hk	kk	hk
lg1	97.lm_ll_545520	--	ll	ll	lm	ll	ll	ll	ll	lm	--	ll	lm	lm	--	ll	lm	--	--	--	--	lm	--	lm	lm	ll	ll	--	ll	ll	--	lm	--	lm	ll	--	lm	lm	ll	--	lm	lm	--	ll	lm	--	--	ll	ll
lg1	97.lm_ll_335235	ll	ll	ll	--	ll	ll	ll	ll	lm	lm	--	lm	lm	ll	ll	lm	--	lm	--	lm	ll	--	lm	lm	--	--	--	ll	ll	--	--	--	lm	ll	ll	lm	--	ll	ll	lm	lm	--	ll	--	ll	--	ll	ll
lg1	97.lm_ll_407726	--	ll	ll	--	--	ll	ll	--	lm	lm	--	lm	lm	--	ll	lm	lm	lm	--	lm	lm	ll	lm	lm	--	ll	--	--	--	lm	--	lm	--	ll	lm	lm	lm	lm	ll	lm	ll	lm	ll	lm	ll	lm	ll	--
lg1	99.lm_ll_107812	lm	lm	--	ll	lm	lm	lm	ll	--	ll	ll	ll	ll	lm	lm	--	--	ll	--	ll	ll	lm	ll	ll	lm	--	ll	lm	lm	--	lm	lm	--	lm	ll	ll	ll	ll	lm	ll	--	--	--	ll	--	--	lm	lm
lg1	97.lm_ll_206501	--	ll	--	lm	--	ll	ll	ll	--	lm	ll	lm	lm	--	ll	lm	--	lm	ll	--	lm	ll	lm	lm	--	ll	lm	ll	--	--	--	--	lm	ll	--	lm	lm	lm	ll	lm	lm	ll	--	lm	ll	lm	ll	ll
lg1	97.lm_ll_416576	--	ll	ll	lm	ll	ll	ll	ll	lm	lm	ll	lm	lm	--	--	lm	lm	--	ll	--	lm	--	lm	lm	--	--	lm	--	--	lm	lm	lm	lm	--	--	lm	lm	lm	--	lm	--	--	ll	lm	--	lm	--	ll
lg1	97.lm_ll_553327	ll	ll	ll	lm	ll	ll	ll	ll	lm	lm	--	lm	lm	ll	ll	--	lm	lm	--	lm	lm	--	--	lm	--	ll	--	ll	ll	--	--	--	--	ll	--	lm	--	lm	ll	lm	lm	--	ll	lm	ll	lm	--	ll
lg1	97.lm_ll_562051	ll	ll	ll	lm	ll	--	ll	ll	ll	--	--	--	ll	--	--	lm	lm	lm	ll	lm	lm	ll	lm	lm	ll	ll	lm	ll	ll	--	lm	lm	lm	--	--	lm	lm	lm	ll	--	lm	lm	--	lm	--	lm	--	ll
lg1	8.lm_ll_197306	lm	lm	--	--	lm	lm	lm	lm	--	ll	--	--	ll	lm	lm	ll	--	ll	lm	--	ll	lm	--	ll	--	lm	--	lm	--	ll	--	--	ll	--	ll	ll	ll	--	lm	ll	--	ll	--	ll	--	ll	lm	lm
lg1	99.lm_ll_91349	lm	lm	lm	--	lm	lm	lm	lm	ll	ll	lm	--	--	lm	--	ll	--	--	lm	ll	ll	lm	--	ll	--	lm	ll	lm	lm	ll	--	--	--	ll	--	ll	--	ll	--	ll	--	ll	ll	ll	lm	--	ll	lm
lg1	97.lm_ll_479009	ll	ll	ll	lm	ll	ll	ll	ll	--	lm	ll	lm	lm	--	ll	lm	--	--	--	lm	lm	--	lm	lm	ll	--	ll	ll	ll	--	--	--	--	ll	lm	lm	lm	--	ll	lm	lm	lm	ll	--	--	lm	--	--
lg1	97.lm_ll_546377	--	ll	ll	--	--	ll	ll	ll	lm	lm	ll	lm	lm	--	--	lm	--	lm	ll	lm	lm	ll	lm	lm	--	--	lm	ll	ll	lm	lm	--	lm	ll	lm	lm	--	--	--	lm	--	--	ll	lm	ll	lm	--	ll
lg1	97.lm_ll_502418	ll	ll	ll	lm	ll	ll	ll	ll	lm	ll	ll	lm	lm	ll	ll	--	--	lm	ll	lm	lm	ll	lm	lm	ll	--	lm	--	ll	--	lm	lm	lm	ll	lm	lm	lm	lm	ll	lm	ll	lm	ll	lm	--	lm	ll	ll
lg1	97.lm_ll_541228	--	ll	ll	--	ll	--	ll	--	lm	lm	--	lm	lm	--	ll	lm	lm	--	--	--	ll	--	--	lm	--	ll	lm	ll	--	lm	lm	lm	--	lm	--	lm	lm	lm	ll	lm	lm	ll	ll	lm	ll	lm	ll	ll
lg1	97.lm_ll_540759	--	ll	ll	lm	ll	ll	ll	--	--	lm	lm	ll	--	ll	--	--	lm	lm	ll	--	ll	ll	lm	lm	--	--	lm	--	ll	--	lm	--	lm	ll	lm	lm	lm	--	--	lm	lm	lm	--	--	ll	lm	--	ll
lg1	97.lm_ll_430617	ll	ll	ll	lm	--	ll	ll	ll	lm	lm	ll	lm	lm	--	ll	--	lm	lm	ll	lm	--	--	lm	lm	--	--	lm	--	ll	lm	lm	--	lm	ll	--	lm	--	lm	--	lm	--	lm	ll	lm	ll	lm	--	ll
lg1	97.lm_ll_544570	ll	ll	ll	lm	--	--	ll	ll	lm	lm	lm	lm	ll	ll	ll	lm	lm	lm	--	--	ll	--	lm	lm	ll	ll	lm	ll	ll	--	lm	lm	lm	ll	lm	lm	lm	lm	ll	--	lm	lm	ll	lm	ll	lm	ll	ll
lg1	97.lm_ll_526119	--	ll	ll	--	--	ll	ll	ll	--	lm	ll	lm	lm	--	ll	--	lm	lm	--	lm	ll	--	lm	lm	--	--	lm	ll	ll	lm	lm	--	--	ll	lm	lm	--	lm	ll	lm	lm	--	ll	lm	--	lm	ll	--
lg1	97.lm_ll_519705	ll	ll	ll	lm	ll	--	ll	ll	--	lm	ll	--	--	--	ll	--	--	lm	--	ll	ll	--	lm	ll	ll	ll	lm	ll	ll	lm	lm	--	--	--	--	lm	lm	lm	ll	lm	lm	lm	--	ll	ll	--	--	ll
lg1	51.lm_ll_127206	lm	lm	ll	ll	lm	ll	lm	lm	ll	ll	lm	ll	ll	lm	lm	--	ll	ll	lm	ll	lm	--	ll	ll	lm	lm	ll	ll	lm	ll	ll	ll	ll	lm	--	ll	--	ll	lm	ll	ll	ll	lm	ll	lm	ll	ll	lm
lg1	97.lm_ll_505464	--	--	ll	--	ll	ll	ll	ll	lm	lm	--	lm	--	--	--	--	--	--	ll	ll	ll	ll	--	lm	ll	--	lm	ll	--	--	lm	--	lm	ll	lm	lm	--	lm	ll	lm	lm	--	ll	lm	ll	lm	ll	--
lg1	97.lm_ll_411736	--	ll	--	--	ll	--	ll	ll	--	lm	--	lm	lm	ll	ll	--	--	lm	--	lm	ll	ll	--	lm	--	ll	lm	ll	ll	lm	--	lm	lm	--	--	lm	lm	lm	ll	lm	--	lm	ll	lm	ll	lm	lm	ll
lg1	99.lm_ll_69026	--	lm	lm	ll	lm	lm	lm	lm	ll	--	ll	ll	ll	lm	lm	ll	ll	ll	lm	--	lm	--	--	--	ll	lm	ll	lm	--	ll	ll	ll	--	lm	--	ll	--	ll	--	--	--	ll	ll	ll	--	ll	lm	--
lg1	97.lm_ll_430490	ll	ll	ll	lm	ll	ll	ll	ll	--	lm	ll	lm	lm	ll	ll	lm	lm	--	ll	--	ll	ll	lm	lm	ll	ll	lm	ll	--	--	--	lm	lm	ll	--	lm	lm	ll	--	lm	lm	--	--	lm	ll	--	--	ll
lg1	105.lm_ll_91057	ll	ll	lm	--	--	lm	lm	lm	--	ll	--	ll	ll	lm	lm	ll	--	--	lm	--	ll	lm	ll	ll	lm	lm	ll	lm	lm	ll	lm	ll	--	lm	--	--	ll	ll	ll	--	ll	ll	--	ll	lm	--	--	lm
lg1	91.lm_ll_58267	--	lm	lm	--	lm	--	lm	lm	ll	ll	--	ll	--	lm	lm	ll	--	ll	lm	ll	lm	--	ll	--	lm	lm	ll	lm	lm	ll	lm	--	ll	lm	ll	ll	--	--	lm	ll	ll	ll	--	ll	lm	ll	--	--
lg1	2.lm_ll_97392	lm	lm	lm	--	lm	lm	lm	--	--	ll	--	ll	--	lm	lm	ll	ll	ll	--	ll	lm	lm	ll	ll	lm	lm	--	lm	lm	--	lm	--	--	lm	--	ll	--	--	lm	ll	ll	ll	ll	ll	lm	ll	--	lm
lg1	99.lm_ll_51761	lm	lm	lm	ll	lm	lm	lm	lm	--	ll	lm	ll	--	--	ll	ll	ll	ll	lm	ll	lm	lm	ll	ll	lm	lm	ll	lm	--	--	lm	--	ll	lm	--	--	--	ll	lm	ll	--	--	lm	--	lm	ll	lm	lm
lg1	97.lm_ll_554826	ll	ll	ll	lm	--	ll	ll	ll	lm	lm	--	lm	lm	ll	ll	lm	lm	lm	--	lm	--	--	lm	lm	ll	--	ll	--	ll	lm	ll	--	lm	--	lm	lm	lm	ll	ll	lm	ll	lm	ll	lm	ll	lm	ll	ll
lg1	99.lm_ll_13244	lm	lm	lm	--	lm	lm	lm	lm	--	ll	--	ll	--	lm	lm	ll	ll	--	lm	--	lm	lm	ll	ll	lm	lm	ll	lm	lm	--	lm	ll	ll	--	--	ll	ll	ll	lm	ll	--	ll	--	--	ll	ll	lm	--
lg1	87.hk_hk_19821	kk	hk	hk	--	--	kk	kk	--	hk	hk	--	hh	hh	kk	hk	--	hk	hh	kk	--	hk	hk	hk	hk	kk	hk	hk	hk	--	--	--	--	hh	--	--	hh	hk	hk	hk	hh	hk	--	hk	--	hk	hk	--	--
lg1	78.hk_hk_102239	kk	--	hk	hh	kk	kk	kk	kk	--	hk	--	hh	--	--	hk	--	hk	hh	kk	hk	hh	--	hh	hk	kk	hk	hk	hk	--	--	--	hh	--	kk	--	hh	hk	kk	hk	--	--	--	hk	hh	hk	hk	--	hk
lg1	97.hk_hk_176495	hh	hk	hh	kk	hk	hk	hk	hk	kk	kk	hk	kk	--	--	hk	--	hk	hh	hk	hk	hk	hk	hk	kk	kk	hk	hh	--	hh	--	--	hh	--	--	--	hh	kk	--	--	hh	hk	kk	kk	hk	hh	hk	--	kk
lg1	97.lm_ll_520021	ll	--	ll	lm	ll	ll	ll	--	--	lm	ll	lm	--	ll	ll	lm	lm	lm	ll	lm	lm	ll	lm	lm	ll	--	lm	--	ll	--	ll	--	lm	ll	lm	lm	lm	lm	ll	lm	lm	--	ll	lm	--	lm	ll	ll
lg1	91.lm_ll_22710	lm	lm	ll	--	lm	ll	lm	lm	--	ll	lm	ll	ll	lm	lm	ll	--	ll	ll	ll	ll	lm	--	ll	ll	ll	ll	lm	ll	--	lm	ll	ll	--	--	ll	ll	ll	lm	ll	--	ll	ll	ll	ll	ll	--	lm
lg1	90.lm_ll_754332	--	ll	lm	ll	lm	lm	lm	lm	--	ll	lm	ll	--	lm	ll	ll	ll	ll	ll	ll	lm	lm	ll	ll	ll	lm	ll	lm	lm	ll	lm	ll	ll	lm	ll	ll	ll	--	lm	ll	--	ll	ll	ll	--	ll	lm	lm
lg1	99.lm_ll_131825	--	--	lm	--	lm	lm	lm	lm	--	ll	--	ll	ll	ll	lm	--	--	ll	lm	ll	lm	--	--	ll	lm	lm	--	--	--	--	lm	--	ll	lm	--	ll	ll	ll	lm	ll	ll	ll	ll	ll	--	ll	--	lm
lg1	99.hk_hk_50005	hk	hk	kk	kk	--	hk	hk	hk	hk	--	hk	--	kk	--	--	--	hk	kk	hh	hk	--	hk	hk	hh	hk	--	kk	--	--	hk	hk	kk	--	--	--	kk	--	hk	kk	hk	hk	--	hk	--	--	hh	hh	kk
lg1	60.hk_hk_86557	--	hk	--	kk	hh	hh	hh	hh	hk	hk	hh	kk	kk	--	hk	hk	--	kk	hh	hk	kk	hk	hk	hh	hh	--	hk	hk	--	hh	--	--	--	--	kk	kk	--	hk	hk	kk	--	--	hk	kk	--	hk	hh	kk
lg1	87.hk_hk_6695	hk	--	hk	hh	--	kk	kk	kk	hk	hk	--	--	--	--	hk	hh	--	hh	kk	hk	hk	--	kk	hk	--	hk	hh	hk	hk	hk	hk	hh	hk	kk	hh	hh	--	--	hk	hh	hk	hh	hk	hk	hk	hk	kk	hk
lg1	90.lm_ll_514674	lm	lm	lm	ll	lm	--	lm	lm	--	ll	lm	ll	--	--	lm	ll	--	ll	lm	ll	lm	--	ll	ll	lm	--	ll	lm	lm	--	lm	ll	--	lm	ll	ll	--	ll	lm	ll	--	--	--	ll	lm	ll	lm	--
lg1	97.lm_ll_340531	ll	ll	ll	lm	ll	ll	ll	ll	ll	ll	ll	--	lm	ll	ll	--	ll	ll	ll	--	ll	ll	ll	lm	ll	ll	lm	ll	--	lm	ll	lm	lm	ll	lm	lm	lm	ll	ll	ll	lm	ll	ll	--	--	lm	--	ll
lg1	97.lm_ll_541811	ll	--	ll	lm	ll	--	ll	ll	lm	lm	--	ll	lm	--	--	--	ll	lm	ll	lm	ll	ll	lm	lm	--	--	lm	ll	ll	lm	lm	lm	ll	ll	lm	lm	lm	lm	--	--	lm	lm	--	--	ll	lm	--	ll
lg1	99.hk_hk_55215	--	hh	hk	--	hk	hh	kk	kk	hk	hk	--	hh	kk	--	kk	hh	--	hk	kk	hk	hk	--	hh	hh	hk	hh	hh	hk	hh	hh	kk	hk	--	--	hh	hh	--	--	kk	kk	--	hk	kk	kk	--	--	--	--
lg1	97.lm_ll_363326	ll	--	ll	ll	ll	lm	ll	ll	--	ll	ll	lm	ll	lm	--	lm	--	ll	--	--	lm	lm	lm	lm	ll	--	lm	--	lm	--	--	--	ll	ll	--	lm	lm	lm	--	ll	--	--	ll	ll	ll	lm	ll	ll
lg1	99.hk_hk_57457	--	hk	hk	hh	hk	hk	hh	hh	hk	hk	hk	--	hh	kk	hk	kk	--	hk	hh	hk	hk	hk	kk	kk	--	kk	kk	kk	hk	--	hh	hh	hh	hk	kk	kk	kk	hk	hk	hh	hh	hk	hk	hh	hh	kk	hh	hh
lg1	6.hk_hk_52994	--	--	hk	--	hk	hk	kk	kk	hk	hk	kk	hh	kk	--	hk	--	hh	hk	--	kk	hk	hk	--	hh	hh	hh	hh	hh	hk	hh	kk	hk	--	hh	--	hh	hh	hh	hk	kk	kk	hk	hk	kk	kk	hh	kk	kk
lg1	77.lm_ll_16505	ll	lm	lm	ll	ll	--	ll	ll	--	ll	ll	lm	ll	ll	ll	lm	lm	ll	ll	lm	lm	lm	--	ll	ll	lm	lm	lm	lm	lm	--	lm	ll	ll	ll	lm	--	lm	ll	ll	--	--	lm	ll	ll	lm	ll	ll
lg1	96.lm_ll_372098	--	ll	ll	lm	ll	ll	lm	lm	ll	lm	ll	ll	lm	--	ll	ll	--	ll	ll	ll	ll	ll	ll	ll	lm	ll	ll	--	ll	--	lm	--	--	lm	--	ll	ll	ll	ll	lm	lm	--	ll	lm	lm	ll	lm	lm
lg1	96.hk_hk_128615	hk	kk	kk	hk	hh	hh	hk	hk	--	hk	--	hk	--	hk	kk	hh	kk	hh	hk	kk	kk	kk	hk	kk	hh	hk	hh	hk	--	hk	hk	kk	--	--	--	hk	hk	--	--	--	kk	hk	--	hk	hk	--	hk	hk
lg1	96.lm_ll_321720	--	--	ll	lm	lm	lm	lm	lm	--	lm	lm	ll	--	ll	--	--	ll	lm	lm	--	ll	ll	ll	ll	--	--	--	ll	ll	--	--	--	lm	lm	--	ll	ll	ll	lm	lm	ll	lm	--	lm	lm	ll	lm	--
lg1	97.lm_ll_540832	--	lm	lm	ll	ll	ll	ll	ll	--	ll	ll	lm	--	lm	lm	lm	lm	ll	ll	--	lm	lm	lm	lm	--	lm	lm	lm	--	lm	--	--	ll	ll	--	lm	ll	lm	ll	ll	ll	ll	--	ll	ll	--	--	ll
lg1	97.hk_hk_162005	--	--	--	kk	kk	kk	hk	hk	kk	--	hh	--	--	hk	hh	hk	--	kk	hk	--	hh	hh	hk	hk	--	hk	hk	hk	hh	--	--	--	hh	--	kk	hk	hk	--	--	hk	hk	kk	hh	--	hk	hk	--	hk
lg1	48.lm_ll_36071	ll	ll	ll	--	lm	lm	lm	lm	lm	--	--	ll	ll	ll	--	ll	--	lm	lm	--	ll	ll	ll	ll	lm	ll	--	ll	--	--	lm	--	lm	lm	--	ll	ll	--	--	lm	--	ll	ll	--	--	ll	lm	lm
lg1	96.lm_ll_374261	--	ll	ll	lm	lm	lm	lm	lm	lm	lm	ll	--	lm	ll	ll	ll	lm	lm	lm	ll	ll	--	ll	--	lm	--	ll	--	--	ll	--	ll	--	--	--	ll	ll	--	lm	lm	lm	lm	lm	lm	--	--	lm	lm
lg1	96.lm_ll_350594	ll	ll	ll	--	lm	lm	lm	lm	ll	lm	lm	ll	--	ll	ll	--	ll	--	lm	--	ll	ll	--	ll	--	--	ll	ll	ll	ll	lm	--	lm	ll	--	ll	--	--	lm	lm	lm	ll	lm	lm	lm	--	lm	lm
lg1	96.lm_ll_327484	ll	ll	ll	--	lm	lm	lm	lm	lm	lm	lm	--	lm	ll	ll	--	--	lm	lm	ll	--	--	ll	ll	--	ll	ll	--	--	--	--	ll	lm	lm	--	ll	--	--	lm	lm	--	lm	ll	lm	lm	ll	lm	lm
lg1	97.lm_ll_562314	lm	lm	--	--	ll	lm	ll	ll	ll	ll	ll	lm	ll	lm	lm	--	lm	ll	ll	lm	lm	lm	--	lm	ll	--	--	lm	lm	lm	ll	lm	--	ll	--	lm	--	lm	ll	--	ll	ll	ll	--	--	ll	ll	ll
lg1	97.hk_hk_18366	hk	hh	hh	hk	--	kk	hk	hk	kk	--	hk	hk	kk	hk	hh	hk	hk	kk	hk	hh	hh	--	hk	hk	kk	hk	--	hk	--	--	hk	hh	--	kk	hk	hk	hk	hh	kk	hk	kk	--	--	--	hk	--	--	hk
lg1	57.lm_ll_56539	ll	ll	ll	ll	lm	lm	lm	lm	lm	--	ll	ll	ll	ll	ll	ll	ll	ll	lm	ll	ll	--	ll	ll	--	ll	--	ll	ll	--	lm	ll	lm	lm	ll	ll	--	--	lm	ll	lm	--	--	--	lm	ll	lm	lm
lg1	96.lm_ll_112978	ll	--	--	lm	ll	lm	lm	lm	lm	lm	--	--	--	--	ll	--	--	lm	lm	--	ll	ll	ll	ll	lm	ll	ll	ll	ll	ll	--	ll	--	lm	--	ll	ll	ll	--	--	ll	--	lm	lm	lm	--	lm	lm
lg1	96.lm_ll_374738	ll	ll	ll	lm	lm	ll	lm	lm	lm	--	ll	ll	lm	--	ll	--	ll	lm	--	ll	ll	ll	ll	ll	lm	ll	ll	--	ll	--	--	ll	lm	lm	--	ll	ll	--	lm	lm	lm	--	lm	--	--	--	--	--
lg1	99.hk_hk_2775	kk	hk	hk	hh	hk	hk	hh	hh	hk	--	--	kk	hk	--	hk	--	--	hk	hh	--	hk	hk	hk	--	--	--	--	kk	--	--	hh	hk	hh	hk	--	kk	--	hk	--	hh	hh	kk	hh	--	hh	kk	--	--
lg1	99.hk_hk_37352	--	hk	hk	kk	hk	hh	kk	kk	hk	--	kk	hh	--	--	hk	hh	hh	hk	kk	hk	hk	hk	hh	hh	hk	hh	hh	hh	hk	--	--	hk	--	--	--	hh	hh	hh	hk	--	--	kk	--	--	kk	hh	kk	kk
lg1	97.hk_hk_110655	--	hh	hh	hk	kk	kk	hk	hk	--	hk	--	hk	--	--	hh	hk	hh	kk	hk	hk	hk	hh	hh	hh	--	hk	hk	kk	--	--	hk	--	kk	--	hk	hk	hk	--	--	hk	hk	--	kk	hk	--	--	hh	hk
lg1	97.hk_hk_122873	hk	--	hh	--	--	kk	hk	hk	kk	--	hk	--	--	hk	--	hk	hk	kk	hk	hk	hh	--	hh	hh	kk	hk	hk	hk	--	--	hk	--	hk	kk	--	hk	hk	hh	kk	hk	--	hk	hk	--	--	hk	hh	--
lg1	96.lm_ll_268417	--	--	ll	ll	lm	lm	lm	lm	lm	lm	--	--	--	ll	ll	--	--	lm	lm	ll	ll	ll	ll	ll	--	ll	--	--	--	ll	--	ll	--	lm	--	ll	--	ll	lm	lm	--	ll	lm	lm	lm	ll	--	--
lg1	99.lm_ll_102249	lm	lm	lm	--	--	ll	ll	ll	--	ll	ll	lm	lm	lm	lm	ll	lm	ll	ll	--	lm	ll	--	--	ll	lm	ll	lm	lm	lm	ll	lm	--	ll	lm	--	--	--	ll	--	ll	lm	--	ll	--	--	lm	ll
lg1	99.lm_ll_135675	lm	lm	lm	--	--	ll	ll	--	--	--	ll	lm	--	--	--	--	--	ll	ll	lm	lm	lm	ll	lm	--	lm	lm	lm	--	lm	--	lm	--	--	--	lm	lm	lm	ll	ll	--	lm	ll	ll	ll	lm	lm	ll
lg1	99.hk_hk_27205	--	--	hk	hh	--	hk	hh	hh	--	hh	hh	--	hk	kk	hk	--	--	hk	hh	--	hk	hk	hk	hk	hk	kk	kk	kk	hk	--	--	--	--	hk	--	kk	kk	hk	hk	hh	--	--	hk	hh	hk	--	hk	hh
lg1	99.lm_ll_151645	lm	lm	lm	--	--	--	ll	ll	--	ll	ll	lm	--	--	--	ll	--	ll	--	lm	lm	lm	lm	lm	--	--	lm	--	lm	lm	--	--	--	--	lm	lm	lm	--	ll	ll	--	--	--	ll	--	lm	lm	ll
lg1	97.lm_ll_550372	lm	lm	lm	--	ll	ll	ll	ll	ll	--	--	lm	lm	--	lm	--	lm	ll	ll	lm	lm	lm	lm	lm	--	lm	lm	lm	--	--	--	lm	--	ll	lm	lm	--	ll	--	ll	--	lm	ll	ll	--	lm	--	ll
lg1	91.lm_ll_55323	--	ll	ll	ll	lm	lm	lm	lm	lm	lm	lm	ll	ll	ll	ll	--	ll	lm	lm	--	ll	--	ll	ll	--	--	ll	ll	ll	--	lm	ll	lm	lm	ll	--	--	--	lm	lm	lm	ll	--	lm	lm	--	--	lm
lg1	77.lm_ll_70577	--	lm	lm	lm	ll	ll	ll	ll	--	ll	ll	lm	lm	lm	lm	--	lm	ll	--	lm	lm	lm	lm	lm	ll	lm	lm	lm	lm	lm	ll	lm	--	lm	lm	--	lm	ll	--	--	--	--	--	--	--	lm	lm	ll
lg1	99.lm_ll_149686	ll	lm	lm	ll	ll	--	ll	ll	--	ll	ll	lm	--	lm	lm	ll	--	ll	ll	lm	lm	lm	lm	lm	ll	lm	ll	lm	lm	--	ll	--	--	--	--	lm	--	lm	ll	ll	--	--	ll	ll	ll	lm	--	ll
lg1	96.lm_ll_143734	ll	ll	ll	ll	lm	lm	lm	lm	--	lm	lm	--	--	--	ll	lm	--	lm	lm	ll	ll	--	--	ll	lm	--	--	ll	ll	--	lm	ll	--	--	lm	ll	ll	ll	lm	--	lm	--	lm	lm	lm	ll	ll	ll
lg1	97.lm_ll_424186	lm	--	lm	lm	ll	ll	ll	--	ll	ll	--	lm	lm	lm	lm	--	lm	ll	ll	lm	lm	--	lm	--	ll	lm	lm	--	ll	--	ll	lm	ll	ll	--	lm	--	--	ll	--	ll	lm	ll	ll	ll	ll	lm	ll
lg1	99.hk_hk_49018	kk	hk	hk	hh	hk	hk	hh	hh	hk	hh	--	kk	hk	kk	hk	hk	kk	hk	hh	--	hk	hh	hk	hk	--	--	kk	kk	hk	--	hh	--	hh	hk	--	--	kk	--	hk	hh	--	--	hk	hh	hk	kk	--	hh
lg1	87.hk_hk_37179	--	hh	hk	--	hk	--	kk	kk	kk	kk	--	hh	hk	--	hk	--	--	hk	kk	--	--	hk	hk	hk	hk	--	hh	hk	hk	--	kk	hk	kk	--	hk	hh	hh	--	--	kk	--	--	--	kk	hk	hh	--	--
lg1	96.lm_ll_367548	--	ll	ll	--	lm	lm	lm	lm	lm	lm	lm	ll	--	--	ll	--	--	lm	lm	--	lm	ll	ll	ll	--	--	ll	--	ll	--	--	--	--	lm	lm	ll	ll	ll	lm	lm	lm	ll	lm	lm	lm	ll	ll	--
lg1	97.lm_ll_561728	lm	lm	lm	--	ll	--	ll	ll	--	ll	ll	lm	lm	lm	lm	--	lm	ll	ll	--	ll	lm	lm	lm	ll	lm	--	ll	--	lm	ll	lm	--	--	--	lm	lm	lm	--	--	--	--	--	ll	ll	lm	lm	ll
lg1	99.lm_ll_63241	lm	lm	--	ll	ll	ll	ll	ll	--	ll	--	lm	lm	--	lm	--	lm	ll	--	lm	ll	--	--	lm	ll	lm	lm	ll	--	lm	--	lm	--	ll	--	lm	lm	lm	ll	ll	ll	--	--	ll	ll	lm	--	ll
lg1	99.lm_ll_151848	lm	lm	lm	lm	--	ll	ll	ll	--	--	--	lm	lm	lm	lm	--	--	ll	--	--	ll	lm	--	lm	--	lm	lm	ll	lm	--	ll	--	ll	ll	ll	lm	lm	lm	ll	ll	ll	lm	ll	ll	--	lm	lm	--
lg1	97.hk_hk_177393	hk	hk	hh	--	kk	kk	hk	hk	--	hk	hk	hk	hh	--	hh	--	hk	kk	hk	--	hk	--	--	hh	kk	hk	--	kk	--	--	hk	--	hk	kk	--	hk	--	--	--	hk	hk	--	--	--	hk	hk	hh	--
lg1	96.lm_ll_377634	--	ll	ll	ll	--	lm	lm	lm	--	lm	--	ll	ll	ll	ll	lm	ll	lm	lm	ll	lm	--	ll	ll	lm	ll	ll	--	--	ll	lm	--	lm	lm	lm	ll	ll	ll	--	lm	--	ll	--	--	lm	ll	ll	lm
lg1	99.lm_ll_126398	--	lm	lm	--	ll	ll	ll	--	ll	--	ll	lm	lm	lm	lm	ll	lm	lm	--	--	ll	lm	lm	lm	ll	ll	lm	--	--	--	ll	lm	ll	ll	--	lm	lm	lm	ll	ll	ll	lm	ll	--	--	ll	lm	ll
lg1	96.lm_ll_376123	ll	ll	ll	--	--	lm	lm	lm	lm	--	lm	--	ll	ll	ll	lm	ll	ll	lm	--	lm	ll	--	ll	lm	lm	ll	lm	ll	--	lm	ll	lm	lm	--	ll	ll	ll	lm	lm	lm	ll	lm	lm	--	ll	ll	lm
lg1	96.lm_ll_379075	ll	--	ll	ll	lm	lm	lm	lm	--	lm	lm	ll	--	--	ll	--	ll	--	lm	ll	lm	ll	ll	ll	ll	lm	ll	lm	--	ll	lm	--	lm	--	lm	ll	ll	ll	lm	lm	lm	--	ll	lm	lm	--	--	lm
lg1	96.lm_ll_146968	--	--	ll	ll	lm	lm	ll	lm	--	lm	lm	--	ll	--	ll	lm	--	ll	lm	--	lm	--	ll	ll	lm	lm	--	--	--	--	lm	ll	lm	ll	ll	ll	--	--	lm	--	lm	--	ll	lm	--	--	ll	lm
lg1	96.lm_ll_212377	--	ll	ll	ll	lm	lm	ll	lm	lm	lm	lm	lm	--	--	ll	lm	--	--	lm	--	lm	--	ll	ll	lm	ll	--	ll	--	--	--	ll	lm	lm	lm	ll	--	--	lm	lm	lm	ll	--	--	--	ll	ll	lm
lg1	64.lm_ll_239651	--	ll	ll	--	lm	lm	ll	--	lm	lm	lm	--	--	--	ll	lm	ll	ll	--	ll	lm	ll	--	ll	--	lm	ll	--	--	ll	lm	--	--	lm	lm	ll	ll	ll	--	lm	lm	--	--	lm	--	--	--	lm
lg1	99.lm_ll_111076	lm	lm	lm	--	ll	ll	lm	ll	--	--	--	lm	ll	lm	lm	--	--	lm	ll	ll	ll	--	lm	lm	--	--	lm	ll	lm	--	ll	--	ll	--	--	lm	--	lm	--	--	ll	--	--	ll	--	lm	lm	ll
lg1	90.lm_ll_713176	lm	lm	lm	ll	ll	ll	lm	ll	--	ll	ll	lm	lm	lm	lm	--	lm	lm	ll	--	--	lm	lm	lm	ll	ll	lm	ll	--	--	ll	--	--	--	ll	lm	ll	lm	--	--	ll	lm	--	ll	ll	lm	lm	ll
lg1	96.lm_ll_225175	ll	ll	ll	ll	ll	lm	ll	lm	lm	lm	--	ll	ll	--	ll	lm	ll	ll	lm	--	lm	--	--	ll	lm	--	ll	lm	ll	--	lm	--	lm	--	--	ll	ll	ll	lm	lm	--	ll	ll	--	--	--	--	lm
lg1	97.lm_ll_309171	lm	lm	--	lm	ll	ll	lm	ll	--	--	--	--	lm	lm	lm	--	lm	lm	ll	ll	ll	lm	lm	--	--	--	lm	ll	--	lm	--	lm	ll	--	--	--	lm	lm	--	--	--	lm	--	ll	ll	lm	--	ll
lg1	96.lm_ll_380305	--	ll	ll	--	lm	lm	ll	lm	--	lm	lm	ll	--	ll	ll	--	ll	ll	lm	lm	lm	--	--	ll	lm	--	ll	lm	ll	ll	--	ll	--	--	--	ll	--	ll	lm	--	lm	ll	--	lm	lm	ll	ll	lm
lg1	99.lm_ll_43332	--	--	lm	ll	ll	ll	lm	ll	ll	ll	--	--	lm	lm	lm	ll	--	lm	ll	ll	ll	lm	lm	lm	ll	ll	lm	ll	--	lm	ll	--	--	ll	--	lm	lm	lm	--	--	--	lm	ll	ll	ll	--	--	ll
lg1	99.hk_hk_49868	--	hh	hk	hh	--	hk	hk	kk	--	kk	kk	hh	hk	hh	hk	kk	--	hh	--	--	kk	hk	hk	hk	--	hk	--	hk	hk	hk	--	--	--	hk	hk	hh	--	hk	hk	kk	--	--	hk	kk	--	hk	hk	kk
lg1	7.hk_hk_150089	hh	--	hk	hh	--	hk	hk	kk	hk	kk	--	hh	hk	hh	kk	kk	hh	hh	--	hk	kk	hk	hk	hk	hk	hk	--	hk	--	kk	--	hk	--	hh	--	hh	hh	hk	hk	--	kk	--	hk	kk	hk	hk	hk	kk
lg1	97.hk_hk_114578	--	hk	hh	hh	--	kk	hh	hk	kk	hk	hk	hk	--	hk	hh	--	--	hk	hk	--	hk	--	--	hh	kk	--	hk	kk	--	--	hk	--	kk	kk	kk	hk	hk	hh	kk	hk	--	hk	--	hk	kk	hh	hh	--
lg1	97.hk_hk_177792	--	hk	--	hk	--	kk	hh	hk	--	hk	--	hk	--	--	--	hk	kk	hk	--	--	hk	hh	hh	hh	--	kk	--	kk	hh	--	kk	--	hk	--	kk	hk	hk	hh	--	hk	--	hk	kk	hk	kk	--	--	hk
lg1	99.hk_hk_28624	--	--	hk	--	--	hk	hk	hh	hk	hh	hh	kk	hk	--	hk	hk	--	kk	--	kk	hh	--	hk	hk	--	--	--	hk	--	--	hh	hk	--	kk	hk	kk	kk	--	--	hh	hh	kk	hk	hh	hk	hk	hk	--
lg1	97.hk_hk_116261	hk	--	--	--	kk	kk	hh	hh	--	hk	hk	kk	--	hk	hh	hk	hh	hk	hk	--	--	hh	hh	hh	kk	kk	hk	kk	--	--	hk	--	--	--	kk	hk	--	hh	kk	--	hk	hk	--	hk	--	hh	--	--
lg1	96.lm_ll_300985	ll	ll	ll	--	lm	lm	ll	lm	lm	lm	lm	lm	ll	--	ll	--	--	ll	lm	lm	lm	ll	ll	ll	--	ll	ll	lm	ll	--	--	--	lm	lm	--	ll	ll	--	lm	lm	lm	ll	ll	lm	--	ll	--	--
lg1	99.lm_ll_76068	--	--	lm	--	ll	ll	lm	ll	--	ll	--	ll	lm	lm	lm	--	--	lm	ll	--	ll	lm	lm	ll	ll	ll	lm	ll	lm	ll	ll	--	--	--	--	lm	lm	--	--	ll	--	lm	ll	ll	--	lm	--	ll
lg1	97.hk_hk_164851	kk	kk	hh	kk	kk	kk	hh	hk	--	--	kk	hk	hh	--	hh	--	--	hk	hk	--	hk	hh	--	hh	--	--	hk	kk	hh	hh	hk	--	kk	--	kk	hk	--	hh	--	hk	hk	hk	kk	hk	kk	hh	--	hk
lg1	99.lm_ll_23409	ll	lm	lm	--	ll	ll	lm	ll	ll	--	--	ll	--	--	lm	ll	lm	lm	ll	ll	ll	--	lm	ll	ll	--	lm	--	lm	--	ll	--	--	--	--	lm	--	lm	--	--	ll	lm	ll	ll	--	--	lm	--
lg1	99.lm_ll_145892	--	lm	--	lm	ll	ll	--	ll	--	ll	--	--	lm	lm	lm	--	ll	lm	--	ll	ll	lm	lm	--	lm	--	--	ll	lm	ll	--	lm	ll	lm	--	lm	ll	--	--	--	ll	lm	--	ll	ll	lm	lm	--
lg1	8.lm_ll_105021	--	ll	ll	--	lm	lm	ll	lm	lm	lm	--	lm	ll	ll	ll	ll	--	ll	ll	lm	lm	--	--	ll	ll	--	--	--	--	ll	lm	ll	--	lm	--	ll	ll	--	lm	--	lm	ll	--	lm	lm	ll	ll	--
lg1	99.lm_ll_81112	lm	--	lm	--	ll	ll	lm	ll	--	--	ll	ll	lm	ll	lm	ll	--	ll	--	--	ll	lm	lm	lm	lm	ll	lm	ll	lm	lm	--	--	ll	--	ll	--	--	lm	--	ll	ll	lm	ll	ll	ll	lm	lm	ll
lg1	96.lm_ll_357456	ll	ll	ll	ll	lm	lm	ll	lm	lm	lm	--	lm	ll	ll	ll	lm	--	ll	lm	--	lm	ll	--	ll	ll	--	ll	--	ll	ll	lm	--	--	lm	lm	ll	ll	--	lm	--	lm	ll	lm	lm	lm	ll	ll	--
lg1	97.lm_ll_149018	--	lm	--	lm	ll	ll	lm	ll	--	ll	ll	--	--	lm	--	--	lm	lm	ll	ll	ll	lm	lm	ll	lm	--	lm	ll	lm	--	ll	lm	ll	--	ll	lm	ll	--	ll	ll	ll	lm	ll	--	--	lm	--	ll
lg1	99.lm_ll_112180	ll	lm	lm	lm	ll	--	lm	ll	ll	ll	ll	ll	lm	--	lm	ll	lm	lm	ll	ll	ll	lm	lm	lm	--	ll	lm	ll	lm	ll	ll	--	--	ll	--	lm	--	lm	ll	ll	ll	lm	ll	lm	ll	lm	lm	ll
lg1	97.lm_ll_526325	lm	lm	lm	lm	--	ll	lm	ll	--	ll	ll	ll	lm	lm	lm	ll	lm	lm	--	--	ll	--	ll	lm	lm	ll	lm	ll	lm	--	ll	lm	ll	--	ll	lm	lm	lm	--	ll	ll	--	ll	lm	ll	lm	ll	--
lg1	99.lm_ll_153464	ll	lm	lm	--	ll	ll	lm	ll	--	ll	--	--	ll	lm	lm	--	lm	lm	--	ll	--	--	ll	lm	--	ll	lm	--	--	lm	ll	lm	--	ll	--	ll	--	lm	ll	ll	--	lm	--	lm	--	lm	lm	--
lg1	97.hk_hk_169859	hk	hh	kk	hk	hh	hh	kk	hk	--	hk	--	hh	--	--	--	hk	--	hk	--	hh	hk	kk	kk	kk	--	--	hk	hh	kk	kk	hh	kk	--	--	hh	hk	--	--	hh	--	hh	hk	hh	kk	hh	kk	--	hk
lg1	99.lm_ll_141558	--	lm	lm	--	ll	--	lm	ll	--	ll	--	ll	--	lm	--	--	lm	lm	ll	ll	ll	lm	--	lm	lm	--	--	--	lm	lm	ll	lm	ll	ll	ll	lm	lm	lm	ll	--	ll	--	ll	lm	--	lm	--	--
lg1	99.lm_ll_35006	lm	lm	lm	--	ll	--	ll	ll	ll	--	--	ll	lm	--	lm	--	lm	lm	--	--	ll	lm	lm	lm	lm	--	lm	ll	ll	lm	--	lm	ll	--	--	lm	--	ll	ll	ll	--	lm	--	lm	ll	lm	lm	ll
lg1	99.lm_ll_152268	--	lm	lm	--	--	ll	lm	ll	--	ll	--	ll	lm	lm	--	ll	lm	ll	ll	ll	ll	--	--	lm	lm	--	lm	ll	lm	--	--	ll	ll	--	--	ll	lm	--	--	ll	ll	--	ll	lm	ll	lm	--	--
lg1	97.hk_hk_178236	--	hk	hh	--	kk	kk	hh	hk	kk	hk	kk	kk	--	--	hh	hk	hk	hk	hk	--	hk	hh	hh	hh	--	kk	hk	kk	--	hh	hk	--	hk	--	--	hk	--	hh	--	hk	kk	hk	kk	hh	kk	hh	hh	hh
lg1	99.hk_hk_14380	--	hh	hk	--	hk	hk	hk	kk	hk	kk	hk	hk	--	--	--	--	--	hh	kk	hk	--	hk	hk	hk	hh	hk	--	hk	--	hk	kk	hk	--	hk	--	hh	hk	kk	hk	--	--	hh	hk	--	hk	hk	hk	kk
lg1	97.hk_hk_145899	hk	hk	hh	hk	kk	kk	hh	hk	--	--	kk	hk	--	hk	hh	hk	hh	hk	hk	--	hk	hh	hk	hh	hk	kk	hk	--	--	--	--	hh	--	--	--	hk	--	hh	--	hk	--	hh	kk	hh	kk	hh	--	hk
lg1	99.lm_ll_89750	ll	--	lm	lm	ll	ll	lm	ll	ll	ll	--	ll	lm	lm	--	ll	lm	lm	ll	--	ll	--	lm	lm	--	--	lm	--	--	--	--	ll	--	--	--	lm	lm	lm	ll	--	ll	lm	--	lm	--	lm	lm	ll
lg1	7.hk_hk_155906	hh	hh	hk	hh	hk	hk	hk	kk	--	kk	hk	kk	hk	--	hk	kk	--	hh	kk	--	kk	hk	hk	hk	hk	hk	hh	hk	hk	hk	--	hk	--	--	hk	hh	hk	hk	hk	--	--	--	hh	hk	kk	hk	hk	kk
lg1	99.lm_ll_122464	--	lm	lm	lm	ll	ll	lm	--	--	ll	--	ll	--	lm	lm	ll	--	lm	ll	ll	ll	lm	lm	lm	lm	ll	--	ll	lm	lm	--	lm	ll	--	ll	lm	--	--	ll	ll	ll	lm	--	lm	ll	lm	--	--
lg1	87.lm_ll_49420	--	--	ll	ll	--	lm	ll	lm	--	lm	--	lm	ll	ll	ll	lm	--	ll	lm	lm	lm	--	ll	ll	ll	lm	ll	lm	--	--	lm	ll	lm	lm	lm	ll	ll	ll	lm	lm	ll	ll	ll	ll	lm	ll	ll	lm
lg1	99.lm_ll_151589	--	lm	--	ll	ll	--	lm	--	ll	ll	ll	ll	lm	--	--	ll	lm	lm	ll	--	ll	lm	--	lm	lm	ll	lm	--	ll	lm	--	--	ll	ll	ll	lm	--	lm	--	ll	--	--	ll	--	--	lm	--	ll
lg1	96.lm_ll_351211	ll	--	--	--	lm	lm	ll	lm	lm	--	lm	lm	ll	ll	ll	lm	ll	ll	--	--	--	--	ll	ll	--	--	ll	lm	ll	ll	--	ll	--	lm	lm	ll	ll	--	--	lm	ll	--	ll	ll	ll	ll	ll	lm
lg1	99.hk_hk_5041	--	kk	hk	--	hk	--	hk	hh	hk	hh	hk	--	hk	--	hk	--	--	kk	hh	--	hh	hk	--	hk	hk	--	--	hk	kk	hk	--	hk	--	hk	--	kk	hk	hk	--	hh	hk	--	kk	hk	hk	--	--	hh
lg1	99.lm_ll_67647	--	ll	lm	lm	ll	ll	lm	ll	lm	--	--	ll	lm	ll	lm	--	--	lm	ll	ll	ll	lm	--	lm	lm	--	lm	--	lm	--	--	lm	--	ll	ll	lm	lm	lm	ll	ll	--	lm	--	--	ll	--	lm	--
lg1	99.hk_hk_38974	--	--	hk	kk	hh	hk	hk	--	kk	hh	--	hh	hk	kk	hk	hh	kk	kk	hh	hk	--	hk	--	hk	--	--	kk	--	kk	--	hh	--	hh	hk	hh	kk	hk	--	hk	hh	hk	--	hk	hk	hk	hk	--	hh
lg1	99.lm_ll_130213	--	lm	lm	lm	ll	ll	lm	ll	--	ll	ll	ll	lm	lm	lm	--	lm	lm	ll	--	ll	--	--	lm	--	ll	lm	ll	lm	lm	ll	--	--	ll	--	lm	lm	--	ll	--	--	--	--	lm	--	--	lm	--
lg1	97.hk_hk_128152	hk	hk	hh	hk	kk	--	hh	hk	hk	--	--	hk	hh	--	hh	hk	hk	hk	hk	--	hk	--	--	hh	--	--	hk	--	hh	--	--	hh	hk	--	kk	hk	hh	--	kk	--	kk	--	kk	hh	kk	--	hh	--
lg1	97.hk_hk_149899	hk	--	hh	hk	kk	kk	hh	hk	hk	hk	--	hk	hh	--	hh	--	hk	hk	--	--	hh	--	--	hh	hh	kk	hk	kk	--	--	hk	--	hk	kk	kk	hk	hh	--	--	hk	--	--	kk	hh	kk	--	hh	hk
lg1	97.hk_hk_169336	--	hk	hh	hk	kk	kk	hh	hk	hk	--	--	hk	--	--	--	hk	hk	hk	hk	--	hk	--	hh	hh	--	--	--	--	--	--	kk	--	hk	hk	--	--	--	hh	kk	hk	--	hk	kk	hh	--	hh	hh	hk
lg1	97.hk_hk_173562	hh	hk	kk	hk	hh	hh	hk	hk	hk	hk	hh	hk	--	hk	kk	hk	kk	--	hk	hh	hk	--	--	kk	--	hh	hh	hh	--	--	hk	kk	hk	--	hh	hk	kk	--	hh	hk	--	hk	--	kk	hh	--	kk	hk
lg1	99.lm_ll_80234	lm	lm	lm	lm	ll	ll	lm	--	lm	--	--	--	--	lm	lm	--	--	lm	--	ll	ll	lm	lm	lm	lm	ll	lm	ll	lm	lm	ll	--	--	ll	--	lm	lm	--	ll	--	--	--	--	lm	ll	lm	lm	ll
lg1	97.hk_hk_174143	--	hk	hh	hk	kk	--	hk	hk	hk	hk	--	hk	hh	hk	hh	hk	--	hk	hk	--	kk	--	hh	hh	--	--	hh	kk	--	--	--	hh	--	--	--	hk	hh	--	kk	--	--	hk	--	hh	--	hh	hh	hk
lg1	99.lm_ll_150126	--	lm	lm	lm	ll	--	lm	ll	lm	ll	--	--	lm	--	lm	ll	lm	lm	ll	--	ll	--	lm	lm	--	ll	--	ll	lm	--	--	--	--	ll	ll	lm	lm	--	--	ll	--	--	ll	lm	--	--	lm	lm
lg1	96.lm_ll_263826	ll	--	ll	ll	lm	lm	ll	lm	ll	lm	--	lm	ll	ll	ll	lm	ll	ll	lm	--	lm	ll	--	ll	ll	lm	ll	lm	ll	--	lm	lm	lm	lm	lm	ll	ll	ll	lm	lm	--	ll	ll	--	lm	ll	ll	--
lg1	99.lm_ll_131299	lm	ll	lm	lm	lm	--	lm	ll	--	ll	--	ll	lm	lm	lm	--	--	--	ll	ll	ll	--	lm	lm	--	--	lm	ll	--	lm	--	--	ll	ll	--	lm	lm	--	ll	ll	ll	lm	--	lm	ll	lm	lm	ll
lg1	99.hk_hk_55454	hh	hh	--	--	hk	--	hh	kk	--	--	--	kk	hk	--	--	kk	--	--	kk	hk	kk	hk	hk	hk	--	--	hh	hk	--	hk	--	hk	--	--	hh	hh	hh	kk	hk	kk	hk	--	--	hk	--	hk	hk	kk
lg1	97.lm_ll_436684	lm	--	lm	lm	lm	ll	lm	ll	--	--	--	ll	--	lm	lm	ll	--	lm	ll	ll	ll	lm	lm	lm	ll	--	lm	ll	lm	lm	ll	lm	ll	ll	--	lm	--	lm	ll	ll	ll	--	ll	lm	ll	--	lm	--
lg1	99.lm_ll_154462	--	lm	lm	lm	lm	ll	lm	ll	lm	--	--	ll	--	--	lm	--	--	lm	ll	ll	ll	--	lm	lm	lm	ll	--	ll	lm	--	--	--	ll	ll	ll	lm	--	lm	ll	ll	--	lm	--	lm	ll	lm	lm	ll
lg1	97.hk_hk_163188	--	hk	hh	hk	hh	kk	hk	hk	hk	hk	kk	hk	hh	hk	hh	--	kk	hk	hk	--	hk	hh	hh	hh	--	--	hk	kk	--	--	hk	hh	hh	kk	--	hk	--	hh	kk	hk	--	hk	--	--	--	--	hh	hk
lg1	97.hk_hk_164860	hh	hk	--	--	--	kk	hk	--	hk	hk	kk	hk	--	--	hh	hk	kk	hk	hk	kk	hk	--	hh	hh	hh	--	hk	kk	hh	--	kk	--	hk	kk	kk	hk	--	hh	kk	hk	--	hk	kk	--	kk	--	--	kk
lg1	99.lm_ll_136746	--	--	lm	--	lm	ll	lm	--	--	ll	--	ll	lm	--	lm	--	--	lm	ll	--	--	lm	--	lm	lm	ll	lm	ll	lm	--	ll	ll	--	ll	--	lm	lm	--	ll	ll	ll	lm	--	lm	--	lm	lm	--
lg1	99.lm_ll_33054	lm	--	lm	--	lm	ll	lm	ll	lm	ll	--	ll	lm	--	lm	--	ll	lm	--	ll	ll	lm	lm	lm	ll	ll	--	ll	lm	--	--	lm	ll	--	--	lm	lm	--	--	ll	ll	lm	ll	--	--	ll	lm	ll
lg1	97.hk_hk_98198	hk	hh	kk	hk	kk	hh	hk	hk	hk	hk	--	--	kk	hk	--	hk	hh	hk	hk	hh	hk	--	kk	kk	hk	hh	--	--	--	kk	hk	--	hk	--	--	hk	--	--	hh	hk	--	hk	--	kk	hh	kk	kk	--
lg1	99.hk_hk_40643	kk	--	hk	--	hk	hk	--	hh	--	--	hk	--	--	kk	--	hh	--	--	hh	hh	hh	--	--	hk	hh	hk	kk	hk	--	--	hh	--	--	hk	hk	kk	hh	--	hk	hh	hk	kk	--	hk	hk	hk	hk	hh
lg1	97.hk_hk_131903	hk	--	hh	hk	--	kk	hk	hk	hk	hk	--	hk	hh	--	hh	hk	--	hk	--	--	hk	--	hh	hh	hk	--	hk	kk	--	hh	hk	hh	hk	kk	--	hk	--	--	kk	hk	kk	hk	kk	hh	--	--	hh	--
lg1	99.lm_ll_143833	--	ll	lm	lm	lm	ll	lm	ll	lm	ll	ll	--	lm	--	--	ll	ll	lm	ll	--	ll	lm	lm	lm	--	ll	lm	ll	lm	lm	ll	--	--	ll	ll	lm	lm	lm	ll	ll	ll	lm	ll	lm	--	--	lm	ll
lg1	99.lm_ll_122154	lm	ll	lm	lm	lm	ll	lm	ll	lm	ll	ll	ll	lm	lm	lm	ll	--	lm	ll	--	--	--	lm	lm	--	ll	lm	ll	lm	lm	lm	lm	ll	--	--	lm	lm	--	--	ll	--	lm	ll	lm	ll	lm	--	ll
lg1	99.hk_hk_51561	--	--	hk	hh	hk	hk	hh	kk	--	kk	--	kk	hk	--	hk	--	hk	hh	kk	--	kk	hk	--	hk	--	hk	--	--	--	hk	--	--	kk	hk	--	hh	hk	hk	hk	kk	hk	hh	hh	hk	hk	hk	hk	kk
lg1	99.hk_hk_42337	hh	hk	hk	--	hk	hk	hh	kk	--	hk	--	kk	hk	hh	kk	--	--	hh	--	hk	kk	hh	hk	hk	kk	hk	hh	hk	hk	hk	kk	--	--	--	hk	hh	kk	hk	hk	--	--	--	--	hk	hk	--	hk	kk
lg1	99.lm_ll_146108	--	ll	lm	lm	--	ll	lm	ll	--	lm	--	ll	lm	lm	lm	ll	ll	lm	--	ll	ll	lm	--	lm	--	ll	lm	ll	lm	lm	--	lm	ll	ll	--	lm	lm	--	--	ll	ll	lm	ll	lm	ll	lm	--	ll
lg1	96.lm_ll_379139	ll	lm	ll	ll	--	lm	ll	lm	--	ll	lm	ll	ll	--	ll	lm	lm	ll	lm	--	lm	--	ll	ll	lm	lm	--	lm	ll	--	lm	--	lm	lm	lm	ll	--	ll	lm	lm	lm	--	lm	ll	--	--	ll	ll
lg1	97.lm_ll_539209	lm	--	lm	lm	--	ll	lm	ll	--	lm	lm	lm	lm	lm	lm	--	--	lm	ll	--	ll	lm	lm	lm	ll	--	--	ll	lm	lm	lm	lm	ll	ll	--	lm	lm	ll	ll	ll	ll	lm	ll	lm	ll	lm	--	ll
lg1	96.lm_ll_296020	--	lm	ll	ll	ll	lm	ll	lm	--	--	ll	ll	ll	--	ll	lm	ll	ll	lm	lm	lm	ll	ll	--	--	--	ll	lm	--	ll	lm	--	lm	lm	lm	ll	ll	--	lm	lm	lm	--	lm	ll	--	ll	ll	--
lg1	96.lm_ll_296299	--	lm	ll	ll	--	lm	ll	lm	lm	--	--	ll	--	--	--	--	lm	--	lm	--	lm	ll	ll	ll	lm	--	ll	lm	lm	--	lm	--	--	lm	--	ll	ll	ll	lm	lm	lm	ll	--	ll	lm	ll	ll	lm
lg1	96.lm_ll_201886	ll	lm	ll	ll	ll	lm	ll	--	lm	ll	ll	ll	ll	ll	ll	lm	lm	ll	lm	lm	lm	ll	--	--	lm	lm	--	lm	--	--	ll	--	lm	lm	--	ll	ll	ll	lm	lm	lm	ll	lm	ll	lm	ll	ll	lm
lg1	99.lm_ll_115099	lm	ll	lm	--	--	ll	lm	ll	--	lm	lm	--	lm	--	lm	--	ll	lm	ll	--	ll	lm	lm	lm	ll	ll	lm	--	--	--	--	--	--	lm	ll	--	lm	--	ll	ll	--	lm	ll	--	--	--	lm	ll
lg1	96.lm_ll_378940	--	lm	ll	ll	ll	lm	ll	ll	--	--	ll	ll	ll	--	ll	--	lm	ll	lm	lm	lm	ll	ll	ll	lm	lm	ll	--	ll	ll	--	--	--	lm	lm	ll	--	--	lm	lm	lm	--	ll	ll	lm	ll	--	lm
lg1	99.lm_ll_131424	lm	--	lm	--	lm	ll	lm	ll	--	ll	lm	lm	lm	--	lm	ll	ll	lm	--	--	ll	lm	ll	lm	ll	ll	lm	--	lm	ll	--	--	--	--	ll	--	lm	lm	--	--	ll	lm	--	--	ll	--	ll	ll
lg1	96.lm_ll_356959	--	--	ll	--	ll	--	ll	lm	--	ll	--	ll	ll	ll	ll	lm	lm	ll	lm	lm	lm	ll	--	ll	ll	lm	ll	ll	ll	--	lm	--	ll	--	--	ll	--	ll	ll	lm	lm	ll	ll	ll	ll	ll	--	lm
lg1	96.lm_ll_277072	--	ll	ll	ll	ll	lm	ll	lm	--	ll	--	ll	ll	ll	ll	lm	lm	ll	lm	lm	lm	--	lm	ll	lm	lm	ll	--	--	ll	--	--	--	lm	--	ll	--	--	lm	lm	lm	--	--	ll	--	--	ll	lm
lg1	96.lm_ll_383363	ll	ll	ll	ll	ll	lm	ll	lm	lm	ll	ll	ll	ll	ll	ll	lm	lm	ll	lm	lm	ll	ll	lm	ll	--	lm	ll	ll	ll	ll	ll	ll	lm	--	ll	ll	ll	ll	lm	lm	lm	--	--	ll	lm	ll	ll	lm
lg1	99.lm_ll_46543	--	--	ll	--	lm	ll	lm	ll	ll	lm	lm	lm	--	lm	lm	ll	ll	lm	--	ll	ll	--	ll	lm	ll	--	lm	ll	--	--	lm	--	--	--	--	lm	--	lm	ll	ll	--	lm	ll	--	--	lm	lm	ll
lg1	90.lm_ll_716324	--	lm	ll	ll	ll	lm	ll	lm	--	ll	--	ll	ll	ll	ll	lm	lm	ll	--	lm	lm	ll	lm	ll	lm	lm	ll	lm	--	--	lm	--	lm	lm	--	ll	--	ll	--	lm	lm	--	lm	ll	--	ll	--	lm
lg1	99.lm_ll_95890	--	ll	lm	lm	lm	ll	lm	ll	ll	ll	lm	lm	--	lm	lm	ll	ll	lm	--	--	ll	lm	ll	lm	--	ll	lm	ll	lm	lm	lm	--	--	ll	--	lm	--	ll	--	ll	ll	--	ll	lm	--	lm	lm	--
lg1	99.hk_hk_26747	--	hk	hh	hh	kk	--	hh	kk	--	--	--	hk	hk	hk	hk	kk	hk	hh	kk	--	kk	hk	hk	hk	--	--	hh	hk	hk	--	hk	hk	--	--	--	hh	--	hk	hk	--	--	hh	--	hk	--	hk	hk	kk
lg1	8.lm_ll_122775	ll	ll	ll	ll	ll	--	ll	lm	--	--	--	ll	--	--	ll	--	--	ll	lm	ll	lm	ll	lm	ll	lm	lm	--	--	lm	--	--	ll	--	lm	--	ll	ll	--	lm	--	lm	ll	--	ll	lm	ll	ll	lm
lg1	96.hk_hk_156677	kk	hk	hh	kk	hk	hk	kk	hh	hk	hk	--	hk	--	hk	--	hh	hk	kk	hh	--	hh	hk	hh	hk	hh	--	--	--	hk	--	hk	hk	--	--	kk	kk	hk	--	--	--	hh	kk	kk	hk	hk	hk	hk	hh
lg1	96.lm_ll_313476	--	lm	--	ll	--	lm	ll	--	--	--	ll	ll	ll	ll	ll	lm	--	ll	lm	ll	--	--	--	ll	lm	--	ll	lm	lm	--	lm	ll	--	lm	ll	ll	--	--	lm	lm	lm	--	--	ll	lm	--	ll	lm
lg1	90.hk_hk_188100	--	hk	hk	kk	hk	hk	kk	hh	hk	--	kk	hk	--	hk	kk	--	hk	kk	hh	--	hh	--	hh	hk	hh	--	kk	hk	hk	hk	--	hk	--	hh	--	kk	--	hk	hk	--	hh	kk	kk	hk	hk	--	hk	hh
lg1	99.lm_ll_93206	lm	ll	lm	lm	lm	ll	lm	ll	ll	lm	lm	--	lm	lm	--	ll	ll	lm	--	--	ll	--	ll	lm	ll	--	--	ll	ll	lm	ll	--	ll	--	--	lm	lm	lm	ll	ll	ll	--	ll	lm	--	lm	--	ll
lg1	99.hk_hk_23234	--	hk	hk	--	hk	hk	hh	kk	--	kk	--	--	--	hk	hh	--	--	--	kk	--	kk	hh	kk	hk	--	hk	--	hk	hk	--	hk	--	--	kk	--	hh	--	hk	hk	hk	--	--	hh	hk	--	hh	hh	kk
lg1	99.hk_hk_2282	--	hk	hk	--	hk	hk	hh	kk	hk	hk	--	hk	hk	--	hh	--	--	--	--	--	kk	hk	kk	hk	kk	hk	hh	hk	--	--	hk	--	hk	kk	--	hh	--	hk	hk	hk	hk	hh	hh	hk	hk	hk	hk	kk
lg1	96.lm_ll_198219	--	lm	ll	ll	ll	lm	ll	lm	lm	ll	--	ll	ll	--	ll	lm	--	--	lm	--	lm	ll	lm	ll	ll	lm	--	lm	lm	--	lm	ll	lm	--	ll	ll	ll	--	lm	lm	lm	ll	lm	ll	lm	ll	--	--
lg1	96.lm_ll_373494	ll	--	ll	ll	ll	lm	ll	lm	lm	--	--	--	--	ll	ll	lm	lm	ll	lm	--	lm	ll	lm	ll	--	lm	ll	ll	lm	--	lm	--	lm	lm	--	ll	ll	ll	lm	lm	lm	ll	ll	ll	lm	ll	--	lm
lg1	96.lm_ll_318543	--	--	ll	ll	ll	lm	ll	lm	--	ll	ll	ll	--	ll	ll	lm	--	ll	--	ll	lm	ll	lm	ll	lm	lm	ll	lm	--	--	lm	ll	lm	lm	--	ll	--	--	lm	--	--	--	--	ll	lm	ll	ll	lm
lg1	97.lm_ll_144203	lm	--	--	lm	ll	ll	lm	--	--	lm	lm	lm	lm	--	lm	ll	ll	lm	--	lm	ll	--	ll	lm	ll	--	lm	ll	ll	lm	--	lm	--	ll	--	lm	lm	lm	--	ll	ll	ll	ll	lm	--	lm	lm	ll
lg1	96.lm_ll_358254	ll	lm	ll	ll	ll	lm	ll	lm	lm	--	ll	--	ll	--	ll	lm	lm	ll	lm	ll	lm	ll	lm	ll	lm	--	ll	lm	ll	ll	lm	ll	lm	lm	ll	ll	--	ll	lm	lm	lm	ll	lm	ll	lm	--	ll	lm
lg1	99.lm_ll_114368	--	ll	lm	lm	lm	ll	lm	ll	ll	--	lm	lm	--	lm	lm	ll	--	lm	ll	lm	ll	lm	ll	lm	--	--	lm	ll	ll	--	lm	lm	--	ll	lm	lm	--	--	ll	--	--	lm	--	lm	ll	--	--	--
lg1	93.lm_ll_3347	--	lm	ll	ll	--	lm	ll	lm	lm	ll	--	ll	ll	--	ll	lm	--	ll	--	ll	lm	ll	lm	ll	lm	lm	--	lm	lm	--	lm	--	--	lm	ll	ll	--	ll	lm	lm	ll	ll	ll	ll	--	--	ll	--
lg1	97.hk_hk_101188	hk	hh	kk	--	kk	--	hk	hk	hh	--	hk	--	kk	--	--	hk	hh	hk	hk	kk	hk	--	hk	kk	hk	hh	hk	hh	--	--	hk	kk	hk	hk	--	hk	--	kk	hh	--	hh	hk	hh	--	hh	kk	--	hk
lg1	97.lm_ll_332226	lm	ll	lm	lm	lm	ll	lm	ll	--	lm	--	--	lm	lm	lm	--	--	lm	--	--	ll	lm	ll	lm	ll	--	ll	ll	--	--	lm	lm	ll	ll	lm	--	--	lm	--	--	ll	--	ll	lm	ll	lm	lm	--
lg1	99.lm_ll_69794	--	ll	lm	lm	lm	--	lm	--	--	lm	lm	lm	lm	ll	lm	--	ll	lm	--	lm	ll	lm	ll	lm	--	ll	--	ll	ll	--	lm	lm	--	ll	--	lm	--	lm	lm	ll	ll	--	ll	--	ll	--	lm	--
lg1	8.lm_ll_18560	ll	lm	ll	ll	--	lm	ll	lm	lm	--	ll	ll	--	--	ll	lm	--	ll	--	ll	lm	--	lm	ll	lm	lm	ll	lm	lm	ll	--	--	lm	lm	ll	ll	ll	--	lm	lm	lm	ll	ll	--	--	--	--	lm
lg1	96.lm_ll_375503	--	lm	ll	ll	ll	lm	ll	--	lm	ll	ll	ll	--	--	--	lm	--	ll	--	ll	lm	ll	lm	ll	lm	--	ll	--	--	--	--	lm	--	lm	lm	ll	ll	ll	lm	lm	lm	ll	--	ll	lm	ll	ll	lm
lg1	99.lm_ll_99672	lm	ll	--	lm	lm	ll	lm	ll	--	lm	--	lm	lm	lm	--	--	--	lm	--	lm	ll	lm	--	lm	--	ll	lm	--	--	--	lm	--	--	ll	--	lm	--	--	ll	ll	--	lm	ll	lm	ll	lm	lm	ll
lg1	97.lm_ll_289020	--	ll	lm	lm	lm	ll	lm	ll	--	lm	lm	lm	lm	lm	lm	ll	ll	lm	ll	lm	ll	lm	ll	lm	--	--	lm	ll	ll	--	lm	--	--	ll	lm	lm	lm	--	ll	ll	lm	--	--	lm	--	--	--	--
lg1	97.hk_hk_170145	--	kk	hh	--	hh	--	hk	hk	kk	--	hk	--	hh	hk	hh	hk	kk	hk	hk	hk	hk	--	hk	hh	hk	kk	hh	kk	--	hh	hk	--	--	hh	--	hk	--	--	kk	kk	hh	hk	--	hh	kk	--	--	hk
lg1	97.hk_hk_145517	kk	hh	kk	hh	kk	--	hk	hk	--	kk	hk	hk	--	--	hk	hk	hh	hk	hk	hk	hh	kk	hk	--	hk	--	hk	--	--	kk	hk	kk	hk	--	kk	hk	--	--	hh	hh	--	hk	--	kk	hh	kk	kk	kk
lg1	97.hk_hk_144794	--	--	--	hk	--	hh	hk	hk	--	kk	hk	hk	kk	hk	hk	hk	--	hk	hk	hk	hk	kk	hk	kk	hk	--	--	hh	--	--	hk	--	--	hk	hk	kk	kk	--	hh	--	hk	hk	hh	kk	hh	kk	--	hh
lg1	96.lm_ll_346104	ll	lm	ll	ll	ll	lm	lm	lm	lm	ll	--	--	ll	--	ll	lm	lm	ll	lm	--	lm	--	--	ll	lm	--	ll	lm	lm	--	--	--	--	lm	ll	ll	ll	ll	lm	lm	ll	--	--	ll	lm	--	ll	lm
lg1	99.hk_hk_53826	--	hk	hk	--	--	hk	hk	hh	hk	hk	--	--	hk	--	kk	--	hk	kk	hh	kk	hh	hk	hh	hk	hh	--	--	hk	hk	--	--	--	hh	hh	kk	kk	--	hh	--	hk	kk	--	--	hk	--	hh	hk	hh
lg1	96.lm_ll_268488	--	--	ll	ll	--	lm	lm	lm	--	--	--	ll	ll	lm	ll	lm	--	ll	lm	--	lm	--	--	--	lm	lm	ll	lm	--	ll	--	ll	lm	lm	--	ll	ll	ll	--	lm	--	--	lm	ll	lm	ll	--	--
lg1	96.lm_ll_184537	--	lm	--	ll	--	ll	lm	lm	lm	ll	ll	ll	--	lm	ll	lm	--	ll	--	--	lm	ll	--	ll	lm	lm	ll	lm	lm	--	lm	ll	lm	lm	--	ll	--	--	--	lm	ll	--	ll	ll	--	--	--	lm
lg1	96.lm_ll_115961	--	lm	ll	ll	--	--	lm	lm	lm	ll	--	ll	--	lm	--	lm	--	ll	lm	ll	lm	ll	lm	ll	lm	--	--	--	ll	ll	--	ll	lm	lm	ll	ll	--	--	lm	lm	ll	--	ll	ll	--	--	--	lm
lg1	97.lm_ll_532945	--	ll	lm	--	ll	ll	ll	ll	ll	lm	lm	lm	lm	--	--	--	--	lm	--	lm	ll	lm	ll	lm	ll	--	lm	ll	ll	--	ll	--	--	ll	lm	lm	--	lm	ll	ll	lm	lm	ll	lm	--	ll	lm	ll
lg1	96.lm_ll_334576	ll	--	ll	ll	ll	lm	lm	lm	ll	ll	ll	ll	ll	--	ll	--	--	ll	lm	ll	lm	--	lm	ll	lm	lm	ll	lm	--	--	--	ll	--	lm	--	ll	--	ll	lm	lm	ll	ll	lm	ll	ll	ll	--	lm
lg1	90.lm_ll_529958	--	--	ll	--	ll	lm	lm	lm	lm	--	--	ll	ll	ll	ll	lm	lm	ll	lm	ll	lm	ll	lm	ll	ll	--	ll	lm	lm	--	--	ll	--	--	--	ll	ll	--	lm	lm	ll	ll	ll	ll	--	--	ll	--
lg1	90.lm_ll_673936	--	lm	ll	ll	ll	ll	lm	lm	--	ll	ll	ll	ll	lm	ll	--	lm	ll	lm	ll	lm	--	lm	ll	--	ll	ll	lm	lm	--	lm	--	--	lm	--	ll	ll	ll	lm	lm	ll	ll	lm	--	lm	ll	ll	lm
lg1	90.lm_ll_734048	--	lm	ll	--	--	lm	lm	lm	lm	ll	ll	ll	--	--	ll	lm	lm	ll	lm	ll	lm	--	--	ll	lm	--	ll	--	lm	--	lm	ll	lm	lm	--	ll	--	--	lm	lm	--	--	ll	--	ll	ll	ll	lm
lg1	99.lm_ll_83652	--	ll	lm	lm	lm	ll	ll	ll	ll	lm	--	--	lm	ll	lm	--	--	lm	--	lm	ll	lm	ll	lm	--	--	--	--	ll	--	--	--	--	ll	lm	lm	--	lm	ll	ll	lm	lm	ll	lm	lm	lm	--	ll
lg1	97.lm_ll_563222	--	ll	--	lm	lm	--	ll	ll	ll	lm	lm	lm	lm	--	lm	ll	ll	lm	--	--	ll	lm	--	lm	ll	ll	lm	--	--	lm	--	--	--	ll	lm	ll	lm	--	--	ll	--	--	ll	lm	ll	lm	lm	ll
lg1	99.hk_hk_53787	--	hk	hk	--	hk	--	hk	hh	hk	hk	--	kk	hk	--	kk	--	--	kk	--	hk	hh	--	--	hk	--	hk	--	hk	--	--	hk	hk	hh	--	kk	kk	--	--	hk	hk	kk	kk	kk	hk	hk	hk	hk	--
lg1	90.hk_hk_177765	--	hk	hk	--	hk	--	hk	kk	hh	hk	--	--	hk	--	hh	kk	hk	hh	kk	hk	kk	--	--	hk	kk	hk	hh	hk	hk	--	hk	hk	--	--	--	hh	hk	--	kk	--	hh	--	hk	hk	kk	hk	--	kk
lg1	91.lm_ll_59497	--	--	ll	--	ll	lm	lm	lm	--	ll	ll	ll	--	lm	--	--	lm	--	lm	ll	lm	ll	lm	ll	lm	--	ll	lm	lm	ll	lm	--	lm	lm	--	ll	--	--	lm	lm	ll	--	--	ll	--	ll	--	lm
lg1	90.hk_hk_172346	hh	--	hk	hh	hk	hk	--	kk	hk	hk	--	hh	hk	kk	--	--	hk	hh	--	--	kk	--	kk	hk	kk	hk	hh	hk	hk	hk	hk	hk	hk	kk	--	hh	--	--	hk	hk	hh	hh	hk	hk	hk	--	--	--
lg1	97.lm_ll_474323	lm	ll	ll	--	lm	ll	ll	ll	--	lm	lm	lm	lm	--	lm	lm	--	lm	ll	lm	ll	lm	--	ll	ll	ll	lm	--	--	--	--	lm	--	--	--	lm	lm	--	ll	lm	lm	lm	--	ll	ll	--	--	ll
lg1	99.lm_ll_144576	--	lm	lm	ll	lm	lm	lm	lm	--	--	--	ll	--	ll	ll	ll	lm	ll	ll	--	lm	lm	lm	ll	--	--	--	lm	--	--	lm	--	--	lm	ll	ll	--	ll	lm	ll	ll	ll	--	ll	--	ll	--	lm
lg1	91.lm_ll_93882	--	lm	lm	ll	lm	lm	lm	lm	--	--	--	ll	ll	lm	ll	ll	lm	ll	--	ll	lm	ll	--	ll	lm	--	--	lm	lm	--	lm	ll	--	lm	--	ll	ll	ll	lm	ll	--	--	ll	ll	lm	ll	ll	--
lg1	96.lm_ll_115785	lm	--	ll	--	ll	ll	ll	ll	--	ll	lm	lm	lm	ll	lm	lm	ll	lm	ll	lm	ll	lm	ll	lm	ll	--	lm	ll	ll	lm	--	lm	--	ll	lm	lm	lm	lm	ll	--	ll	--	ll	lm	ll	lm	lm	ll
lg1	99.lm_ll_126126	--	--	--	ll	lm	lm	lm	lm	--	ll	ll	ll	--	lm	ll	ll	lm	ll	lm	ll	--	--	lm	ll	lm	lm	ll	lm	--	--	lm	--	ll	lm	ll	ll	ll	--	--	ll	ll	--	--	ll	--	--	--	lm
lg1	97.lm_ll_429303	lm	--	ll	lm	ll	--	ll	--	ll	lm	lm	lm	lm	--	lm	--	ll	lm	ll	--	ll	--	ll	lm	--	--	--	ll	--	lm	ll	lm	lm	ll	--	lm	lm	ll	ll	--	lm	--	--	lm	--	lm	lm	ll
lg1	97.lm_ll_519420	lm	ll	--	lm	ll	ll	ll	ll	lm	lm	lm	lm	lm	--	ll	lm	ll	lm	ll	lm	ll	ll	ll	lm	ll	--	lm	ll	--	--	ll	--	lm	ll	--	lm	--	lm	ll	lm	lm	lm	--	--	--	lm	ll	--
lg1	90.lm_ll_461598	ll	lm	--	ll	--	lm	lm	ll	ll	--	--	ll	ll	lm	lm	ll	lm	ll	lm	ll	lm	--	lm	ll	lm	lm	ll	lm	ll	--	lm	ll	--	lm	ll	ll	ll	ll	lm	--	--	--	--	ll	--	ll	--	lm
lg1	97.lm_ll_552657	lm	--	ll	lm	ll	ll	ll	ll	lm	lm	lm	lm	lm	--	lm	--	--	--	ll	lm	ll	--	ll	ll	ll	--	lm	--	ll	--	--	lm	lm	--	lm	lm	lm	lm	ll	lm	lm	lm	ll	lm	ll	lm	lm	ll
lg1	97.lm_ll_488302	--	ll	ll	--	ll	ll	ll	ll	--	--	--	lm	lm	--	lm	lm	--	lm	--	lm	ll	--	ll	lm	ll	ll	--	ll	--	lm	ll	--	lm	ll	lm	lm	--	lm	ll	lm	--	--	--	lm	--	--	lm	ll
lg1	99.lm_ll_130145	--	lm	--	--	lm	lm	lm	lm	ll	--	--	ll	--	--	ll	ll	--	ll	lm	ll	--	--	lm	ll	--	lm	ll	lm	--	ll	lm	--	ll	lm	--	ll	--	--	lm	--	ll	ll	ll	ll	--	ll	ll	lm
lg1	91.lm_ll_102103	ll	ll	lm	ll	lm	lm	lm	lm	ll	--	ll	ll	ll	lm	ll	ll	lm	ll	lm	--	lm	lm	lm	ll	lm	lm	ll	lm	ll	--	--	ll	--	ll	--	ll	ll	--	lm	ll	ll	ll	ll	ll	lm	ll	ll	lm
lg1	99.lm_ll_112329	--	--	lm	--	lm	lm	lm	ll	--	--	--	ll	ll	ll	ll	ll	lm	ll	--	ll	lm	lm	--	ll	--	lm	lm	--	lm	--	lm	ll	ll	lm	ll	ll	--	--	--	ll	ll	ll	ll	ll	--	--	--	ll
lg1	99.lm_ll_123889	ll	lm	lm	--	lm	lm	lm	lm	ll	ll	ll	--	ll	lm	lm	ll	lm	ll	lm	ll	lm	--	--	ll	lm	lm	ll	lm	lm	ll	lm	--	--	--	ll	ll	--	--	lm	--	ll	--	--	ll	lm	ll	lm	lm
lg1	91.lm_ll_93988	ll	ll	lm	--	lm	--	ll	lm	ll	--	--	ll	ll	lm	--	--	--	ll	--	ll	lm	lm	lm	ll	lm	lm	--	--	--	--	lm	--	--	--	--	ll	ll	--	lm	ll	--	ll	--	ll	lm	ll	ll	lm
lg1	99.lm_ll_125916	--	--	lm	ll	lm	lm	lm	ll	--	--	--	ll	ll	--	ll	--	--	ll	lm	--	lm	lm	--	ll	lm	--	ll	lm	--	--	ll	ll	--	lm	ll	ll	ll	ll	--	ll	ll	ll	--	--	--	ll	ll	lm
lg1	99.lm_ll_139104	--	lm	lm	--	lm	lm	lm	lm	ll	ll	ll	ll	ll	--	--	--	--	--	--	--	lm	lm	lm	ll	lm	--	ll	lm	lm	ll	ll	--	ll	--	ll	ll	ll	--	--	ll	ll	ll	ll	ll	lm	--	ll	lm
lg1	99.lm_ll_132085	--	--	lm	ll	lm	lm	lm	lm	--	ll	--	ll	--	lm	ll	--	lm	ll	lm	--	lm	--	lm	ll	lm	lm	ll	lm	--	ll	--	--	ll	lm	--	ll	ll	ll	lm	ll	--	ll	ll	--	lm	ll	ll	lm
lg1	97.lm_ll_572257	--	--	ll	ll	--	ll	ll	ll	lm	lm	--	lm	lm	--	lm	lm	ll	lm	ll	lm	ll	--	ll	lm	ll	ll	lm	ll	--	ll	lm	lm	--	--	lm	--	--	lm	ll	lm	lm	lm	--	lm	--	lm	lm	ll
lg1	97.lm_ll_506776	--	--	ll	lm	ll	ll	ll	ll	lm	lm	lm	lm	lm	ll	--	--	--	lm	--	--	ll	--	ll	lm	--	--	lm	ll	ll	lm	lm	lm	--	ll	lm	lm	lm	--	ll	lm	ll	ll	ll	lm	ll	lm	lm	--
lg1	97.lm_ll_511646	ll	ll	ll	--	ll	ll	ll	ll	--	lm	lm	lm	lm	--	lm	lm	--	lm	--	ll	ll	ll	ll	lm	--	--	lm	ll	ll	lm	--	ll	lm	--	lm	lm	lm	--	--	--	lm	lm	--	lm	--	lm	--	ll
lg1	97.lm_ll_520525	--	--	ll	lm	ll	ll	ll	ll	lm	lm	lm	lm	--	--	--	lm	ll	lm	ll	lm	ll	--	--	lm	ll	--	lm	--	ll	lm	lm	lm	lm	--	lm	lm	lm	lm	ll	lm	--	lm	ll	lm	ll	lm	--	ll
lg1	97.lm_ll_519973	lm	ll	ll	lm	ll	ll	ll	ll	--	--	lm	lm	--	--	lm	lm	--	lm	ll	lm	ll	--	ll	lm	--	ll	lm	ll	--	lm	lm	lm	lm	ll	lm	lm	--	--	ll	lm	--	lm	ll	lm	ll	lm	--	ll
lg1	97.lm_ll_436419	--	--	ll	--	--	ll	ll	ll	--	lm	lm	lm	lm	ll	ll	--	ll	lm	ll	lm	ll	ll	ll	lm	ll	--	lm	ll	ll	lm	lm	lm	lm	--	--	--	lm	lm	ll	ll	--	--	--	lm	--	lm	ll	--
lg1	97.lm_ll_540999	--	ll	--	lm	ll	--	ll	ll	--	--	lm	lm	ll	--	lm	lm	ll	lm	ll	lm	ll	lm	ll	lm	ll	--	--	ll	lm	--	lm	--	--	--	--	lm	lm	--	ll	lm	--	lm	ll	lm	ll	lm	lm	ll
lg1	99.hk_hk_5984	kk	--	hk	--	--	--	hk	hh	--	--	--	kk	hk	hh	--	--	kk	kk	hh	hk	hh	hk	hh	hk	hh	hk	kk	hk	hk	--	hk	hk	hk	--	kk	kk	--	hh	hk	hk	kk	--	hk	--	hk	hk	hk	hh
lg1	96.hk_hk_147210	--	--	hk	kk	hh	hk	kk	hh	hk	hk	--	kk	hk	hh	kk	--	hk	kk	hh	--	hh	hk	--	hk	hh	hk	kk	hk	--	kk	hk	hk	--	hh	--	kk	hk	hk	hk	hk	kk	kk	--	hk	--	hk	hh	hh
lg1	99.hk_hk_2526	hh	hk	hk	--	--	hk	hk	kk	hk	--	--	hh	hk	--	hh	--	--	hh	kk	--	kk	hk	kk	hk	kk	hk	hh	hk	hk	hk	hk	--	--	kk	hh	hh	--	hk	hk	kk	hh	--	hk	--	--	hk	--	kk
lg1	96.lm_ll_371388	--	lm	ll	--	ll	--	ll	lm	lm	ll	--	ll	--	ll	ll	--	lm	--	lm	--	lm	ll	lm	ll	lm	lm	ll	lm	--	ll	ll	ll	lm	--	ll	ll	--	--	--	--	--	--	--	ll	lm	ll	ll	lm
lg1	99.lm_ll_85290	--	ll	lm	--	--	ll	lm	ll	ll	lm	ll	--	--	lm	lm	--	ll	lm	--	lm	--	--	ll	lm	ll	ll	lm	--	ll	--	lm	--	ll	ll	lm	lm	lm	--	ll	ll	--	lm	ll	lm	ll	--	--	ll
lg1	99.lm_ll_35386	lm	ll	lm	lm	--	ll	lm	ll	ll	lm	lm	lm	lm	--	lm	--	ll	lm	ll	lm	ll	--	ll	lm	ll	ll	lm	ll	--	lm	lm	lm	ll	--	lm	lm	ll	lm	ll	ll	--	--	lm	--	--	--	--	ll
lg1	91.hk_hk_15788	--	hk	hk	hh	hk	hk	hh	kk	--	hk	--	--	hk	--	hh	--	--	--	--	--	kk	--	--	hk	kk	--	hh	hh	hk	--	hk	hk	kk	--	hh	hh	hk	hk	--	hk	--	hh	hk	hk	hk	hk	hh	kk
lg2	97.hk_hk_173292	--	kk	kk	hh	--	kk	hk	kk	hk	hk	--	hk	kk	--	kk	--	hh	--	hk	hh	hk	hk	hk	kk	kk	--	kk	--	--	hk	hk	kk	--	hk	hk	hk	kk	--	--	--	--	hk	hk	hk	hh	kk	hh	hh
lg2	99.hk_hk_4542	hk	kk	kk	--	kk	kk	hk	hk	--	hk	--	hk	--	kk	kk	--	hh	kk	hk	--	hk	hh	hk	kk	kk	hh	hk	kk	--	--	hk	kk	hh	kk	--	hk	kk	--	hh	kk	kk	hk	hk	hk	hh	kk	hh	hh
lg2	99.hk_hk_57157	--	--	hh	--	hh	hh	hk	--	hk	hk	--	hh	--	--	hh	--	--	hh	hk	--	--	hh	hk	hh	--	--	--	hh	hk	hk	hk	--	--	hk	hk	hk	--	kk	kk	hh	hh	hk	hk	hk	kk	--	kk	kk
lg2	99.hk_hk_16350	hk	hh	hh	--	hh	--	hk	hk	hk	hk	hk	--	--	--	hh	kk	kk	hh	kk	--	hk	hk	hk	hh	hh	--	hh	hh	hk	hk	hk	--	--	hk	--	hk	hh	--	kk	--	--	hk	hk	hk	hk	hh	--	kk
lg2	99.hk_hk_24789	hk	hh	hh	--	hh	hh	hk	hk	hk	hk	--	--	--	--	--	kk	--	hh	--	kk	hk	--	hk	hh	--	--	--	--	hk	hk	hk	--	kk	--	hk	hk	hh	kk	--	hh	--	hk	hk	hk	kk	hh	kk	kk
lg2	99.hk_hk_46896	--	--	kk	hh	kk	hk	hk	hk	--	hk	--	--	kk	--	kk	--	--	--	hk	--	hk	--	hk	kk	kk	--	kk	--	hk	--	hk	--	hh	--	hk	hk	kk	--	hh	--	kk	hk	hk	hk	hh	kk	--	hh
lg2	99.hk_hk_57160	hh	hh	hh	kk	hh	hh	hk	hk	hk	hk	--	--	hh	hh	hh	--	kk	--	hk	kk	hk	hk	--	hh	hh	kk	hh	hh	--	--	--	hh	--	hh	hk	hk	--	kk	kk	hh	kk	hk	hk	hk	kk	hh	kk	kk
lg2	99.hk_hk_44922	kk	hh	hh	kk	hh	hh	hk	hk	hk	hk	--	--	hh	hh	hh	--	--	hh	hk	--	hk	--	hh	hh	--	--	--	hh	hk	--	--	--	kk	--	--	hk	--	kk	kk	hh	hh	kk	hk	hk	--	hh	--	--
lg2	96.lm_ll_250423	--	lm	--	ll	lm	--	ll	ll	--	lm	lm	ll	lm	lm	lm	ll	--	lm	lm	--	lm	ll	lm	lm	--	--	lm	--	ll	--	lm	--	ll	ll	--	ll	--	ll	--	lm	--	ll	ll	ll	--	--	--	ll
lg2	97.hk_hk_153133	--	hh	hh	kk	--	--	hk	hk	--	hk	--	hk	hh	--	hh	hk	kk	hh	hk	--	hk	--	kk	hh	--	hk	hh	hh	hk	--	hk	hh	kk	hk	hk	hk	hh	--	kk	hh	hh	hk	--	hk	--	hh	kk	kk
lg2	97.hk_hk_165760	hk	--	kk	--	--	kk	hk	hk	hk	hk	--	hk	kk	kk	kk	--	--	kk	hk	hh	hk	--	hk	kk	--	--	--	--	hk	hh	--	--	--	kk	--	--	kk	hh	--	kk	kk	hk	hk	hk	hh	kk	hh	hh
lg2	96.lm_ll_357707	lm	lm	lm	--	--	--	ll	lm	ll	lm	lm	ll	lm	lm	lm	--	--	lm	--	--	lm	lm	lm	lm	--	ll	lm	lm	--	lm	lm	--	ll	--	ll	ll	--	ll	ll	lm	--	ll	--	--	ll	lm	ll	lm
lg2	99.hk_hk_6902	hk	hh	hh	--	hh	hh	hk	hk	--	hk	--	--	--	hh	hh	--	kk	--	hk	kk	hk	hh	hk	hh	--	kk	hh	hh	--	--	hk	--	--	hk	hk	hk	hh	kk	hk	--	--	kk	hk	hk	--	hh	kk	--
lg2	97.hk_hk_174557	--	kk	kk	hh	kk	--	hk	hk	--	hk	--	hk	--	kk	kk	hh	--	kk	hk	--	hk	kk	hk	kk	kk	hh	--	--	hk	hk	hk	--	hh	hk	hh	hk	kk	hh	--	kk	kk	hk	hk	hk	--	kk	hh	hh
lg2	96.lm_ll_352200	--	lm	lm	ll	lm	--	ll	--	ll	lm	lm	--	lm	--	lm	ll	ll	--	lm	--	lm	lm	lm	lm	lm	ll	--	lm	ll	--	lm	lm	ll	ll	ll	ll	lm	ll	ll	lm	lm	ll	--	ll	ll	lm	ll	ll
lg2	96.lm_ll_322531	lm	--	lm	--	lm	lm	ll	lm	--	--	--	ll	lm	lm	--	ll	--	lm	lm	ll	lm	lm	lm	lm	--	--	lm	lm	--	--	lm	lm	--	ll	ll	ll	--	ll	--	lm	--	ll	ll	ll	ll	lm	ll	ll
lg2	99.hk_hk_41847	hk	kk	kk	hh	kk	kk	hk	hk	hk	hk	--	hk	kk	kk	kk	hh	--	--	hk	hh	hk	--	hk	kk	--	--	--	kk	hk	hk	kk	--	--	--	hk	hk	--	--	hh	kk	kk	hk	--	hk	hh	kk	hh	hh
lg2	96.lm_ll_334676	lm	--	lm	ll	lm	--	ll	lm	ll	lm	--	ll	--	lm	lm	ll	--	lm	--	--	lm	lm	ll	lm	lm	ll	--	--	--	--	lm	lm	ll	ll	ll	ll	--	--	ll	lm	lm	--	ll	ll	ll	lm	--	ll
lg2	90.lm_ll_700885	--	ll	ll	lm	--	ll	lm	ll	--	ll	--	lm	--	--	ll	lm	--	ll	ll	lm	ll	ll	ll	ll	--	lm	ll	--	lm	--	ll	ll	--	--	lm	--	ll	lm	lm	ll	--	lm	ll	--	lm	ll	lm	--
lg2	99.hk_hk_35144	hh	hh	hh	kk	--	hh	hk	--	--	hk	hh	hk	--	hh	--	kk	--	hh	--	kk	hk	--	--	hh	hk	--	--	hh	hk	hh	hh	--	hk	--	--	hk	hh	--	kk	hh	--	hk	hk	hk	kk	hh	kk	kk
lg2	99.lm_ll_50661	ll	--	ll	lm	ll	ll	lm	ll	--	--	--	lm	ll	--	ll	lm	lm	ll	ll	--	ll	ll	ll	ll	ll	lm	--	ll	lm	--	lm	--	lm	lm	--	lm	ll	--	lm	ll	lm	lm	--	lm	lm	ll	--	lm
lg2	99.hk_hk_49620	kk	--	kk	--	kk	kk	hk	hh	hk	hk	--	hk	--	--	kk	--	--	kk	hk	hh	hk	hh	hk	kk	--	--	kk	--	--	--	hk	kk	--	hk	--	hk	kk	--	--	kk	--	hk	hk	hk	hh	kk	hh	hh
lg2	99.lm_ll_150615	--	ll	--	--	--	--	lm	ll	--	--	--	--	--	--	ll	lm	--	ll	--	lm	ll	--	--	ll	lm	--	ll	ll	lm	ll	--	--	lm	lm	--	--	lm	lm	--	--	ll	lm	lm	lm	ll	ll	lm	lm
lg2	8.lm_ll_185452	--	lm	ll	ll	lm	lm	ll	lm	ll	lm	--	ll	lm	--	--	--	ll	--	lm	ll	--	lm	lm	lm	--	--	lm	lm	ll	--	--	--	--	ll	ll	ll	--	ll	--	lm	lm	ll	ll	ll	ll	ll	ll	ll
lg2	93.lm_ll_35734	--	--	lm	--	--	--	ll	lm	--	--	--	ll	--	--	lm	--	ll	--	lm	--	lm	lm	lm	ll	--	--	lm	lm	ll	lm	lm	--	ll	ll	--	ll	lm	--	--	ll	--	ll	ll	ll	ll	lm	--	ll
lg2	8.lm_ll_179082	--	lm	--	--	lm	lm	ll	lm	--	lm	--	ll	lm	--	lm	ll	ll	lm	lm	--	lm	lm	lm	lm	lm	--	lm	lm	--	lm	--	--	--	--	ll	--	lm	ll	--	ll	lm	ll	ll	ll	ll	lm	ll	ll
lg2	93.lm_ll_55268	lm	lm	lm	--	lm	lm	ll	lm	ll	--	--	ll	lm	--	lm	ll	ll	lm	lm	ll	lm	lm	lm	ll	lm	--	--	lm	ll	lm	lm	--	lm	--	--	ll	lm	--	ll	lm	lm	ll	ll	ll	ll	lm	--	ll
lg2	6.lm_ll_139824	lm	--	ll	ll	--	lm	ll	lm	ll	lm	--	ll	lm	ll	lm	ll	ll	ll	--	--	lm	lm	lm	--	lm	--	lm	lm	--	--	--	--	ll	ll	--	ll	lm	--	--	lm	lm	ll	ll	ll	ll	ll	ll	--
lg2	8.lm_ll_188807	lm	lm	lm	ll	lm	lm	ll	lm	--	lm	lm	ll	lm	ll	--	--	ll	lm	lm	ll	lm	--	lm	lm	lm	--	lm	--	ll	lm	lm	--	--	ll	ll	ll	lm	ll	--	--	ll	ll	ll	ll	ll	lm	--	ll
lg2	99.lm_ll_150654	ll	--	ll	lm	--	ll	lm	--	lm	ll	--	lm	ll	--	ll	--	lm	ll	ll	lm	ll	ll	--	ll	ll	lm	ll	ll	lm	--	--	ll	lm	lm	lm	lm	ll	--	lm	ll	ll	lm	ll	--	lm	ll	--	--
lg2	99.lm_ll_155030	--	--	--	lm	ll	--	lm	--	--	--	--	lm	--	--	ll	lm	--	--	ll	lm	ll	ll	--	ll	--	--	--	ll	--	ll	--	ll	lm	--	--	lm	ll	lm	lm	ll	ll	lm	lm	--	lm	ll	lm	lm
lg2	97.hk_hk_92458	--	hh	hh	--	--	--	kk	hk	--	hk	--	hk	hh	hk	hk	--	--	--	hk	--	kk	hk	hk	hh	hh	kk	--	hh	--	hk	--	hh	--	--	kk	hk	hh	kk	--	hh	--	hk	hk	hk	--	--	kk	kk
lg2	99.hk_hk_52492	hh	hk	hh	kk	hh	hh	kk	hk	--	hk	--	hk	--	hk	kk	kk	--	hk	kk	kk	hk	hk	hk	hh	hh	kk	hh	hh	hk	hk	--	--	kk	kk	--	hk	--	--	--	--	hk	hk	--	kk	--	--	--	kk
lg2	99.lm_ll_4314	ll	--	ll	--	--	ll	lm	ll	--	ll	ll	--	ll	lm	--	lm	lm	--	ll	--	ll	ll	--	ll	--	--	ll	ll	--	ll	--	ll	--	ll	lm	lm	--	--	lm	ll	ll	lm	ll	lm	lm	--	lm	lm
lg2	64.lm_ll_302529	lm	lm	lm	--	lm	lm	ll	--	--	lm	lm	--	lm	ll	lm	--	ll	lm	lm	--	lm	--	--	lm	lm	--	lm	lm	--	lm	lm	ll	--	--	ll	ll	--	ll	ll	lm	lm	ll	ll	ll	ll	lm	--	--
lg2	99.lm_ll_55801	--	--	ll	ll	--	ll	lm	ll	--	ll	ll	ll	ll	--	ll	lm	--	ll	--	--	ll	--	--	ll	--	lm	ll	ll	lm	--	--	ll	lm	lm	--	lm	--	--	lm	--	ll	--	lm	lm	ll	--	lm	--
lg2	99.lm_ll_111864	--	--	lm	ll	lm	lm	ll	lm	--	--	lm	ll	lm	ll	--	ll	ll	lm	lm	ll	lm	lm	lm	lm	--	--	lm	lm	ll	lm	lm	--	--	--	ll	ll	--	ll	--	lm	--	ll	--	ll	ll	lm	ll	ll
lg2	99.lm_ll_145224	--	--	lm	ll	lm	lm	ll	lm	ll	--	lm	ll	lm	--	lm	--	ll	lm	--	--	lm	--	--	lm	--	--	lm	lm	--	lm	lm	--	ll	ll	--	ll	lm	ll	ll	lm	--	ll	--	ll	--	--	--	ll
lg2	99.lm_ll_70428	lm	lm	lm	ll	lm	lm	ll	lm	--	--	lm	ll	lm	--	--	--	--	lm	--	--	lm	lm	lm	lm	--	ll	lm	lm	--	--	lm	--	--	ll	ll	ll	--	ll	ll	lm	lm	ll	ll	ll	--	lm	ll	ll
lg2	93.lm_ll_44312	--	--	lm	--	lm	--	ll	lm	--	lm	lm	ll	--	--	lm	ll	--	lm	lm	--	lm	--	lm	lm	--	--	ll	lm	--	--	--	--	--	ll	ll	ll	lm	ll	ll	lm	lm	ll	ll	ll	--	lm	ll	--
lg2	99.hk_hk_34787	hk	hh	hk	kk	hk	hk	hk	--	--	hh	hk	--	--	--	hh	--	hk	hh	hh	--	hh	hh	hh	hk	--	--	hh	hh	kk	--	hk	--	hh	hk	hk	kk	--	hk	--	--	hh	kk	hk	hk	kk	hh	hk	hk
lg2	90.hk_hk_86654	--	kk	--	hh	--	hk	hk	kk	--	kk	hk	--	hk	--	kk	--	--	kk	kk	hk	kk	--	kk	hk	hk	hk	--	hh	--	--	hk	hk	hk	hk	hk	hh	--	hk	hk	hh	kk	--	hk	hk	hk	--	--	hk
lg2	99.lm_ll_112635	--	--	lm	ll	lm	lm	ll	lm	--	lm	--	ll	lm	--	lm	ll	ll	lm	ll	ll	lm	--	lm	ll	--	lm	lm	lm	--	ll	lm	lm	ll	--	--	ll	lm	--	ll	ll	lm	ll	--	ll	--	--	ll	ll
lg2	99.hk_hk_56163	hh	--	hk	--	hk	hk	hk	--	--	--	--	--	hk	hk	hk	hk	hk	hh	hh	hk	hh	hh	hh	hh	--	--	hk	hh	--	hh	hk	--	kk	hh	hk	hh	hh	hk	hk	hh	--	kk	--	hk	--	hh	kk	hk
lg2	97.lm_ll_562181	ll	ll	ll	lm	ll	ll	lm	ll	--	ll	ll	lm	ll	lm	ll	lm	lm	ll	ll	lm	ll	ll	--	ll	ll	--	ll	ll	--	--	--	ll	--	ll	lm	lm	ll	ll	ll	ll	ll	lm	ll	ll	--	--	lm	ll
lg2	99.hk_hk_14254	hk	hh	hk	hk	hk	hk	hk	--	--	hh	--	kk	hk	kk	--	hk	hk	--	hh	--	hh	--	hh	hk	hk	hk	--	--	--	--	hk	--	hk	--	hk	kk	hh	--	hk	hh	--	kk	--	hk	kk	hh	--	hk
lg2	99.lm_ll_53937	lm	lm	lm	--	ll	lm	ll	lm	--	ll	lm	ll	--	--	lm	ll	ll	lm	lm	ll	lm	lm	lm	lm	lm	ll	ll	lm	--	lm	lm	lm	--	--	--	ll	lm	lm	ll	lm	--	ll	ll	ll	ll	lm	ll	ll
lg2	97.lm_ll_554301	ll	ll	ll	lm	ll	ll	lm	ll	lm	ll	--	lm	--	lm	ll	lm	--	ll	ll	--	ll	--	ll	ll	ll	lm	--	ll	lm	--	ll	ll	--	ll	lm	ll	ll	ll	ll	--	ll	lm	--	lm	--	ll	lm	lm
lg2	90.hk_hk_72965	hh	--	hk	hk	--	--	hk	hh	kk	hh	--	--	hk	hk	--	hk	kk	--	--	--	hh	--	hh	hh	--	kk	--	hh	kk	--	hk	hk	hk	hh	hk	hk	--	hh	--	--	hh	kk	--	hk	kk	hh	--	hk
lg2	8.lm_ll_140006	lm	--	--	--	lm	lm	ll	lm	ll	lm	lm	--	lm	--	lm	ll	--	lm	lm	ll	lm	--	lm	lm	ll	ll	ll	--	--	lm	lm	lm	ll	lm	--	lm	--	lm	ll	lm	lm	ll	--	--	ll	lm	ll	--
lg2	99.hk_hk_28961	hk	kk	hk	hh	hk	--	hk	kk	hh	--	hk	--	hk	hk	kk	--	hh	kk	kk	hk	kk	--	hk	kk	hk	hh	--	--	hh	--	hk	--	hh	kk	kk	hk	kk	kk	hk	kk	kk	hh	kk	hk	hh	--	hk	--
lg2	99.lm_ll_30300	--	lm	ll	--	--	lm	ll	lm	--	lm	ll	--	--	ll	lm	ll	ll	lm	lm	--	ll	lm	lm	lm	ll	ll	--	ll	lm	lm	lm	--	ll	--	--	lm	lm	lm	--	--	ll	lm	ll	ll	ll	lm	--	ll
lg2	97.lm_ll_537890	lm	lm	ll	ll	lm	--	ll	lm	ll	lm	--	ll	lm	--	lm	ll	--	lm	--	ll	ll	--	lm	lm	--	ll	ll	lm	--	ll	lm	--	lm	--	--	lm	lm	lm	--	lm	ll	--	ll	--	ll	lm	ll	ll
lg2	99.lm_ll_150962	--	--	lm	--	lm	ll	lm	ll	--	--	--	lm	ll	ll	ll	lm	--	ll	ll	--	lm	ll	ll	--	lm	lm	lm	--	--	--	ll	--	ll	--	lm	--	--	ll	lm	ll	--	--	ll	lm	lm	--	lm	--
lg2	99.lm_ll_113403	lm	lm	--	--	lm	lm	ll	lm	--	lm	--	ll	lm	ll	lm	ll	--	ll	--	ll	ll	lm	--	lm	lm	--	--	ll	lm	--	--	--	--	--	--	lm	lm	lm	--	lm	ll	ll	ll	ll	ll	lm	--	ll
lg2	97.lm_ll_365320	lm	lm	ll	ll	ll	--	ll	lm	--	lm	--	ll	lm	ll	lm	ll	--	lm	lm	ll	ll	lm	lm	lm	ll	ll	--	--	lm	--	lm	lm	lm	lm	ll	lm	--	lm	--	lm	ll	ll	ll	--	ll	lm	ll	ll
lg2	90.lm_ll_736704	--	--	lm	lm	ll	ll	lm	ll	lm	ll	ll	lm	lm	lm	ll	lm	--	ll	ll	ll	lm	--	--	ll	ll	--	lm	ll	--	ll	--	ll	--	ll	ll	ll	ll	--	lm	ll	--	--	ll	ll	--	ll	lm	lm
lg2	99.lm_ll_149838	--	lm	ll	--	lm	lm	ll	lm	ll	lm	lm	ll	lm	--	lm	ll	ll	--	lm	ll	ll	--	lm	lm	--	ll	--	lm	lm	lm	lm	lm	lm	lm	--	lm	lm	lm	--	lm	--	ll	--	--	ll	lm	ll	ll
lg2	99.lm_ll_111345	lm	lm	lm	--	lm	--	ll	lm	ll	lm	lm	ll	lm	ll	lm	ll	--	lm	lm	--	ll	--	lm	lm	lm	ll	--	lm	--	--	lm	lm	ll	lm	ll	lm	--	lm	ll	lm	ll	ll	--	ll	ll	lm	ll	ll
lg2	97.lm_ll_565471	lm	lm	ll	--	lm	lm	ll	lm	ll	--	lm	--	ll	--	lm	--	--	lm	lm	--	ll	lm	lm	lm	lm	--	ll	lm	lm	ll	lm	lm	lm	ll	--	lm	lm	ll	ll	lm	ll	--	ll	ll	ll	ll	--	ll
lg2	99.lm_ll_140553	lm	lm	ll	--	lm	lm	ll	lm	--	lm	--	--	lm	--	lm	ll	--	lm	lm	--	ll	lm	lm	lm	--	--	ll	lm	lm	lm	--	--	ll	lm	--	lm	lm	lm	ll	lm	ll	ll	ll	ll	ll	--	ll	ll
lg2	99.lm_ll_124590	--	lm	ll	--	ll	lm	ll	lm	--	lm	ll	ll	--	--	lm	ll	ll	lm	lm	ll	ll	ll	lm	lm	lm	ll	ll	lm	lm	--	--	lm	--	--	--	lm	--	lm	ll	lm	ll	ll	--	--	ll	lm	ll	ll
lg2	99.lm_ll_152169	--	lm	ll	ll	lm	lm	ll	lm	--	ll	--	ll	--	ll	lm	ll	ll	lm	lm	ll	ll	--	lm	lm	--	--	ll	lm	--	--	lm	lm	--	ll	--	lm	lm	--	ll	lm	ll	--	ll	ll	ll	lm	ll	ll
lg2	90.lm_ll_653723	--	ll	lm	--	ll	ll	lm	ll	lm	ll	--	lm	ll	--	ll	lm	lm	ll	ll	--	lm	--	ll	ll	ll	ll	lm	ll	ll	ll	--	ll	ll	--	--	ll	--	ll	lm	ll	--	lm	--	lm	--	ll	lm	--
lg2	99.lm_ll_32001	lm	lm	ll	--	ll	lm	ll	ll	--	lm	--	ll	lm	--	--	ll	--	lm	lm	ll	ll	lm	lm	lm	--	ll	ll	lm	lm	lm	--	ll	lm	--	ll	lm	lm	lm	--	lm	--	ll	--	ll	--	lm	ll	ll
lg2	99.lm_ll_67914	--	ll	lm	--	lm	--	ll	lm	ll	--	--	ll	lm	--	--	ll	ll	lm	--	ll	ll	lm	lm	lm	lm	--	--	lm	ll	--	lm	--	lm	--	--	lm	--	lm	ll	lm	--	ll	ll	ll	ll	lm	--	--
lg2	99.lm_ll_120435	--	lm	lm	--	lm	--	ll	lm	ll	lm	lm	ll	lm	--	--	ll	--	lm	lm	--	ll	--	lm	lm	--	ll	ll	lm	lm	--	--	lm	ll	lm	ll	--	lm	lm	ll	lm	ll	ll	--	ll	--	lm	--	--
lg2	97.lm_ll_508940	ll	lm	lm	ll	lm	--	ll	lm	--	lm	lm	ll	lm	ll	lm	--	--	lm	lm	ll	ll	lm	lm	lm	--	ll	ll	lm	lm	--	lm	lm	lm	lm	--	lm	lm	--	ll	--	--	ll	ll	--	ll	lm	--	ll
lg2	90.lm_ll_612780	--	ll	lm	--	ll	ll	lm	ll	--	--	ll	lm	ll	lm	ll	--	lm	ll	ll	--	lm	ll	ll	ll	--	lm	lm	ll	ll	--	lm	ll	ll	--	lm	ll	ll	ll	lm	ll	lm	lm	--	lm	ll	ll	--	lm
lg2	90.lm_ll_630756	ll	ll	lm	--	ll	ll	lm	ll	--	--	--	lm	ll	lm	ll	lm	--	ll	--	--	lm	--	ll	ll	ll	--	--	ll	ll	lm	lm	--	ll	ll	lm	ll	--	--	lm	--	--	lm	--	lm	--	ll	--	lm
lg2	99.lm_ll_65335	lm	ll	lm	--	lm	lm	ll	lm	ll	lm	--	ll	lm	ll	--	ll	--	lm	lm	--	ll	--	lm	lm	--	ll	--	lm	--	--	--	--	lm	--	ll	lm	lm	lm	--	lm	ll	ll	ll	ll	--	lm	--	ll
lg2	96.lm_ll_336623	ll	ll	ll	lm	ll	ll	lm	ll	lm	ll	--	lm	--	lm	ll	lm	lm	ll	ll	--	lm	--	ll	ll	ll	lm	lm	ll	ll	--	--	--	ll	--	--	ll	ll	ll	--	--	--	lm	lm	lm	lm	--	--	lm
lg2	90.lm_ll_664980	ll	--	ll	lm	--	ll	lm	ll	lm	ll	ll	lm	ll	--	--	--	lm	ll	--	lm	lm	--	--	--	--	lm	lm	--	--	ll	lm	--	ll	ll	ll	ll	ll	--	lm	ll	--	lm	--	lm	--	--	--	lm
lg2	90.lm_ll_547860	ll	--	ll	--	--	ll	lm	ll	--	ll	--	lm	ll	lm	--	lm	lm	--	ll	--	lm	--	ll	ll	ll	lm	lm	ll	ll	--	lm	--	ll	ll	--	ll	ll	--	lm	ll	lm	lm	lm	lm	--	ll	lm	lm
lg2	90.lm_ll_743821	ll	ll	ll	--	--	ll	lm	ll	lm	ll	ll	--	ll	lm	ll	lm	--	ll	--	lm	lm	--	ll	ll	--	lm	--	--	ll	ll	lm	--	--	--	lm	ll	ll	--	--	--	lm	lm	ll	lm	lm	--	lm	lm
lg2	96.lm_ll_214362	ll	--	ll	lm	ll	ll	lm	ll	lm	ll	ll	lm	--	lm	ll	lm	lm	ll	ll	--	lm	--	lm	ll	ll	--	lm	ll	ll	ll	--	ll	--	ll	--	ll	ll	--	lm	--	lm	--	ll	lm	lm	ll	lm	lm
lg2	90.lm_ll_714675	--	ll	ll	lm	ll	--	lm	ll	lm	--	--	lm	--	lm	ll	--	--	ll	ll	lm	lm	--	ll	ll	--	--	lm	ll	ll	--	lm	ll	ll	--	lm	ll	--	ll	--	--	lm	lm	--	lm	lm	ll	lm	lm
lg2	90.lm_ll_619803	ll	--	ll	--	--	ll	lm	ll	lm	ll	--	lm	ll	lm	ll	lm	lm	--	ll	lm	ll	--	--	ll	ll	--	lm	--	ll	--	--	ll	ll	ll	--	ll	--	--	--	--	--	lm	lm	lm	--	ll	lm	lm
lg2	87.lm_ll_56004	--	ll	ll	lm	ll	ll	lm	ll	lm	--	ll	lm	--	--	ll	lm	--	ll	ll	lm	ll	--	--	ll	ll	--	lm	--	ll	--	--	--	--	ll	lm	ll	ll	--	lm	ll	lm	lm	ll	lm	--	--	lm	lm
lg2	90.lm_ll_600080	--	ll	ll	lm	ll	ll	lm	ll	lm	ll	--	lm	--	lm	ll	lm	--	ll	ll	--	ll	--	--	ll	ll	lm	--	ll	--	ll	lm	--	ll	ll	lm	--	ll	ll	lm	--	--	lm	ll	--	lm	ll	--	--
lg2	90.lm_ll_642385	--	ll	ll	lm	--	--	lm	ll	lm	--	--	lm	ll	lm	ll	lm	lm	--	--	--	ll	ll	ll	ll	--	--	lm	ll	ll	--	lm	ll	ll	ll	lm	ll	ll	ll	lm	ll	lm	lm	ll	lm	lm	--	lm	lm
lg2	99.lm_ll_142026	lm	lm	lm	--	lm	lm	ll	lm	ll	lm	lm	ll	lm	--	lm	--	ll	lm	--	--	lm	lm	lm	lm	lm	--	ll	lm	lm	ll	lm	lm	lm	lm	--	--	lm	lm	ll	lm	--	--	--	ll	ll	--	ll	ll
lg2	99.lm_ll_111238	--	lm	lm	ll	lm	--	ll	lm	--	--	lm	ll	lm	--	lm	ll	ll	lm	ll	ll	lm	--	lm	lm	ll	--	ll	lm	lm	lm	ll	--	lm	lm	--	lm	lm	--	ll	lm	ll	ll	ll	ll	ll	--	ll	ll
lg2	78.lm_ll_257631	ll	ll	ll	lm	--	ll	lm	ll	lm	--	ll	--	ll	lm	ll	--	--	ll	ll	--	ll	ll	--	ll	--	--	ll	ll	ll	ll	lm	--	--	ll	ll	ll	ll	--	lm	ll	lm	lm	ll	--	ll	ll	lm	ll
lg2	99.hk_hk_12784	hk	hh	hk	--	hk	hk	hk	hh	--	--	hk	kk	hk	--	hh	--	hk	hh	hh	--	hh	--	hh	hh	hk	--	hk	hh	kk	--	hk	--	--	--	hk	hk	hh	--	hk	hh	hh	--	--	hk	--	hh	hk	hk
lg2	97.lm_ll_493311	lm	lm	lm	ll	lm	lm	ll	lm	--	lm	lm	--	lm	--	lm	--	ll	lm	lm	ll	--	lm	lm	lm	--	ll	ll	--	--	--	lm	lm	lm	lm	--	lm	--	lm	ll	lm	--	ll	ll	ll	ll	lm	--	ll
lg2	99.lm_ll_136884	lm	lm	lm	ll	lm	ll	ll	lm	--	ll	lm	--	lm	ll	--	ll	--	--	lm	ll	lm	ll	lm	lm	lm	ll	--	lm	--	--	lm	--	lm	lm	ll	lm	lm	--	ll	lm	ll	ll	ll	ll	--	lm	ll	ll
lg2	90.lm_ll_750707	--	ll	ll	lm	ll	ll	lm	ll	lm	ll	ll	--	--	--	ll	lm	lm	ll	ll	lm	ll	ll	ll	ll	ll	lm	lm	ll	--	ll	--	ll	--	ll	lm	ll	ll	--	lm	ll	lm	lm	ll	lm	lm	--	lm	lm
lg2	90.lm_ll_392522	ll	--	ll	lm	ll	ll	lm	ll	lm	--	ll	--	ll	lm	ll	ll	--	ll	ll	lm	ll	ll	ll	ll	--	lm	lm	ll	--	--	lm	ll	ll	--	lm	ll	ll	ll	lm	--	lm	lm	--	lm	--	ll	lm	lm
lg2	97.lm_ll_447755	--	lm	lm	--	lm	lm	ll	--	ll	lm	ll	--	lm	ll	lm	ll	--	lm	lm	ll	lm	--	lm	ll	--	--	ll	lm	ll	lm	lm	lm	lm	lm	--	lm	lm	lm	ll	--	lm	ll	ll	ll	ll	lm	--	ll
lg2	77.lm_ll_45254	ll	ll	ll	--	--	ll	lm	ll	lm	--	--	lm	ll	--	ll	lm	lm	ll	ll	lm	ll	--	ll	--	--	--	lm	ll	lm	--	--	--	lm	ll	lm	ll	--	--	ll	ll	ll	lm	ll	lm	lm	ll	--	lm
lg2	91.lm_ll_24907	--	ll	--	lm	ll	ll	ll	ll	lm	--	--	lm	ll	lm	ll	--	lm	--	ll	--	ll	ll	ll	ll	ll	--	lm	ll	ll	ll	lm	ll	lm	--	--	ll	ll	--	lm	--	ll	ll	--	lm	--	--	lm	lm
lg2	99.lm_ll_111818	lm	lm	lm	ll	lm	lm	ll	--	--	lm	lm	ll	lm	ll	lm	ll	ll	lm	lm	--	lm	--	lm	lm	lm	--	ll	lm	--	lm	lm	--	--	--	ll	lm	lm	--	ll	ll	lm	--	--	--	--	lm	ll	ll
lg2	99.lm_ll_124845	--	lm	lm	--	lm	lm	ll	lm	ll	lm	lm	ll	--	--	lm	ll	--	--	lm	--	lm	--	lm	lm	lm	--	ll	lm	ll	--	lm	--	ll	lm	--	lm	--	--	ll	lm	lm	ll	--	ll	--	--	ll	ll
lg2	99.lm_ll_95328	--	lm	lm	ll	lm	lm	ll	--	--	--	lm	ll	lm	--	lm	--	ll	lm	lm	ll	lm	--	--	lm	lm	--	--	lm	ll	lm	lm	lm	--	--	ll	lm	lm	lm	ll	lm	lm	ll	ll	ll	ll	lm	ll	ll
lg2	99.lm_ll_89007	lm	--	lm	ll	lm	--	ll	lm	--	lm	lm	ll	lm	--	lm	--	ll	lm	--	ll	lm	lm	--	--	lm	--	ll	lm	ll	lm	--	--	ll	lm	ll	lm	--	--	ll	lm	ll	ll	ll	ll	--	lm	--	ll
lg2	91.hk_hk_19277	hk	hh	hk	hk	hk	hk	hk	hh	kk	hh	hk	kk	hk	kk	hh	hk	--	--	hh	--	hh	--	hh	hh	hk	--	hh	--	--	--	--	hk	--	hh	--	hk	--	--	hk	hh	hh	kk	kk	hk	kk	--	hk	hk
lg2	97.lm_ll_372605	ll	ll	ll	--	--	--	lm	ll	lm	--	--	--	--	lm	--	--	lm	--	ll	--	--	--	ll	ll	ll	--	--	ll	--	ll	--	ll	lm	--	lm	ll	ll	ll	lm	ll	ll	lm	--	lm	lm	ll	--	lm
lg2	93.lm_ll_38510	lm	lm	ll	--	lm	ll	ll	lm	--	lm	lm	ll	lm	ll	lm	ll	ll	lm	--	ll	lm	--	lm	lm	lm	ll	--	lm	ll	--	--	ll	--	--	ll	lm	--	lm	--	--	lm	ll	--	ll	ll	lm	--	ll
lg2	99.lm_ll_153300	--	--	lm	--	--	lm	ll	--	ll	lm	--	--	lm	ll	ll	ll	--	lm	ll	--	lm	--	lm	lm	lm	--	--	lm	ll	--	lm	--	ll	lm	--	lm	lm	lm	ll	lm	--	--	ll	ll	--	lm	ll	ll
lg2	99.lm_ll_113396	--	lm	lm	ll	lm	--	ll	lm	ll	lm	lm	--	--	--	lm	ll	ll	lm	lm	ll	lm	lm	lm	lm	--	ll	lm	lm	--	lm	ll	--	--	lm	ll	lm	lm	--	--	lm	--	ll	ll	--	lm	lm	--	ll
lg2	97.lm_ll_556004	--	--	ll	--	--	ll	lm	ll	lm	ll	--	ll	--	--	ll	lm	lm	ll	lm	lm	ll	ll	ll	ll	--	--	--	ll	ll	ll	lm	ll	--	--	lm	lm	--	--	--	ll	ll	lm	ll	lm	--	ll	lm	lm
lg2	59.lm_ll_106177	ll	ll	ll	lm	ll	ll	lm	ll	ll	--	--	ll	ll	--	ll	lm	lm	ll	ll	--	ll	--	ll	ll	--	lm	ll	--	lm	ll	lm	--	lm	--	lm	lm	--	ll	--	--	ll	lm	lm	--	lm	ll	--	lm
lg2	97.lm_ll_494040	--	--	--	lm	ll	--	lm	ll	lm	--	ll	lm	ll	lm	ll	lm	lm	ll	ll	lm	ll	ll	ll	ll	ll	lm	ll	ll	lm	ll	lm	ll	--	lm	lm	lm	ll	ll	lm	--	ll	lm	lm	--	lm	ll	--	lm
lg2	99.lm_ll_133312	lm	lm	lm	--	lm	ll	ll	lm	ll	lm	lm	ll	lm	--	lm	ll	ll	lm	lm	ll	lm	--	lm	lm	lm	ll	--	lm	ll	--	--	--	ll	--	ll	ll	--	ll	--	lm	--	ll	--	ll	ll	lm	ll	--
lg2	99.lm_ll_51321	--	lm	lm	ll	lm	lm	ll	lm	--	lm	--	ll	lm	--	lm	ll	--	lm	lm	--	lm	--	lm	lm	lm	ll	lm	lm	ll	ll	--	lm	--	ll	ll	ll	ll	ll	ll	lm	lm	ll	ll	ll	--	ll	ll	ll
lg2	6.lm_ll_129932	lm	lm	lm	--	--	lm	ll	--	--	lm	lm	--	lm	--	--	ll	--	lm	lm	ll	lm	lm	lm	lm	--	ll	lm	lm	ll	--	--	lm	--	ll	--	ll	lm	--	ll	lm	--	--	--	--	ll	--	ll	--
lg2	99.lm_ll_106635	--	lm	lm	ll	lm	lm	ll	lm	--	lm	--	ll	--	--	lm	ll	--	ll	lm	--	lm	--	lm	lm	lm	ll	lm	lm	ll	--	lm	lm	--	--	ll	ll	lm	ll	ll	lm	lm	ll	--	ll	--	--	--	ll
lg2	99.lm_ll_121299	lm	--	lm	--	lm	lm	ll	--	--	lm	lm	ll	lm	ll	lm	--	ll	lm	lm	--	lm	--	lm	lm	ll	ll	--	lm	--	lm	--	--	ll	--	--	ll	--	--	--	lm	--	--	--	--	ll	lm	--	--
lg2	97.hk_hk_130823	--	hk	kk	hh	--	kk	hh	hk	hk	--	kk	hk	kk	--	hk	hh	--	hk	hk	--	hk	hk	hk	kk	kk	--	hk	kk	--	hk	kk	kk	hh	--	--	hk	--	hh	hh	hk	hk	hk	hk	hh	--	hh	hh	--
lg2	8.lm_ll_194474	lm	ll	ll	ll	lm	lm	ll	lm	--	--	--	ll	lm	--	ll	--	--	lm	lm	--	lm	--	lm	lm	lm	--	lm	lm	--	lm	ll	--	--	--	--	ll	lm	ll	--	lm	ll	ll	--	ll	--	lm	ll	ll
lg2	90.hk_hk_181499	hk	hh	hk	--	hk	hk	hk	hh	--	--	hk	--	hk	--	hh	--	hk	hh	hh	--	hh	hh	--	hk	kk	hk	hh	--	--	hh	kk	--	--	hk	--	kk	--	hk	hk	hk	--	--	--	hk	--	--	hk	--
lg2	97.lm_ll_248129	--	ll	ll	lm	--	ll	lm	ll	--	--	--	lm	ll	--	ll	--	lm	ll	ll	lm	ll	ll	ll	ll	ll	lm	ll	ll	--	--	lm	--	lm	--	ll	lm	ll	lm	lm	ll	--	lm	--	lm	lm	ll	lm	lm
lg2	99.lm_ll_153590	lm	ll	lm	--	lm	lm	ll	lm	--	lm	--	ll	lm	--	lm	--	--	lm	lm	ll	--	lm	lm	lm	--	ll	lm	lm	--	--	--	ll	--	ll	--	ll	lm	ll	ll	lm	--	ll	ll	--	ll	lm	ll	--
lg2	99.hk_hk_55683	--	kk	hh	hk	hk	hk	hk	kk	hh	--	kk	--	--	--	kk	hk	hk	--	kk	--	kk	--	kk	hk	hk	hk	--	--	hh	--	--	--	--	hh	hk	hh	kk	--	hk	--	--	hh	--	hk	hh	--	hk	hk
lg2	8.lm_ll_168712	ll	--	lm	ll	lm	lm	ll	lm	--	--	lm	ll	lm	--	lm	--	ll	lm	lm	ll	lm	lm	--	lm	--	ll	lm	lm	--	--	lm	--	--	--	--	ll	lm	--	ll	lm	lm	--	ll	ll	ll	lm	ll	ll
lg2	8.lm_ll_40043	lm	lm	lm	ll	lm	lm	ll	lm	--	lm	--	ll	lm	ll	lm	--	ll	lm	lm	ll	lm	--	--	lm	--	ll	lm	lm	ll	lm	--	--	--	--	--	ll	lm	ll	--	lm	--	ll	ll	ll	ll	--	--	ll
lg2	99.lm_ll_80346	--	ll	ll	ll	--	--	lm	--	--	ll	--	lm	--	lm	ll	--	--	--	ll	lm	ll	ll	--	--	ll	lm	ll	ll	lm	--	lm	--	lm	--	lm	lm	--	--	lm	ll	ll	lm	--	ll	lm	ll	lm	lm
lg2	97.lm_ll_458354	ll	ll	ll	lm	ll	ll	lm	ll	lm	ll	--	lm	--	--	ll	lm	lm	ll	ll	lm	ll	--	--	--	ll	--	ll	ll	--	--	--	--	lm	ll	lm	lm	ll	lm	--	ll	ll	lm	ll	lm	lm	ll	lm	lm
lg2	8.lm_ll_191936	--	lm	lm	ll	lm	lm	ll	lm	--	lm	lm	ll	--	ll	lm	--	--	lm	lm	ll	lm	--	lm	lm	lm	--	--	lm	--	--	--	--	ll	ll	--	ll	lm	ll	ll	lm	--	ll	ll	ll	ll	lm	--	ll
lg2	99.lm_ll_117319	--	ll	ll	--	ll	ll	lm	ll	lm	ll	ll	lm	ll	lm	ll	ll	--	ll	--	--	lm	--	ll	ll	--	--	ll	--	lm	--	lm	--	--	lm	--	--	--	--	lm	ll	ll	--	ll	lm	lm	ll	lm	lm
lg2	99.lm_ll_143561	--	--	ll	--	ll	ll	lm	ll	lm	--	ll	--	ll	--	--	--	lm	ll	--	lm	ll	--	--	ll	ll	lm	ll	--	lm	ll	--	--	--	lm	lm	lm	ll	lm	lm	ll	ll	lm	ll	lm	lm	ll	lm	lm
lg2	99.lm_ll_144211	ll	--	ll	--	--	ll	lm	ll	lm	ll	ll	--	ll	lm	ll	--	lm	ll	--	--	ll	--	ll	--	--	--	ll	--	lm	--	lm	--	--	--	lm	lm	ll	lm	lm	ll	--	lm	ll	--	ll	ll	lm	--
lg2	99.lm_ll_64324	--	ll	ll	lm	ll	ll	lm	ll	lm	--	--	lm	--	--	ll	lm	--	--	ll	--	ll	ll	ll	ll	--	lm	--	ll	lm	ll	--	ll	--	lm	--	--	--	--	lm	ll	ll	lm	--	lm	lm	ll	ll	--
lg2	8.lm_ll_83197	lm	lm	lm	ll	lm	lm	ll	lm	--	--	lm	ll	lm	--	lm	ll	ll	lm	lm	--	lm	--	--	lm	ll	--	lm	lm	--	lm	--	lm	--	ll	ll	ll	lm	ll	--	lm	--	ll	ll	ll	ll	--	ll	ll
lg2	97.lm_ll_339490	ll	ll	--	--	ll	ll	lm	ll	lm	ll	ll	lm	ll	lm	ll	--	lm	--	ll	lm	ll	--	ll	ll	--	lm	--	--	lm	ll	lm	ll	lm	lm	lm	lm	--	lm	--	--	--	lm	lm	lm	lm	ll	lm	lm
lg2	99.hk_hk_44950	kk	--	kk	hh	kk	--	hh	hk	--	hk	--	hk	--	--	hk	--	hh	kk	hk	--	hk	--	--	kk	--	hh	--	--	hk	--	hk	--	hh	hh	--	hk	kk	hh	hh	kk	hk	--	--	hh	hh	--	hh	hh
lg2	45.lm_ll_84505	--	ll	ll	--	--	ll	lm	ll	lm	ll	--	--	ll	--	ll	lm	lm	ll	ll	lm	ll	--	ll	ll	--	--	--	ll	lm	ll	--	--	lm	lm	lm	lm	--	lm	lm	ll	ll	lm	--	lm	ll	--	lm	--
lg2	96.lm_ll_356507	--	--	ll	--	--	ll	lm	ll	lm	--	ll	lm	--	--	--	lm	lm	ll	--	lm	ll	--	ll	ll	ll	lm	--	ll	lm	--	--	ll	--	lm	--	lm	ll	--	--	--	ll	lm	lm	lm	lm	ll	lm	lm
lg2	97.lm_ll_397152	--	--	ll	--	--	ll	lm	ll	lm	ll	--	lm	--	lm	--	--	--	ll	ll	lm	--	ll	--	ll	ll	lm	--	ll	lm	--	lm	--	lm	lm	ll	lm	ll	lm	lm	ll	ll	lm	--	lm	--	ll	lm	lm
lg2	99.lm_ll_152757	ll	--	ll	lm	ll	ll	lm	ll	lm	ll	--	lm	ll	--	ll	lm	lm	--	--	lm	ll	--	ll	--	--	lm	--	--	lm	ll	lm	ll	lm	lm	--	--	--	lm	--	--	--	lm	--	lm	lm	ll	lm	ll
lg2	8.lm_ll_14911	--	lm	--	ll	lm	lm	ll	lm	ll	lm	--	ll	lm	--	lm	--	ll	lm	--	--	lm	lm	lm	lm	--	--	lm	lm	--	--	--	lm	ll	--	ll	ll	lm	--	ll	ll	lm	ll	ll	--	--	lm	--	--
lg2	99.lm_ll_118482	ll	ll	--	lm	ll	ll	lm	ll	ll	ll	--	lm	ll	ll	ll	lm	lm	ll	ll	lm	ll	ll	ll	ll	ll	lm	ll	--	lm	--	--	ll	lm	lm	ll	lm	ll	lm	--	ll	ll	lm	--	lm	lm	ll	lm	lm
lg2	96.lm_ll_208271	lm	--	lm	ll	lm	--	ll	lm	--	--	--	--	lm	lm	--	ll	--	--	lm	ll	--	ll	lm	lm	--	--	lm	lm	--	--	lm	--	--	ll	--	ll	lm	ll	--	lm	lm	ll	ll	ll	ll	lm	ll	ll
lg2	97.lm_ll_344529	--	ll	ll	lm	ll	ll	lm	ll	lm	ll	--	--	--	ll	ll	lm	--	--	ll	lm	--	--	ll	ll	ll	--	ll	ll	lm	--	lm	ll	lm	lm	lm	lm	ll	lm	--	ll	ll	lm	ll	lm	--	lm	lm	lm
lg2	99.hk_hk_16219	hh	hh	hh	kk	--	hh	hk	hk	hk	hk	hk	hk	hh	hh	hh	--	kk	hh	hk	--	--	kk	hk	hh	hh	--	--	hh	--	hk	--	hh	--	hk	hk	hk	hh	--	kk	hh	hk	hk	hk	--	kk	hh	kk	kk
lg2	96.lm_ll_186943	ll	lm	lm	--	lm	--	ll	lm	ll	lm	lm	--	lm	lm	lm	--	--	lm	lm	--	lm	--	lm	ll	--	--	lm	lm	ll	--	lm	lm	ll	--	ll	ll	ll	ll	--	lm	--	ll	--	ll	ll	lm	ll	ll
lg2	96.lm_ll_333105	lm	lm	lm	ll	lm	ll	ll	lm	ll	lm	--	--	lm	--	lm	--	ll	lm	lm	--	lm	ll	--	ll	lm	--	lm	--	--	--	--	--	ll	ll	--	ll	--	ll	ll	--	ll	ll	ll	ll	ll	--	ll	ll
lg2	96.lm_ll_351786	--	--	ll	ll	lm	--	ll	lm	ll	lm	lm	--	lm	lm	lm	--	ll	lm	--	--	lm	ll	--	lm	lm	ll	--	lm	ll	lm	--	lm	ll	ll	--	ll	--	ll	ll	lm	lm	ll	ll	ll	ll	lm	ll	ll
lg2	96.lm_ll_243171	lm	--	lm	--	--	lm	ll	lm	--	--	lm	ll	--	--	lm	ll	ll	lm	--	--	lm	lm	lm	lm	lm	ll	ll	--	--	lm	--	lm	--	--	ll	ll	lm	ll	ll	lm	--	ll	ll	ll	--	lm	ll	ll
lg2	8.lm_ll_117818	lm	--	lm	ll	lm	lm	ll	lm	--	lm	lm	ll	lm	--	lm	--	ll	lm	lm	ll	lm	ll	lm	lm	lm	ll	--	lm	ll	ll	--	--	ll	ll	ll	ll	--	ll	ll	--	--	ll	--	ll	ll	lm	ll	ll
lg2	8.lm_ll_182914	lm	--	lm	ll	lm	--	ll	lm	ll	--	--	ll	lm	--	lm	--	--	lm	lm	--	lm	--	lm	lm	lm	--	--	lm	ll	lm	--	--	ll	--	--	ll	lm	ll	ll	lm	--	ll	ll	ll	ll	lm	--	ll
lg2	96.lm_ll_234771	lm	lm	lm	--	lm	lm	ll	lm	--	lm	--	ll	lm	lm	--	ll	ll	lm	lm	--	lm	--	lm	lm	lm	--	lm	lm	ll	--	lm	lm	ll	--	ll	ll	ll	--	ll	lm	lm	--	ll	--	ll	lm	ll	ll
lg2	97.lm_ll_547325	ll	ll	ll	lm	--	ll	lm	ll	lm	ll	ll	lm	ll	--	ll	lm	lm	ll	ll	--	ll	--	--	ll	--	--	ll	ll	lm	--	lm	ll	lm	--	lm	lm	--	ll	lm	ll	ll	lm	--	lm	lm	ll	lm	lm
lg2	8.lm_ll_165542	lm	lm	lm	ll	lm	lm	ll	lm	--	lm	--	--	lm	--	--	ll	ll	lm	ll	--	lm	ll	lm	lm	lm	ll	lm	lm	ll	--	lm	--	ll	--	--	ll	lm	--	--	lm	lm	ll	--	ll	ll	lm	ll	ll
lg2	93.lm_ll_14599	lm	lm	lm	ll	lm	lm	--	lm	--	lm	lm	ll	ll	--	lm	--	--	lm	lm	--	lm	lm	lm	lm	ll	ll	--	lm	--	--	lm	lm	ll	ll	--	ll	lm	--	ll	lm	lm	ll	ll	--	ll	--	ll	ll
lg2	96.lm_ll_365412	lm	--	lm	--	lm	ll	ll	lm	--	lm	--	--	--	--	ll	--	ll	--	--	--	lm	--	lm	lm	lm	--	lm	--	--	--	--	--	lm	ll	ll	ll	lm	--	ll	lm	--	ll	ll	ll	--	lm	ll	ll
lg2	8.lm_ll_163302	--	lm	lm	--	lm	--	ll	lm	--	--	lm	ll	ll	lm	--	--	--	lm	lm	--	lm	--	--	lm	lm	ll	lm	lm	--	lm	--	lm	ll	ll	--	ll	--	ll	ll	lm	lm	--	--	--	ll	lm	--	ll
lg2	99.lm_ll_54207	ll	ll	--	lm	ll	ll	lm	--	--	--	--	lm	--	--	ll	lm	--	ll	ll	ll	ll	--	ll	ll	ll	lm	--	--	lm	--	lm	--	lm	ll	--	lm	--	lm	lm	ll	ll	lm	--	lm	lm	ll	lm	lm
lg2	99.lm_ll_124971	ll	--	ll	ll	ll	ll	lm	ll	lm	--	--	lm	--	ll	ll	lm	--	ll	--	lm	ll	--	--	ll	ll	lm	--	ll	lm	ll	--	--	--	lm	--	lm	--	lm	--	ll	ll	--	--	--	lm	ll	lm	lm
lg2	96.lm_ll_345806	lm	--	lm	--	lm	lm	ll	lm	--	lm	lm	ll	--	lm	--	ll	--	lm	--	ll	lm	--	--	lm	lm	--	lm	lm	ll	--	--	lm	ll	ll	ll	ll	lm	ll	ll	lm	lm	ll	--	ll	--	lm	ll	--
lg2	96.lm_ll_341021	--	lm	lm	ll	--	lm	ll	lm	ll	lm	--	ll	--	lm	lm	--	--	lm	--	--	lm	lm	lm	lm	--	--	lm	lm	ll	ll	ll	--	ll	--	ll	ll	lm	--	ll	lm	ll	ll	ll	ll	ll	lm	--	--
lg2	96.lm_ll_322441	lm	lm	ll	ll	lm	lm	ll	lm	--	lm	ll	--	lm	lm	lm	--	ll	lm	--	--	lm	--	--	lm	lm	ll	lm	lm	ll	lm	--	--	ll	--	ll	--	lm	ll	--	lm	--	ll	--	--	ll	lm	--	ll
lg2	96.lm_ll_370441	--	--	lm	ll	lm	ll	ll	--	ll	--	lm	ll	--	--	lm	--	ll	lm	lm	ll	lm	ll	lm	lm	lm	--	lm	lm	ll	--	lm	lm	--	--	ll	ll	ll	ll	ll	--	lm	ll	ll	ll	ll	lm	ll	ll
lg2	97.hk_hk_171111	hk	hk	kk	hh	kk	hk	hk	kk	--	hk	hk	hk	--	--	kk	--	hh	kk	hk	hh	hk	kk	--	--	--	--	kk	kk	hk	--	hh	kk	--	hh	hk	hk	--	hh	--	kk	--	hh	hk	hh	hh	kk	--	--
lg2	96.lm_ll_304432	lm	lm	lm	--	lm	ll	ll	lm	ll	lm	lm	--	ll	lm	lm	--	--	lm	--	--	lm	--	lm	lm	ll	ll	lm	lm	--	--	--	--	ll	ll	ll	ll	lm	--	ll	lm	--	ll	ll	ll	ll	lm	ll	ll
lg2	93.lm_ll_55852	lm	--	lm	--	lm	ll	--	lm	ll	lm	lm	ll	--	lm	lm	ll	--	lm	lm	ll	ll	--	lm	lm	--	ll	lm	lm	ll	lm	--	--	--	ll	ll	ll	--	ll	--	lm	lm	ll	--	ll	ll	lm	lm	ll
lg2	99.lm_ll_139282	lm	lm	lm	--	--	ll	ll	lm	ll	lm	lm	ll	ll	lm	lm	--	ll	lm	lm	--	lm	ll	lm	lm	lm	ll	lm	lm	ll	lm	lm	--	--	ll	ll	--	lm	ll	--	lm	lm	ll	ll	ll	ll	lm	--	ll
lg2	99.lm_ll_132314	--	lm	lm	ll	lm	--	ll	lm	ll	--	lm	--	ll	lm	lm	--	ll	lm	lm	ll	lm	ll	lm	lm	lm	ll	--	lm	ll	lm	lm	lm	ll	ll	--	ll	--	ll	ll	lm	lm	ll	ll	ll	ll	--	ll	ll
lg2	91.lm_ll_60790	--	ll	ll	lm	--	lm	lm	ll	lm	ll	--	--	lm	--	--	lm	lm	ll	ll	lm	ll	lm	ll	ll	ll	--	--	ll	lm	--	lm	ll	--	lm	--	lm	--	--	lm	ll	--	lm	ll	--	lm	ll	lm	lm
lg2	96.lm_ll_322844	lm	lm	lm	ll	lm	ll	ll	lm	--	--	--	ll	ll	lm	lm	--	--	lm	lm	ll	lm	--	lm	lm	ll	ll	lm	lm	ll	--	--	--	--	ll	--	ll	lm	--	--	lm	--	ll	--	--	--	--	--	--
lg2	97.lm_ll_113486	--	ll	ll	--	ll	lm	lm	ll	--	ll	ll	lm	lm	--	ll	lm	lm	--	ll	lm	ll	lm	ll	ll	--	--	ll	ll	lm	--	--	--	lm	lm	lm	lm	ll	lm	lm	ll	ll	lm	--	lm	--	ll	--	--
lg2	99.lm_ll_65614	lm	lm	lm	--	lm	ll	ll	ll	--	lm	--	ll	--	lm	lm	--	--	lm	lm	--	lm	--	lm	lm	ll	ll	ll	--	ll	lm	lm	--	--	--	--	ll	--	ll	ll	lm	--	ll	ll	--	--	--	ll	ll
lg2	97.lm_ll_228117	ll	--	ll	lm	--	lm	lm	ll	--	--	ll	lm	lm	--	ll	lm	lm	ll	ll	ll	ll	lm	ll	ll	ll	lm	ll	ll	--	ll	--	--	lm	lm	lm	lm	lm	--	lm	--	ll	lm	lm	lm	--	ll	ll	lm
lg2	97.hk_hk_122432	hk	hk	hh	kk	hh	hk	hk	hh	hk	hk	--	hk	hk	--	hh	kk	kk	hh	kk	--	hk	--	hk	hh	hk	--	hh	hh	--	--	hk	hh	kk	--	hk	hk	hk	kk	kk	hh	--	hk	hk	hk	kk	--	--	--
lg2	99.hk_hk_1332	kk	kk	hk	hk	hk	hh	hh	hk	--	kk	--	hh	--	--	hk	--	--	hk	kk	--	kk	hh	kk	hk	hh	hk	--	--	--	--	--	--	--	--	hh	hh	hh	--	hk	hk	--	hh	--	hh	--	hk	kk	hk
lg2	97.hk_hk_184298	--	hk	hh	kk	hh	--	hk	hh	--	hh	hk	hk	hk	--	--	kk	--	hh	hk	--	hk	hk	hk	hh	--	--	hh	hh	hk	hk	--	--	--	kk	--	hk	hk	--	kk	hh	--	hk	hk	hk	kk	hh	hk	kk
lg2	96.lm_ll_125222	--	lm	lm	--	lm	ll	ll	lm	ll	lm	--	ll	--	--	lm	ll	--	lm	lm	ll	lm	--	--	lm	ll	ll	lm	lm	--	--	--	--	ll	ll	ll	ll	--	ll	--	lm	lm	ll	ll	ll	ll	lm	lm	ll
lg2	99.lm_ll_150768	lm	lm	lm	ll	ll	ll	ll	lm	ll	ll	lm	ll	ll	lm	lm	ll	--	lm	lm	ll	lm	ll	lm	lm	ll	--	--	lm	ll	--	--	lm	ll	ll	--	ll	--	ll	ll	lm	lm	ll	ll	ll	--	lm	lm	ll
lg2	97.hk_hk_91156	hk	hk	--	hh	--	hk	--	kk	hk	--	hh	hk	--	kk	--	hh	hh	kk	hk	hk	hk	hk	--	kk	hk	--	kk	--	hk	--	--	kk	--	hk	hk	hk	--	hh	--	kk	--	hk	hk	--	hh	kk	hk	hh
lg2	99.lm_ll_100531	lm	ll	--	ll	lm	ll	ll	lm	--	lm	lm	--	ll	lm	lm	ll	--	lm	lm	--	--	--	lm	lm	lm	--	lm	--	--	--	lm	lm	ll	--	--	ll	lm	--	ll	lm	lm	--	--	ll	ll	ll	--	ll
lg2	96.lm_ll_301716	ll	--	--	ll	--	ll	ll	ll	ll	lm	ll	ll	ll	--	lm	--	--	lm	lm	--	lm	ll	lm	lm	ll	ll	--	lm	ll	lm	--	--	ll	--	--	ll	--	--	lm	--	--	ll	ll	ll	ll	lm	--	ll
lg2	96.lm_ll_371372	lm	ll	lm	ll	lm	ll	ll	ll	ll	lm	--	ll	ll	lm	lm	--	ll	lm	lm	ll	lm	ll	lm	ll	--	--	lm	--	--	--	lm	--	ll	--	ll	ll	--	ll	ll	lm	--	ll	ll	ll	ll	lm	lm	--
lg2	99.lm_ll_68551	lm	ll	lm	ll	lm	ll	ll	lm	--	--	lm	ll	ll	--	ll	--	--	--	lm	--	lm	ll	lm	lm	--	ll	lm	lm	ll	--	lm	--	--	ll	--	ll	ll	--	ll	lm	lm	ll	ll	ll	ll	ll	--	--
lg2	97.lm_ll_479706	--	lm	ll	lm	--	lm	lm	ll	--	ll	ll	lm	lm	--	ll	--	lm	ll	--	ll	ll	--	--	ll	lm	lm	ll	--	lm	ll	lm	--	lm	lm	--	lm	lm	--	lm	ll	--	lm	ll	ll	lm	ll	--	lm
lg2	99.lm_ll_70117	--	--	lm	ll	lm	ll	ll	lm	ll	lm	ll	ll	ll	lm	lm	ll	ll	lm	lm	--	lm	ll	lm	lm	ll	--	lm	lm	--	--	lm	--	--	ll	ll	ll	ll	--	ll	--	--	ll	ll	ll	ll	lm	lm	--
lg2	99.lm_ll_146237	--	ll	--	--	lm	ll	ll	lm	--	lm	lm	ll	ll	lm	--	ll	ll	lm	lm	--	lm	ll	ll	lm	ll	--	lm	--	ll	--	--	lm	ll	ll	ll	ll	ll	--	ll	ll	lm	ll	ll	ll	--	lm	lm	ll
lg2	97.lm_ll_496742	--	lm	ll	--	ll	lm	lm	ll	ll	--	ll	lm	lm	--	ll	--	--	ll	ll	lm	ll	lm	--	ll	lm	lm	--	ll	lm	--	ll	--	lm	lm	lm	ll	--	lm	lm	lm	ll	lm	lm	lm	--	ll	ll	lm
lg2	97.lm_ll_437357	ll	lm	ll	lm	ll	--	lm	ll	--	ll	--	--	lm	--	ll	lm	--	ll	ll	--	ll	--	--	ll	lm	--	ll	ll	lm	--	--	--	lm	lm	lm	lm	lm	lm	lm	--	--	lm	--	lm	lm	--	--	lm
lg2	99.lm_ll_135444	--	--	lm	ll	lm	ll	ll	--	--	lm	--	ll	--	--	lm	ll	ll	lm	lm	--	lm	ll	lm	lm	ll	ll	lm	lm	--	ll	--	lm	--	--	--	ll	ll	ll	ll	--	ll	ll	ll	ll	--	lm	lm	ll
lg2	90.lm_ll_651500	ll	lm	--	lm	ll	lm	lm	ll	lm	--	--	lm	lm	--	--	lm	lm	ll	ll	lm	ll	lm	ll	ll	lm	--	ll	lm	--	lm	lm	--	lm	ll	--	lm	ll	lm	lm	lm	--	lm	--	--	lm	ll	ll	ll
lg2	97.lm_ll_185078	ll	--	ll	lm	ll	ll	lm	ll	--	ll	--	lm	--	--	--	lm	lm	--	ll	lm	ll	--	lm	ll	lm	lm	--	lm	--	--	lm	ll	lm	lm	lm	lm	--	--	lm	lm	--	lm	ll	ll	lm	ll	ll	--
lg2	97.lm_ll_571504	--	lm	ll	lm	ll	lm	lm	ll	ll	ll	ll	--	lm	ll	--	lm	--	ll	--	lm	ll	--	lm	ll	lm	lm	ll	--	lm	--	ll	ll	--	--	lm	lm	lm	lm	lm	lm	ll	lm	lm	ll	lm	ll	--	--
lg2	97.lm_ll_561717	--	ll	ll	--	ll	lm	lm	ll	lm	ll	ll	lm	--	--	ll	lm	--	ll	--	lm	ll	--	lm	ll	lm	lm	--	lm	lm	--	lm	ll	lm	lm	lm	lm	--	--	lm	lm	ll	lm	ll	ll	lm	ll	ll	lm
lg2	96.lm_ll_340288	lm	ll	ll	ll	lm	ll	ll	lm	ll	lm	--	--	--	--	lm	ll	ll	lm	lm	--	lm	--	--	lm	--	ll	lm	lm	ll	--	lm	--	ll	ll	ll	ll	ll	ll	ll	ll	lm	ll	ll	lm	ll	lm	lm	ll
lg2	97.lm_ll_526689	ll	--	ll	lm	ll	lm	lm	ll	lm	ll	ll	lm	--	--	ll	lm	--	ll	--	--	ll	lm	--	ll	lm	lm	--	--	--	lm	lm	--	lm	lm	lm	lm	--	--	lm	lm	ll	--	ll	ll	lm	ll	ll	lm
lg2	99.hk_hk_27691	hh	hk	hk	kk	--	kk	kk	hk	kk	hh	--	kk	kk	hk	hk	hk	--	hk	hh	--	--	kk	hk	hk	kk	hk	hk	hk	--	kk	--	--	hk	--	--	kk	kk	hk	hh	kk	hk	kk	hk	--	hk	hh	hh	hk
lg2	97.hk_hk_125919	hk	hh	kk	--	--	hk	hk	kk	hk	--	hk	--	hk	kk	hk	hh	--	kk	hk	hh	kk	hk	hk	kk	--	--	kk	kk	hk	--	--	--	hh	--	--	hk	--	hh	--	kk	kk	hk	kk	hh	--	--	hk	--
lg2	97.lm_ll_457880	ll	lm	ll	--	ll	lm	lm	ll	lm	ll	--	--	--	ll	ll	lm	lm	ll	--	--	ll	lm	--	ll	--	lm	ll	ll	lm	lm	--	ll	ll	lm	lm	--	--	lm	--	lm	ll	--	--	ll	--	ll	ll	lm
lg2	99.hk_hk_46164	kk	hk	hk	--	kk	hh	hh	hk	hh	kk	--	hk	hh	hk	hk	hk	--	hk	--	hk	--	hh	--	hh	--	hk	hk	hk	hh	hh	hk	--	hk	--	--	hh	hh	hk	hk	hh	--	--	hk	kk	hk	hk	--	hk
lg2	97.lm_ll_237325	ll	lm	ll	lm	ll	lm	--	ll	--	--	--	lm	lm	ll	ll	lm	lm	ll	--	lm	ll	lm	--	ll	lm	lm	--	--	--	--	--	--	--	--	ll	lm	--	--	--	lm	ll	lm	ll	ll	--	ll	--	lm
lg2	97.hk_hk_140356	hk	--	hh	--	hk	--	hk	hh	--	--	--	hk	hk	--	hh	kk	--	hh	hk	--	kk	--	--	hh	hk	kk	hh	hh	hk	--	hh	--	kk	hk	hk	hk	--	--	kk	hk	--	hk	--	hk	--	hh	--	--
lg2	99.hk_hk_41753	--	--	hk	--	kk	hh	hh	--	--	--	--	--	--	hk	--	hk	--	hk	--	hk	kk	--	hk	hh	hh	--	hk	hk	hh	kk	hh	--	--	hh	hh	hh	hh	hk	hk	hh	hh	--	hh	kk	hk	hk	--	hk
lg2	97.lm_ll_558637	--	--	--	lm	--	--	lm	ll	lm	--	--	--	lm	--	--	lm	lm	ll	ll	lm	ll	lm	ll	ll	--	lm	ll	lm	lm	lm	lm	--	lm	lm	lm	lm	--	lm	lm	lm	ll	lm	ll	ll	lm	ll	ll	ll
lg2	97.hk_hk_143754	hk	hh	--	--	hk	hh	hk	kk	hk	hk	hh	hk	--	--	kk	hh	hh	kk	--	hh	kk	hk	hk	kk	--	--	--	hk	--	--	hk	--	--	--	kk	hk	hh	--	hh	--	kk	hh	--	hk	hh	--	hk	hh
lg2	97.hk_hk_111109	kk	hh	kk	--	hk	hh	hk	kk	hk	hk	hk	hk	--	--	kk	hh	--	kk	hk	hh	kk	--	hh	kk	--	hh	--	hk	--	hh	hh	kk	--	hk	--	hk	hk	--	--	hk	kk	hk	--	hk	--	kk	hh	hh
lg2	99.hk_hk_26540	hh	hk	hk	--	--	hk	kk	--	kk	hh	--	kk	kk	hk	hk	hh	--	hk	--	hk	hh	kk	hk	hk	--	hk	hk	kk	kk	hk	kk	--	--	kk	kk	kk	--	hk	hk	kk	hk	kk	kk	hh	hh	--	hh	--
lg2	97.hk_hk_164266	--	kk	hh	hk	--	kk	hk	--	hk	hk	hk	kk	hk	--	hh	--	--	hh	hk	kk	--	hh	hk	hh	hk	--	hh	hk	hk	kk	hk	--	--	--	hk	hk	--	kk	--	--	hh	hk	hh	hk	kk	hh	hk	kk
lg2	99.hk_hk_38675	--	hk	hk	kk	hh	hk	kk	hk	--	hh	--	hk	--	hk	hk	hk	hk	hk	--	hh	hk	kk	hh	hk	--	--	--	kk	--	hk	kk	hk	--	kk	kk	kk	--	hh	--	kk	hk	kk	hk	hh	hk	hh	--	hk
lg2	99.hk_hk_14682	kk	hk	hk	--	kk	hk	hh	hk	hh	kk	--	--	--	--	hk	hk	hk	hk	kk	hk	hk	--	kk	hk	hh	hk	hk	hh	hh	--	hk	hk	hk	hh	--	hh	--	hk	hk	hh	--	hh	hk	kk	--	hk	kk	hk
lg2	97.hk_hk_51781	hk	hh	kk	hk	hk	hh	hk	kk	--	hk	--	--	hk	--	kk	hh	hh	kk	hk	--	kk	hk	hk	kk	hk	--	--	hk	hh	hh	hk	--	--	hk	hk	hk	--	hh	hh	hk	--	hk	hk	hk	hh	kk	--	--
lg2	96.hk_hk_149449	hh	--	hk	kk	hh	hk	kk	hk	kk	hh	hh	hh	--	hk	--	--	--	hk	hh	hk	--	kk	hh	--	--	hk	hk	kk	--	kk	--	--	--	--	--	kk	kk	hk	--	kk	hk	kk	kk	hh	hk	hk	--	hk
lg2	97.hk_hk_168818	--	kk	hh	hk	hk	kk	hk	hh	--	--	hk	kk	hk	--	--	kk	--	--	hk	kk	hh	hk	--	hh	hk	kk	--	hh	kk	kk	hk	--	--	kk	--	hk	--	--	hk	hk	hh	hk	hh	hk	kk	hh	hk	--
lg2	99.hk_hk_27212	--	--	hk	hh	--	hk	hh	--	--	--	kk	hk	hh	hk	hk	hh	--	hk	kk	hk	hk	hh	kk	hk	--	hk	hk	hh	hh	hk	hk	hk	--	hh	--	hh	--	--	hk	hh	hk	hh	hk	--	hk	hk	kk	kk
lg2	99.hk_hk_43016	--	hk	hk	--	kk	hk	hh	hk	hh	--	--	hk	hh	hk	hk	hk	hk	hk	--	hk	hk	hh	hk	hk	hh	hk	hk	hh	hh	hh	hk	--	--	--	--	hh	hh	--	hk	hh	hk	hh	hk	kk	hk	hk	--	hk
lg2	97.hk_hk_154818	--	--	--	hk	hk	kk	hk	hh	hk	hk	hk	kk	hk	--	--	kk	kk	hh	hk	kk	hh	hk	kk	hh	hk	--	hh	hk	--	kk	--	--	--	hk	--	hk	kk	--	--	hk	hh	hk	--	hk	kk	--	hk	kk
lg2	99.hk_hk_55517	--	hk	hk	hk	--	hk	hh	hk	hh	kk	--	hk	hh	--	hk	hk	hk	hk	kk	--	hk	--	hk	hk	hh	--	--	hh	hh	hk	hk	--	hk	hh	--	hh	hh	--	--	hh	hk	hh	hk	kk	hk	hk	kk	hk
lg2	97.hk_hk_128904	--	kk	hh	hk	hk	--	hk	hh	hk	hk	hk	kk	hk	--	--	kk	--	hh	--	--	hh	hk	--	hh	hk	kk	hh	--	hk	hk	--	--	kk	--	--	hk	hk	--	kk	hk	hh	hk	--	--	--	hh	hk	kk
lg2	97.hk_hk_180414	--	--	hh	hk	hk	kk	hk	hh	hk	hk	hk	kk	hk	--	hh	kk	--	hh	hk	--	hh	--	--	hh	hk	kk	--	hk	hh	--	hk	--	--	hk	hk	hk	--	kk	kk	hk	hh	hk	hk	hk	kk	hh	--	--
lg2	87.hk_hk_37365	kk	hh	kk	hk	hk	--	hk	kk	--	hk	--	hh	hk	kk	kk	hh	--	hh	hk	--	kk	hk	--	kk	--	--	--	hk	hk	--	hk	--	hh	hk	hk	hk	hh	--	--	hk	--	hk	--	hk	--	--	kk	--
lg2	97.hk_hk_102594	hh	kk	hh	hk	--	kk	hk	--	hk	hk	--	kk	hk	--	hh	kk	--	hh	hk	kk	hh	hk	hk	--	hk	--	--	--	hk	kk	--	hh	--	hk	hk	hk	hk	kk	--	hk	hh	kk	hk	hk	kk	hh	--	kk
lg2	97.lm_ll_430578	--	lm	ll	lm	ll	--	lm	ll	--	ll	--	lm	--	--	ll	lm	lm	--	ll	--	ll	lm	--	ll	lm	--	ll	lm	--	lm	--	--	--	lm	--	lm	--	lm	lm	lm	ll	lm	--	ll	lm	ll	ll	lm
lg2	99.lm_ll_117870	ll	ll	--	--	lm	ll	ll	lm	ll	--	--	ll	ll	lm	lm	ll	--	lm	lm	ll	lm	ll	--	lm	ll	ll	--	ll	--	ll	ll	--	ll	--	ll	ll	ll	--	ll	ll	lm	ll	ll	lm	ll	lm	lm	ll
lg2	97.lm_ll_514775	ll	lm	ll	lm	ll	lm	lm	ll	lm	--	ll	--	lm	--	ll	lm	lm	ll	ll	lm	ll	lm	lm	--	--	lm	ll	lm	--	--	lm	--	ll	--	--	lm	--	--	--	lm	ll	lm	ll	ll	lm	--	--	--
lg2	97.lm_ll_550180	--	lm	ll	lm	ll	lm	lm	ll	lm	--	ll	lm	lm	--	ll	lm	lm	--	ll	lm	--	ll	ll	ll	--	--	--	lm	--	--	lm	--	--	lm	--	lm	lm	--	lm	lm	ll	lm	ll	ll	lm	ll	ll	lm
lg2	97.lm_ll_554654	--	lm	ll	lm	ll	lm	lm	ll	lm	--	ll	lm	lm	--	ll	lm	lm	ll	--	lm	ll	lm	ll	ll	--	--	ll	lm	lm	lm	--	--	lm	ll	lm	lm	lm	lm	--	lm	ll	lm	ll	ll	lm	ll	--	lm
lg2	97.lm_ll_537729	ll	lm	ll	lm	ll	lm	lm	ll	--	--	ll	lm	lm	ll	ll	lm	lm	ll	--	--	ll	ll	ll	ll	lm	lm	--	lm	--	lm	lm	--	lm	lm	lm	lm	--	--	lm	--	--	lm	--	--	lm	ll	--	lm
lg2	96.lm_ll_310215	--	ll	lm	--	lm	ll	ll	lm	--	lm	--	ll	--	--	lm	ll	--	lm	--	ll	lm	--	--	lm	ll	--	--	ll	ll	--	--	ll	--	ll	--	ll	--	ll	ll	ll	lm	ll	ll	lm	ll	lm	--	ll
lg2	99.lm_ll_122134	--	ll	lm	--	lm	ll	ll	lm	ll	lm	lm	--	ll	--	lm	--	ll	lm	lm	--	lm	--	--	lm	ll	--	ll	ll	ll	--	ll	lm	--	ll	--	ll	--	--	ll	ll	lm	ll	ll	lm	ll	lm	--	ll
lg2	97.lm_ll_368876	ll	lm	ll	lm	ll	lm	lm	ll	--	ll	ll	lm	--	--	ll	lm	--	--	ll	lm	ll	lm	lm	ll	lm	lm	ll	lm	lm	lm	--	ll	lm	lm	lm	lm	--	lm	lm	--	ll	lm	ll	ll	lm	ll	ll	--
lg2	97.lm_ll_475376	--	--	ll	ll	ll	lm	lm	ll	--	ll	--	lm	lm	ll	ll	--	--	ll	ll	--	ll	--	lm	ll	lm	--	--	lm	--	--	lm	--	ll	--	lm	lm	--	lm	lm	lm	ll	lm	ll	--	lm	lm	--	lm
lg2	99.lm_ll_141214	--	ll	lm	--	lm	ll	ll	lm	--	lm	lm	ll	--	lm	lm	ll	lm	lm	lm	--	lm	ll	lm	lm	--	--	lm	ll	ll	ll	lm	--	ll	--	ll	ll	ll	ll	ll	ll	lm	ll	ll	lm	ll	lm	--	ll
lg2	99.lm_ll_131407	--	ll	lm	--	lm	ll	ll	--	--	--	lm	--	--	lm	--	--	ll	lm	--	ll	lm	ll	ll	lm	--	ll	lm	ll	ll	ll	lm	ll	--	ll	ll	ll	ll	--	ll	ll	lm	ll	--	lm	ll	--	ll	ll
lg2	96.hk_hk_142231	--	hk	hk	--	hh	hk	kk	hk	kk	hh	hh	hk	kk	hk	hk	--	hk	hh	hh	hh	hk	kk	hk	hk	kk	--	hk	kk	kk	--	--	--	--	--	kk	hk	--	--	hk	--	kk	hk	hk	hh	--	hk	--	--
lg2	99.hk_hk_41900	kk	--	hk	hk	--	hk	hh	hk	--	kk	--	hk	hh	hk	hk	hk	--	kk	kk	--	--	--	kk	hk	--	hk	hk	hh	--	hk	hk	hk	hk	--	hk	hk	hh	--	hk	--	hk	hk	hh	--	--	--	--	hk
lg2	97.hk_hk_147244	hk	kk	hh	kk	hk	kk	hk	hh	hk	hk	--	kk	hk	--	hh	kk	--	hk	--	hk	hh	hk	hk	hh	hk	--	hh	hk	hk	--	hk	--	--	kk	kk	kk	hk	--	kk	hk	hh	hk	hh	--	--	hh	--	--
lg2	97.lm_ll_452093	--	lm	ll	lm	ll	lm	lm	ll	lm	ll	--	lm	--	lm	ll	lm	lm	lm	--	--	ll	lm	--	ll	ll	ll	--	lm	lm	lm	lm	--	lm	lm	lm	lm	lm	lm	lm	lm	ll	lm	ll	ll	lm	ll	ll	--
lg2	99.hk_hk_25984	kk	hk	hk	hk	kk	hk	hh	hk	--	kk	kk	hk	hh	hk	hk	hk	hk	hk	kk	kk	hk	hh	kk	kk	--	hk	--	hh	--	--	hh	--	hk	--	hk	kk	hh	--	hh	hh	hh	--	--	kk	--	hk	--	--
lg2	99.hk_hk_50688	--	hh	hk	--	kk	hh	hh	--	--	kk	--	hk	hh	hk	hk	hk	hk	--	--	kk	hk	hh	--	hk	--	hk	hk	--	--	--	hk	kk	--	hk	hk	hh	hh	--	--	hh	--	hk	hk	--	kk	--	--	hk
lg2	99.hk_hk_44769	--	hk	hk	hk	kk	hk	hh	hk	--	--	hk	hk	--	hk	hk	--	--	kk	kk	--	hk	--	kk	hk	--	--	hk	hh	--	--	hk	--	--	--	--	hk	hh	--	hh	--	hk	hk	--	kk	kk	hk	--	--
lg2	90.lm_ll_536447	--	lm	ll	lm	ll	lm	lm	ll	lm	ll	lm	lm	lm	--	ll	--	lm	ll	ll	lm	ll	lm	ll	ll	--	ll	--	--	--	--	--	--	lm	--	lm	lm	lm	lm	lm	lm	ll	--	lm	ll	lm	ll	ll	--
lg2	97.lm_ll_491575	ll	lm	ll	--	--	lm	lm	ll	--	ll	ll	lm	--	--	ll	--	lm	ll	--	--	ll	--	ll	ll	lm	--	--	--	--	lm	--	--	--	lm	--	ll	--	--	lm	lm	ll	lm	ll	ll	lm	ll	ll	lm
lg2	96.lm_ll_292031	lm	ll	lm	ll	lm	ll	ll	lm	ll	lm	lm	ll	ll	lm	lm	--	--	lm	--	--	lm	ll	lm	lm	--	ll	lm	ll	ll	ll	ll	lm	ll	ll	--	ll	ll	ll	ll	ll	lm	ll	ll	lm	ll	lm	lm	ll
lg2	96.lm_ll_383165	--	ll	ll	ll	lm	--	ll	--	ll	lm	--	ll	ll	lm	lm	ll	--	lm	lm	ll	lm	ll	lm	lm	ll	ll	--	ll	ll	ll	ll	--	--	ll	ll	ll	--	ll	ll	ll	lm	ll	ll	lm	ll	lm	lm	ll
lg2	97.lm_ll_498323	--	--	ll	--	ll	lm	lm	ll	lm	--	--	lm	lm	--	ll	lm	--	--	ll	lm	ll	lm	lm	ll	lm	lm	ll	lm	lm	--	lm	--	ll	lm	--	lm	lm	lm	lm	lm	ll	lm	--	ll	lm	--	ll	lm
lg2	99.lm_ll_67102	--	ll	lm	ll	lm	ll	ll	lm	ll	lm	ll	ll	ll	--	lm	ll	ll	--	lm	ll	lm	--	lm	lm	ll	--	lm	ll	--	--	ll	lm	lm	ll	ll	ll	--	ll	ll	ll	lm	ll	ll	lm	ll	--	lm	ll
lg2	97.lm_ll_525881	ll	lm	ll	--	ll	lm	lm	--	--	ll	ll	lm	lm	--	ll	ll	--	ll	--	lm	ll	lm	ll	ll	lm	lm	ll	--	lm	lm	lm	--	lm	lm	--	lm	lm	ll	lm	lm	ll	lm	lm	ll	lm	ll	ll	lm
lg2	99.lm_ll_147913	lm	ll	lm	ll	lm	--	ll	lm	ll	lm	--	ll	ll	lm	lm	ll	ll	lm	lm	--	lm	ll	lm	--	ll	--	lm	ll	ll	ll	lm	--	--	--	--	ll	ll	--	--	ll	lm	ll	ll	lm	ll	lm	--	--
lg2	97.lm_ll_265031	ll	lm	ll	lm	ll	lm	lm	ll	--	ll	ll	lm	--	--	ll	lm	lm	ll	ll	lm	ll	lm	--	ll	lm	--	ll	lm	lm	lm	--	--	--	lm	--	lm	lm	lm	--	lm	--	lm	lm	ll	--	--	ll	lm
lg2	93.lm_ll_50302	ll	lm	--	lm	ll	lm	lm	ll	lm	ll	ll	lm	lm	--	ll	--	lm	ll	ll	lm	ll	--	ll	ll	lm	lm	ll	lm	lm	--	lm	--	--	lm	ll	lm	lm	--	lm	lm	ll	lm	lm	ll	lm	--	ll	lm
lg2	99.lm_ll_122852	lm	--	--	ll	ll	ll	ll	lm	--	--	lm	ll	--	lm	--	--	ll	lm	lm	--	lm	--	lm	lm	ll	ll	--	ll	ll	--	lm	lm	ll	ll	--	ll	ll	ll	--	ll	--	lm	ll	ll	--	lm	lm	--
lg2	96.lm_ll_382598	--	ll	lm	--	lm	ll	ll	lm	--	lm	lm	ll	ll	--	lm	ll	ll	lm	lm	--	lm	ll	lm	lm	ll	--	lm	ll	--	ll	lm	lm	ll	ll	--	ll	ll	ll	ll	--	lm	ll	ll	lm	ll	lm	ll	ll
lg2	87.lm_ll_57087	--	ll	lm	--	lm	--	ll	lm	ll	lm	lm	ll	--	lm	lm	--	ll	lm	lm	ll	ll	--	ll	lm	ll	ll	lm	ll	--	ll	ll	lm	ll	ll	--	ll	ll	--	--	--	ll	lm	ll	--	--	lm	lm	--
lg2	97.lm_ll_499325	ll	lm	ll	lm	ll	lm	lm	ll	lm	ll	--	lm	lm	ll	ll	--	--	--	ll	ll	--	--	ll	ll	lm	lm	ll	--	lm	lm	--	ll	--	lm	--	lm	lm	--	--	lm	--	--	ll	ll	--	ll	ll	lm
lg2	91.lm_ll_66974	--	lm	ll	lm	ll	lm	ll	ll	lm	--	ll	lm	lm	--	ll	lm	--	--	ll	ll	ll	lm	--	ll	--	--	--	lm	lm	--	lm	--	ll	lm	lm	lm	--	--	lm	ll	--	lm	ll	ll	lm	--	ll	lm
lg2	99.lm_ll_2293	--	ll	lm	ll	lm	ll	ll	lm	ll	lm	--	ll	ll	lm	lm	--	ll	lm	lm	--	lm	ll	lm	lm	ll	ll	lm	ll	ll	--	ll	--	--	ll	--	ll	ll	ll	ll	ll	lm	ll	ll	lm	ll	lm	lm	--
lg2	97.lm_ll_514960	--	--	ll	--	--	lm	lm	ll	lm	--	ll	lm	--	--	ll	--	--	ll	ll	lm	ll	lm	--	ll	--	lm	ll	lm	lm	lm	ll	ll	lm	lm	--	lm	lm	--	lm	lm	--	--	--	ll	ll	ll	ll	lm
lg2	77.lm_ll_54457	--	lm	ll	--	ll	lm	lm	ll	lm	ll	ll	--	--	--	ll	--	lm	ll	ll	ll	ll	lm	ll	ll	--	lm	--	lm	lm	lm	lm	ll	lm	lm	--	lm	lm	lm	lm	lm	ll	lm	ll	ll	--	ll	ll	lm
lg2	97.lm_ll_572376	ll	lm	--	lm	--	lm	lm	ll	lm	ll	--	lm	lm	--	ll	ll	lm	ll	ll	--	ll	lm	--	ll	--	lm	--	lm	--	lm	lm	--	lm	lm	lm	lm	--	lm	lm	--	--	lm	ll	ll	--	ll	ll	lm
lg2	99.lm_ll_144154	lm	--	lm	ll	lm	ll	ll	lm	ll	lm	lm	ll	--	lm	lm	ll	--	lm	--	--	lm	ll	--	lm	--	--	lm	--	ll	ll	--	--	ll	--	--	ll	--	--	ll	ll	lm	ll	ll	lm	--	--	lm	ll
lg2	96.lm_ll_184236	--	--	lm	--	lm	ll	ll	lm	ll	lm	lm	ll	ll	lm	lm	ll	ll	lm	lm	--	lm	ll	--	lm	--	--	lm	ll	ll	--	lm	--	ll	ll	--	ll	ll	ll	ll	ll	lm	ll	ll	lm	--	lm	--	--
lg2	97.lm_ll_461543	--	lm	ll	--	--	lm	lm	ll	lm	ll	ll	--	--	--	--	lm	--	ll	ll	--	ll	--	ll	ll	lm	lm	ll	lm	lm	lm	lm	--	lm	ll	lm	lm	--	--	lm	lm	--	ll	--	--	--	--	ll	lm
lg2	99.lm_ll_151203	--	ll	lm	--	lm	ll	ll	lm	--	lm	--	--	ll	lm	--	--	--	lm	lm	lm	lm	--	lm	lm	--	ll	ll	ll	ll	--	lm	ll	--	ll	--	ll	--	ll	ll	ll	lm	lm	--	lm	lm	lm	ll	ll
lg2	97.lm_ll_275661	--	lm	ll	lm	ll	lm	lm	ll	lm	--	--	lm	lm	ll	ll	lm	lm	ll	--	ll	ll	lm	ll	ll	--	lm	ll	lm	--	--	lm	--	--	lm	--	--	--	lm	--	lm	ll	lm	--	ll	--	--	--	lm
lg2	90.lm_ll_637898	--	lm	ll	lm	ll	lm	lm	ll	lm	--	--	lm	lm	ll	ll	lm	lm	--	--	ll	ll	lm	ll	ll	lm	lm	--	lm	lm	--	ll	--	lm	--	lm	lm	lm	lm	--	lm	ll	lm	lm	ll	--	ll	ll	lm
lg2	97.lm_ll_504221	ll	lm	ll	--	ll	lm	lm	ll	lm	ll	--	lm	lm	--	ll	lm	lm	ll	ll	ll	ll	--	--	ll	--	--	ll	--	--	--	--	--	--	--	lm	lm	lm	lm	lm	lm	--	lm	ll	ll	--	ll	--	lm
lg2	97.lm_ll_519396	ll	lm	ll	lm	ll	lm	lm	--	--	ll	--	lm	--	--	ll	--	lm	ll	ll	--	ll	--	ll	ll	lm	lm	--	lm	ll	lm	lm	--	lm	lm	--	lm	lm	--	lm	lm	--	lm	lm	ll	--	ll	ll	lm
lg2	97.lm_ll_303902	--	--	--	--	ll	--	lm	ll	lm	ll	--	lm	lm	--	ll	lm	lm	ll	ll	--	ll	ll	ll	ll	--	lm	ll	lm	lm	lm	lm	--	lm	lm	lm	lm	lm	lm	lm	lm	ll	lm	--	--	--	ll	ll	--
lg2	73.lm_ll_5052	--	lm	ll	--	ll	ll	lm	ll	lm	ll	--	lm	lm	--	ll	lm	lm	--	ll	ll	ll	lm	ll	ll	lm	lm	--	lm	ll	--	lm	--	lm	lm	ll	lm	lm	lm	lm	lm	--	ll	--	ll	--	ll	--	lm
lg2	97.lm_ll_396066	ll	ll	ll	lm	--	lm	lm	ll	--	--	ll	lm	--	ll	ll	lm	lm	ll	ll	ll	ll	--	ll	ll	lm	--	ll	lm	lm	lm	lm	ll	lm	lm	ll	lm	--	lm	--	lm	ll	--	ll	ll	ll	ll	--	lm
lg2	97.lm_ll_312013	--	--	ll	lm	ll	lm	lm	ll	lm	--	ll	lm	lm	ll	ll	--	--	ll	--	--	ll	--	ll	ll	--	lm	--	lm	--	lm	lm	--	--	--	--	lm	--	--	lm	lm	ll	--	lm	ll	ll	--	ll	lm
lg2	97.lm_ll_348527	ll	lm	ll	lm	ll	lm	--	ll	lm	--	ll	ll	--	--	ll	lm	ll	ll	ll	ll	--	lm	ll	ll	--	lm	ll	lm	lm	--	lm	--	lm	lm	--	lm	--	lm	--	--	ll	lm	lm	ll	ll	--	ll	lm
lg2	97.lm_ll_168399	ll	lm	ll	lm	ll	--	lm	ll	ll	ll	--	--	--	ll	ll	lm	lm	ll	--	ll	ll	lm	--	ll	lm	lm	ll	lm	lm	--	lm	--	--	--	--	lm	--	lm	lm	lm	--	--	lm	--	--	ll	ll	--
lg2	97.lm_ll_328284	--	lm	ll	lm	ll	lm	lm	ll	lm	ll	ll	lm	lm	--	ll	lm	lm	ll	ll	ll	ll	lm	ll	--	--	lm	ll	lm	--	lm	lm	ll	ll	lm	--	lm	--	--	--	--	ll	ll	lm	ll	--	--	--	lm
lg2	97.lm_ll_280964	ll	lm	ll	lm	ll	lm	lm	ll	lm	ll	ll	--	lm	--	--	lm	--	--	ll	ll	ll	lm	--	ll	lm	--	--	--	--	lm	lm	ll	lm	lm	lm	ll	lm	lm	lm	lm	ll	lm	ll	ll	--	ll	ll	lm
lg2	96.lm_ll_360660	ll	--	lm	ll	--	ll	ll	lm	ll	lm	ll	ll	ll	lm	lm	ll	--	lm	lm	lm	lm	--	--	lm	--	--	ll	--	ll	--	ll	lm	--	--	ll	ll	--	--	--	--	ll	--	--	lm	--	ll	lm	ll
lg2	99.lm_ll_133774	lm	ll	lm	--	--	ll	ll	lm	--	lm	lm	ll	ll	lm	--	--	--	lm	lm	lm	lm	--	ll	lm	ll	ll	ll	ll	--	--	lm	lm	ll	--	ll	ll	ll	ll	--	ll	lm	lm	--	lm	lm	lm	--	ll
lg2	97.lm_ll_429202	ll	lm	ll	--	--	lm	lm	ll	--	ll	--	--	lm	--	ll	lm	lm	ll	--	--	ll	--	ll	ll	lm	--	lm	lm	--	--	lm	--	lm	--	--	lm	lm	lm	lm	lm	ll	lm	lm	ll	lm	ll	ll	ll
lg2	99.lm_ll_72186	lm	ll	ll	ll	lm	ll	ll	lm	ll	--	lm	ll	ll	lm	lm	--	--	--	lm	lm	lm	ll	lm	--	--	--	--	--	--	ll	lm	lm	ll	ll	ll	ll	ll	--	ll	--	--	lm	ll	--	--	lm	--	--
lg2	97.lm_ll_462461	--	--	ll	lm	--	lm	lm	ll	lm	ll	ll	lm	lm	--	ll	lm	--	ll	ll	--	ll	--	--	ll	--	--	--	--	lm	lm	--	--	lm	--	--	lm	--	lm	lm	lm	ll	lm	ll	ll	--	ll	ll	lm
lg2	96.lm_ll_114182	--	ll	lm	--	lm	ll	ll	lm	--	--	lm	--	--	lm	lm	--	ll	lm	--	--	lm	lm	lm	lm	--	--	--	ll	--	ll	--	--	ll	ll	--	ll	ll	ll	--	--	--	lm	ll	lm	--	lm	lm	ll
lg2	12.lm_ll_73309	--	lm	ll	--	ll	lm	lm	ll	lm	ll	ll	lm	lm	--	ll	--	--	ll	ll	ll	ll	ll	ll	ll	--	lm	--	lm	lm	lm	lm	ll	lm	lm	--	lm	lm	lm	lm	lm	ll	lm	lm	ll	--	ll	ll	ll
lg2	99.lm_ll_57096	--	ll	lm	--	lm	ll	ll	lm	--	lm	--	ll	--	lm	ll	ll	--	lm	lm	ll	lm	lm	lm	lm	ll	ll	lm	ll	--	--	--	ll	ll	--	ll	ll	--	ll	ll	ll	lm	--	ll	--	--	--	--	ll
lg2	97.lm_ll_401026	ll	lm	ll	lm	ll	lm	lm	--	lm	ll	--	lm	lm	--	ll	--	lm	ll	ll	--	ll	ll	ll	ll	--	lm	lm	lm	lm	--	lm	--	lm	lm	lm	ll	lm	--	lm	lm	ll	lm	--	--	--	ll	ll	--
lg2	90.lm_ll_742318	ll	lm	ll	lm	ll	--	lm	ll	--	ll	--	lm	lm	--	ll	lm	lm	ll	ll	ll	ll	ll	ll	ll	--	lm	--	--	--	ll	lm	ll	lm	lm	lm	ll	lm	lm	lm	--	ll	lm	--	--	--	ll	ll	lm
lg2	97.lm_ll_432217	ll	lm	ll	lm	ll	lm	lm	ll	--	ll	--	lm	lm	lm	ll	--	lm	ll	ll	ll	ll	lm	ll	ll	lm	lm	--	lm	--	lm	--	ll	lm	ll	--	ll	--	lm	lm	--	ll	lm	--	ll	ll	ll	ll	--
lg2	97.lm_ll_535165	ll	lm	ll	--	ll	lm	lm	ll	ll	--	--	--	lm	--	ll	--	--	ll	ll	--	ll	--	ll	ll	lm	lm	lm	lm	--	lm	lm	--	--	--	--	ll	--	--	lm	lm	--	--	lm	ll	ll	ll	ll	lm
lg2	97.lm_ll_438546	--	lm	ll	lm	--	lm	lm	ll	--	--	--	lm	lm	--	ll	--	--	ll	ll	ll	ll	--	lm	ll	lm	lm	lm	lm	lm	--	--	ll	lm	lm	--	ll	lm	--	lm	lm	ll	lm	ll	ll	ll	ll	ll	lm
lg2	97.lm_ll_558684	--	lm	ll	lm	ll	lm	lm	ll	lm	ll	--	lm	--	ll	ll	lm	lm	ll	ll	--	ll	--	--	ll	ll	lm	lm	lm	lm	lm	lm	ll	lm	--	lm	ll	--	lm	--	lm	ll	lm	--	ll	ll	ll	ll	lm
lg2	97.lm_ll_462559	--	lm	--	lm	ll	lm	lm	--	lm	ll	ll	--	--	--	--	lm	lm	ll	ll	--	ll	--	--	ll	lm	lm	lm	lm	lm	lm	--	ll	lm	--	lm	ll	lm	--	lm	--	--	lm	ll	--	ll	--	ll	lm
lg2	97.lm_ll_528653	ll	lm	--	--	ll	--	lm	ll	ll	ll	ll	lm	lm	--	--	lm	lm	ll	--	ll	ll	--	lm	ll	ll	lm	--	lm	lm	lm	--	--	lm	lm	lm	ll	lm	--	--	lm	--	lm	ll	ll	ll	ll	ll	lm
lg2	97.lm_ll_526714	ll	--	ll	ll	ll	lm	lm	ll	lm	ll	--	lm	lm	ll	ll	lm	lm	ll	--	--	ll	ll	lm	ll	--	--	--	lm	ll	ll	lm	ll	--	lm	ll	ll	lm	lm	lm	lm	ll	lm	--	--	--	ll	ll	lm
lg2	99.hk_hk_24386	--	hk	hk	hk	--	hk	kk	hk	--	hh	hh	hk	--	--	hk	hk	hk	hk	--	hh	hk	--	hk	hk	kk	hk	kk	kk	kk	hk	--	--	--	--	--	hh	kk	--	kk	kk	--	--	--	hh	hk	hk	hh	hk
lg2	99.lm_ll_79950	lm	--	--	--	lm	ll	ll	lm	--	lm	--	ll	--	--	lm	--	--	lm	lm	--	lm	--	ll	lm	--	--	ll	ll	ll	ll	--	lm	ll	--	ll	lm	--	--	ll	ll	lm	--	ll	lm	lm	lm	lm	--
lg2	99.lm_ll_142587	lm	--	--	ll	lm	ll	ll	lm	ll	lm	lm	--	--	lm	lm	ll	--	lm	lm	lm	--	--	ll	lm	--	ll	ll	--	--	ll	lm	--	ll	ll	--	lm	ll	--	ll	--	--	lm	--	--	--	lm	lm	ll
lg2	99.lm_ll_129766	lm	--	lm	ll	lm	ll	ll	--	--	lm	--	ll	ll	lm	lm	ll	--	lm	lm	lm	lm	ll	--	lm	ll	--	--	ll	--	--	lm	lm	ll	--	ll	--	ll	ll	ll	--	--	lm	ll	lm	--	--	lm	ll
lg2	97.lm_ll_259825	ll	lm	ll	lm	ll	lm	lm	ll	lm	ll	ll	lm	lm	--	ll	--	--	ll	ll	--	ll	--	--	ll	lm	lm	lm	lm	lm	lm	lm	--	lm	--	--	--	lm	--	lm	lm	--	--	--	--	--	ll	--	--
lg2	96.lm_ll_320820	lm	ll	ll	--	lm	ll	ll	--	--	lm	ll	ll	ll	lm	lm	ll	ll	lm	lm	lm	lm	--	ll	lm	--	--	ll	ll	ll	ll	lm	--	ll	--	ll	lm	--	ll	ll	--	lm	--	--	lm	--	lm	--	ll
lg2	99.lm_ll_148483	lm	ll	lm	--	ll	ll	ll	--	--	lm	lm	ll	ll	--	lm	ll	--	lm	lm	--	lm	lm	ll	lm	ll	--	ll	ll	--	ll	--	lm	--	ll	--	lm	--	--	--	ll	ll	lm	ll	lm	--	lm	lm	ll
lg2	96.lm_ll_356202	--	--	lm	ll	lm	ll	ll	lm	--	lm	--	ll	--	lm	lm	ll	ll	lm	--	--	lm	--	--	lm	ll	ll	ll	ll	--	--	lm	ll	ll	ll	--	--	--	ll	ll	ll	lm	lm	--	lm	lm	lm	lm	--
lg2	99.lm_ll_119497	lm	ll	lm	--	lm	ll	ll	lm	ll	lm	lm	ll	ll	lm	lm	ll	--	lm	lm	lm	lm	lm	ll	lm	ll	--	--	ll	--	ll	--	--	ll	ll	--	lm	ll	ll	--	--	--	lm	ll	lm	--	lm	lm	ll
lg2	99.lm_ll_139121	--	ll	lm	ll	lm	ll	ll	--	--	lm	lm	ll	--	--	lm	ll	--	lm	lm	lm	lm	lm	ll	lm	lm	ll	ll	ll	--	ll	--	lm	--	ll	--	lm	--	--	--	--	lm	ll	ll	lm	ll	--	lm	--
lg2	97.lm_ll_440094	ll	lm	ll	lm	ll	lm	lm	ll	--	ll	ll	--	lm	--	--	lm	--	ll	--	ll	ll	--	lm	ll	ll	--	--	lm	--	lm	lm	--	lm	lm	--	ll	--	ll	lm	lm	ll	lm	--	ll	ll	ll	ll	lm
lg2	96.lm_ll_351800	--	ll	--	ll	lm	--	ll	lm	--	lm	lm	ll	--	--	--	--	--	lm	--	lm	lm	lm	--	lm	lm	lm	ll	ll	--	--	--	lm	--	--	--	lm	ll	lm	ll	--	--	lm	ll	--	ll	lm	--	ll
lg2	97.lm_ll_541470	--	--	ll	--	ll	lm	lm	--	--	--	ll	--	lm	ll	--	lm	lm	ll	--	--	ll	--	--	ll	--	ll	lm	lm	lm	lm	lm	--	lm	lm	--	ll	--	ll	lm	lm	ll	--	ll	ll	ll	ll	ll	lm
lg2	99.hk_hk_34786	hk	--	hk	hk	kk	hk	hh	hk	hk	--	kk	hk	--	hk	hk	hk	--	hk	hk	kk	hk	hk	hk	hk	hk	kk	hh	hh	hh	hh	hk	--	--	hh	hk	--	hk	kk	hh	hh	--	hk	hk	kk	hk	hk	--	hk
lg2	97.hk_hk_83171	--	hh	kk	hh	--	hh	hk	kk	--	hk	hk	hh	hk	--	--	hh	hh	kk	--	hk	kk	--	hh	kk	--	hk	--	hk	hk	--	--	hk	--	hk	--	hk	kk	hk	hk	hk	--	hk	hk	hk	--	--	hk	hh
lg2	8.lm_ll_172121	lm	ll	lm	ll	lm	ll	ll	lm	ll	lm	--	ll	ll	--	lm	ll	ll	lm	lm	lm	lm	lm	ll	lm	--	lm	ll	ll	ll	--	ll	--	--	ll	--	lm	--	lm	--	--	lm	lm	--	--	lm	--	lm	ll
lg2	97.lm_ll_451219	ll	--	ll	lm	ll	lm	lm	ll	ll	ll	ll	lm	ll	--	--	--	lm	ll	--	--	ll	--	lm	ll	ll	--	lm	--	lm	lm	--	--	lm	--	ll	ll	--	ll	lm	lm	--	--	ll	--	ll	--	--	lm
lg2	97.lm_ll_134606	ll	lm	ll	lm	ll	lm	lm	--	--	ll	--	lm	lm	--	ll	lm	lm	ll	ll	--	ll	ll	lm	ll	ll	ll	lm	lm	--	ll	lm	--	--	ll	lm	ll	ll	--	lm	lm	--	lm	ll	ll	ll	ll	ll	lm
lg2	97.lm_ll_428654	ll	lm	ll	--	ll	lm	lm	--	--	ll	--	lm	lm	--	ll	lm	--	ll	--	ll	ll	--	lm	ll	ll	--	--	ll	lm	lm	lm	ll	--	--	--	--	ll	ll	lm	lm	ll	lm	lm	ll	--	ll	--	--
lg2	99.lm_ll_145545	lm	ll	lm	ll	lm	ll	ll	lm	lm	lm	--	ll	ll	lm	lm	ll	ll	--	lm	--	lm	lm	ll	lm	lm	lm	ll	ll	ll	--	lm	--	--	ll	ll	lm	lm	lm	--	ll	ll	lm	ll	--	lm	--	lm	ll
lg2	90.lm_ll_611052	lm	--	lm	lm	lm	--	ll	lm	lm	--	lm	ll	ll	--	lm	--	ll	lm	lm	lm	lm	lm	ll	lm	ll	lm	ll	ll	ll	ll	--	--	ll	--	ll	lm	lm	--	ll	ll	lm	lm	ll	--	lm	lm	--	ll
lg2	97.lm_ll_534866	--	lm	ll	ll	--	lm	lm	ll	--	--	--	lm	lm	ll	ll	lm	lm	ll	ll	ll	ll	ll	lm	ll	ll	ll	--	lm	lm	--	lm	--	--	--	--	ll	--	--	--	lm	ll	lm	ll	ll	--	ll	ll	lm
lg2	99.lm_ll_48051	lm	ll	lm	lm	lm	ll	ll	--	lm	lm	lm	ll	--	lm	lm	--	--	lm	--	lm	lm	lm	--	lm	lm	lm	ll	ll	ll	--	--	--	ll	ll	ll	lm	lm	lm	ll	--	lm	lm	ll	lm	lm	ll	lm	ll
lg2	97.lm_ll_549854	ll	--	--	ll	ll	lm	lm	ll	ll	ll	--	lm	lm	ll	ll	--	lm	ll	ll	--	ll	ll	lm	ll	ll	ll	lm	lm	--	--	lm	--	ll	lm	lm	ll	--	--	lm	--	ll	lm	ll	ll	ll	ll	--	lm
lg2	99.lm_ll_95403	--	ll	--	lm	lm	--	ll	lm	--	lm	lm	ll	ll	--	ll	--	--	lm	lm	lm	lm	--	ll	--	ll	--	lm	ll	ll	--	--	--	--	ll	ll	lm	--	lm	ll	--	lm	ll	ll	--	lm	lm	lm	ll
lg2	97.lm_ll_550870	--	lm	ll	ll	ll	lm	lm	ll	--	--	--	ll	lm	ll	ll	lm	--	ll	ll	--	ll	--	--	ll	--	ll	lm	lm	lm	lm	lm	ll	--	ll	lm	ll	ll	ll	lm	lm	--	lm	--	ll	ll	ll	ll	lm
lg2	99.lm_ll_56477	lm	ll	lm	--	--	--	ll	lm	lm	lm	--	ll	ll	lm	lm	--	--	lm	lm	--	lm	lm	ll	lm	lm	--	ll	ll	ll	--	lm	ll	ll	--	--	lm	lm	lm	ll	ll	--	lm	lm	lm	lm	--	--	--
lg2	87.lm_ll_40790	--	ll	lm	ll	lm	--	ll	lm	lm	lm	lm	--	ll	lm	lm	ll	--	lm	lm	lm	lm	ll	ll	lm	ll	--	ll	ll	ll	--	lm	lm	--	ll	--	lm	lm	lm	ll	ll	--	lm	--	lm	lm	--	ll	--
lg2	99.lm_ll_92263	ll	lm	ll	--	ll	lm	lm	ll	ll	--	--	lm	--	ll	--	--	lm	--	ll	ll	ll	ll	lm	ll	ll	--	--	lm	lm	--	lm	ll	lm	lm	lm	ll	ll	--	lm	lm	ll	--	ll	ll	ll	ll	lm	--
lg2	97.lm_ll_514685	--	--	ll	ll	--	lm	lm	ll	--	ll	--	lm	lm	--	ll	lm	lm	ll	--	ll	ll	ll	lm	ll	--	--	lm	--	lm	--	lm	--	lm	lm	lm	ll	ll	ll	lm	lm	--	--	ll	ll	--	--	lm	lm
lg2	87.hk_hk_43684	--	hh	--	--	hk	hk	hk	--	--	kk	hk	hk	--	hk	--	--	--	kk	kk	hk	kk	kk	--	kk	--	hk	hk	--	hk	--	--	--	kk	hk	--	hk	hk	hk	--	hh	kk	hk	--	hk	kk	--	hh	hh
lg2	99.lm_ll_112598	--	lm	--	ll	--	lm	lm	--	--	ll	ll	ll	lm	ll	ll	lm	lm	--	ll	--	ll	--	lm	--	--	--	lm	lm	--	lm	--	--	lm	--	--	ll	ll	ll	lm	ll	ll	ll	ll	ll	ll	ll	lm	--
lg2	99.hk_hk_53734	hh	hk	--	--	kk	kk	kk	--	hh	hk	--	hh	--	--	hk	--	--	hk	hh	hh	hk	--	hk	hk	hk	hh	--	kk	--	--	--	hh	--	kk	hk	hh	hh	--	kk	--	hk	hh	--	hh	hk	hk	hk	hk
lg2	96.hk_hk_156467	hk	--	kk	hh	kk	--	kk	hk	hh	hk	--	hh	--	--	hk	hk	hk	hk	hk	hh	hk	--	hk	hk	hk	--	kk	kk	kk	--	--	--	kk	kk	--	hh	hh	hh	--	hk	hk	hh	hk	hh	--	hk	hk	hk
lg2	90.lm_ll_424190	lm	ll	lm	lm	ll	ll	ll	lm	lm	lm	--	lm	ll	--	lm	ll	--	lm	lm	--	lm	lm	ll	lm	--	lm	ll	--	--	--	lm	lm	--	ll	--	lm	lm	lm	ll	ll	--	--	--	lm	lm	lm	ll	ll
lg2	96.lm_ll_273170	lm	ll	lm	lm	ll	ll	ll	lm	lm	lm	--	lm	ll	lm	lm	ll	ll	lm	lm	lm	lm	--	ll	lm	--	--	--	--	--	ll	--	--	ll	ll	ll	lm	--	--	--	ll	lm	lm	lm	--	lm	lm	ll	ll
lg2	96.lm_ll_353842	lm	ll	lm	lm	ll	ll	ll	lm	lm	lm	--	lm	--	lm	lm	--	--	lm	ll	--	lm	lm	--	lm	lm	lm	--	ll	lm	--	--	lm	--	ll	ll	--	lm	lm	ll	ll	lm	lm	--	ll	lm	lm	--	ll
lg2	96.lm_ll_362071	--	ll	lm	lm	ll	--	ll	lm	lm	lm	lm	lm	ll	--	lm	ll	--	lm	--	lm	lm	lm	ll	lm	--	lm	ll	--	ll	ll	ll	lm	--	ll	--	lm	lm	ll	--	ll	lm	--	ll	ll	lm	lm	ll	ll
lg2	97.lm_ll_432502	ll	lm	ll	ll	lm	lm	lm	ll	--	ll	ll	ll	lm	--	ll	--	lm	ll	ll	--	ll	ll	lm	ll	--	--	--	lm	lm	lm	lm	ll	ll	lm	lm	ll	--	--	lm	lm	ll	ll	--	lm	--	ll	lm	lm
lg2	96.hk_hk_111511	hk	--	hh	--	hh	hh	hh	hk	kk	hk	--	kk	hh	--	hk	hk	hk	hk	hk	--	hk	--	--	hk	hk	kk	--	--	hh	--	hh	kk	--	hh	--	kk	--	kk	hh	hk	hk	hk	--	hk	hk	hk	--	hk
lg2	97.hk_hk_178092	--	kk	hh	--	hk	hh	hk	hh	--	hh	--	hh	--	hk	hh	kk	kk	hh	hh	--	hh	--	--	hh	hk	hk	--	--	hk	--	hh	kk	hk	--	--	hk	hk	--	hk	kk	hh	--	--	kk	--	--	--	--
lg2	97.hk_hk_169690	hh	--	hh	hk	hk	hh	hk	hh	--	--	hk	hk	--	--	--	kk	--	hh	hh	hk	hh	hh	--	hh	hh	hk	hh	--	--	--	hk	--	--	hk	hk	hh	kk	--	hk	--	--	hh	hh	--	hh	--	kk	kk
lg2	99.hk_hk_32225	--	--	hk	kk	hh	hk	--	hk	--	kk	--	kk	hh	--	hk	hk	hk	hk	hk	--	hk	hk	--	hk	--	--	hh	--	hk	hk	--	--	hh	hh	kk	--	kk	--	--	kk	--	--	--	hk	hk	--	hk	--
lg2	99.hk_hk_33799	hk	hk	hk	--	--	hk	kk	hk	--	hk	--	hh	--	--	hk	--	--	--	hk	hh	hk	--	hk	hk	hk	--	--	hk	hk	--	kk	--	kk	kk	--	hk	hh	hh	--	hk	--	--	--	hk	hk	--	kk	--
lg2	99.lm_ll_112002	ll	lm	ll	--	lm	ll	lm	ll	--	ll	ll	ll	lm	--	ll	--	--	ll	ll	--	ll	--	--	ll	ll	ll	lm	lm	--	--	--	ll	lm	--	ll	ll	--	--	lm	lm	ll	ll	ll	lm	ll	ll	lm	ll
lg2	97.lm_ll_553948	--	lm	ll	ll	--	ll	lm	ll	--	--	--	ll	lm	--	ll	lm	lm	ll	ll	ll	ll	ll	ll	ll	--	ll	lm	lm	ll	--	lm	ll	lm	--	ll	ll	ll	--	lm	lm	--	ll	ll	lm	ll	ll	lm	lm
lg2	97.hk_hk_108523	kk	--	kk	hk	hk	kk	hk	kk	hk	kk	kk	hk	--	hk	kk	hh	--	kk	kk	hk	kk	kk	--	kk	kk	--	--	hh	kk	--	--	--	hk	hk	hk	kk	hk	hk	--	hh	--	kk	hk	hh	kk	kk	--	hh
lg2	97.hk_hk_41047	--	hh	--	--	--	kk	hk	kk	hh	--	--	--	hk	--	--	hh	hh	kk	--	--	kk	hk	hk	kk	hk	--	kk	hk	--	--	--	--	hk	hk	kk	kk	hk	--	hk	hh	kk	kk	--	hh	--	kk	hh	hh
lg2	96.hk_hk_141694	--	hk	hk	--	--	hh	kk	hk	hh	hk	hh	hh	--	--	hk	hk	--	hk	hk	--	hk	--	hh	hk	kk	hh	--	hh	hk	hk	hk	--	kk	--	hh	hk	hh	--	kk	hk	--	hk	kk	hk	--	--	hk	kk
lg2	97.hk_hk_141344	hh	--	hh	hk	hk	hh	--	hh	hk	hh	hk	hk	hk	--	hh	--	--	hh	--	hk	hh	--	hk	hh	--	--	--	hk	--	--	--	hk	hk	hk	--	hh	hh	--	hk	--	hh	hh	hk	kk	hh	hh	kk	hk
lg2	97.hk_hk_162322	--	--	kk	hk	hk	kk	hk	kk	--	kk	hk	--	--	hk	--	hh	--	kk	kk	hk	kk	--	hk	kk	hk	hk	--	--	--	hh	hk	hk	kk	hk	--	--	hk	--	hk	hh	--	kk	--	hh	--	kk	hh	hk
lg2	97.hk_hk_91831	--	hh	kk	hk	--	kk	hk	--	--	kk	hk	hk	hk	--	kk	hh	--	kk	kk	hk	kk	--	hk	--	hk	--	hk	hk	--	--	hh	--	hk	hk	kk	kk	--	hk	--	hh	kk	kk	--	--	kk	kk	--	--
lg2	97.hk_hk_149157	hk	kk	hh	--	hk	hh	hk	--	--	hh	hk	--	hk	hk	--	--	--	--	hh	hk	hh	hh	hk	hh	--	hk	hk	hk	hh	--	--	--	kk	--	hk	hh	hk	hk	hh	kk	--	hh	--	--	--	--	kk	hk
lg2	97.hk_hk_73887	hk	hh	kk	--	hk	kk	hk	--	hk	kk	--	hk	hk	hk	kk	hh	hk	kk	--	hk	kk	kk	hk	kk	--	hk	hk	hk	kk	hh	hk	--	--	--	--	kk	--	hk	hk	--	kk	kk	hk	hh	kk	kk	hh	--
lg2	97.hk_hk_120907	hk	--	kk	--	--	kk	hk	--	hk	kk	hk	hk	hk	--	kk	--	--	kk	kk	--	kk	--	hh	kk	--	hk	hk	hk	kk	--	--	kk	--	hk	hk	kk	hk	hk	hk	hh	kk	kk	--	--	--	kk	--	hk
lg2	97.hk_hk_133721	hk	hh	kk	hk	hk	--	hk	kk	hk	kk	--	hh	hk	--	kk	hh	--	--	kk	hk	kk	kk	hk	kk	--	--	--	hh	kk	--	hk	--	hk	hk	kk	kk	hk	hk	hk	hh	--	kk	--	--	--	--	hh	--
lg2	97.hk_hk_142538	hk	kk	--	hk	--	hh	hh	hh	hk	hh	hk	--	hk	hk	--	kk	kk	hh	--	hk	hh	hh	hk	hh	hk	--	hk	hk	--	kk	hk	hk	hk	--	hk	hh	hk	kk	hk	kk	hh	hh	hk	hk	--	hh	--	hk
lg2	97.hk_hk_136721	--	--	hh	hk	hk	--	hk	--	hk	hh	--	hk	--	hk	hh	--	--	hh	hh	--	hh	--	hk	hh	hk	hk	hk	--	hh	kk	--	hk	--	--	hk	hh	--	--	hk	kk	hh	hh	hk	kk	hh	hh	kk	hk
lg2	96.lm_ll_356360	--	ll	--	--	ll	lm	ll	--	lm	--	lm	lm	lm	lm	--	--	ll	lm	lm	lm	lm	ll	lm	lm	ll	--	ll	lm	lm	ll	--	--	--	--	lm	lm	lm	lm	ll	ll	lm	--	--	ll	lm	lm	ll	ll
lg2	96.lm_ll_266033	ll	--	lm	lm	ll	lm	ll	lm	lm	lm	lm	lm	--	lm	lm	ll	ll	lm	lm	--	lm	lm	lm	lm	ll	lm	ll	lm	--	ll	--	lm	--	ll	lm	lm	lm	lm	ll	ll	--	lm	ll	ll	--	lm	ll	ll
lg2	97.hk_hk_124071	--	--	kk	hk	hk	kk	hk	--	hk	kk	hk	hk	hk	hk	kk	--	hh	kk	--	hk	kk	--	hk	kk	hk	hk	hk	--	--	--	--	hk	hk	hk	--	kk	hk	hk	--	--	--	kk	hk	hh	--	kk	--	hk
lg2	99.hk_hk_17614	kk	hk	hk	--	kk	hk	kk	hk	hh	hk	--	hh	--	hh	--	--	--	hk	hk	hh	hk	hk	hh	hk	hk	--	kk	--	hk	hk	--	hh	kk	--	hh	hk	--	--	--	hk	hk	--	--	hk	hk	--	hk	kk
lg2	97.hk_hk_85929	--	kk	hh	hk	hk	hh	hh	hh	--	--	hk	hk	hh	hk	hh	--	hk	hh	--	hk	hh	--	hk	--	--	hk	hk	hk	--	kk	hk	--	hk	hk	hk	hh	kk	--	hk	--	hh	hh	hh	--	hh	--	kk	hk
lg2	97.hk_hk_72377	hk	hh	kk	hh	hk	kk	hk	kk	--	--	hk	hk	--	hk	--	hh	--	kk	--	hk	kk	--	hk	kk	hk	hk	--	hk	--	--	hk	hk	hk	hk	--	kk	hk	hk	hk	hh	--	kk	hk	hh	--	--	hh	hk
lg2	96.lm_ll_279968	ll	ll	lm	lm	ll	lm	ll	lm	lm	lm	lm	--	lm	--	lm	--	ll	lm	--	lm	lm	lm	lm	lm	--	lm	--	lm	lm	ll	ll	lm	--	--	lm	lm	--	--	ll	--	lm	--	ll	ll	lm	--	ll	--
lg2	97.lm_ll_531361	lm	lm	ll	ll	lm	ll	lm	ll	--	--	ll	ll	ll	ll	ll	lm	lm	ll	ll	--	ll	ll	--	ll	--	--	lm	ll	ll	lm	lm	--	lm	lm	--	--	ll	--	lm	lm	ll	--	--	lm	ll	--	lm	lm
lg2	99.lm_ll_23234	lm	--	ll	ll	--	ll	lm	ll	ll	--	--	--	--	--	ll	lm	--	ll	--	--	ll	ll	ll	ll	lm	ll	lm	ll	--	lm	ll	ll	lm	--	ll	ll	--	--	lm	lm	--	--	--	ll	ll	ll	lm	lm
lg2	96.lm_ll_261130	--	--	--	ll	ll	--	ll	lm	lm	lm	lm	--	lm	lm	lm	--	--	lm	lm	lm	lm	--	--	lm	ll	lm	--	lm	lm	--	ll	--	ll	ll	lm	lm	--	--	ll	ll	lm	lm	--	ll	lm	--	ll	ll
lg2	97.hk_hk_123754	--	hh	kk	--	hk	kk	hk	kk	hk	kk	hk	--	--	hk	kk	--	--	kk	--	hk	kk	kk	hk	--	hk	hk	hk	hk	kk	--	--	hk	hk	--	hk	--	hk	--	--	--	--	kk	kk	hh	kk	kk	--	hk
lg2	90.hk_hk_171859	hk	kk	hh	hk	hk	hh	hk	hh	--	--	--	hh	hh	--	hh	kk	--	hh	hh	--	hh	hh	kk	hh	--	hk	hk	hk	hh	kk	kk	hk	hk	kk	--	hk	hk	--	hk	kk	hh	hh	hk	--	--	--	--	hk
lg2	96.lm_ll_304409	--	ll	lm	--	ll	lm	ll	lm	lm	lm	lm	lm	lm	--	lm	ll	--	lm	lm	--	lm	lm	--	lm	--	--	ll	lm	--	ll	ll	lm	--	--	lm	lm	lm	--	ll	--	--	lm	--	--	lm	lm	ll	ll
lg2	96.lm_ll_363485	ll	ll	lm	lm	ll	lm	ll	lm	lm	lm	--	lm	lm	lm	lm	ll	ll	lm	lm	--	lm	lm	lm	lm	ll	lm	ll	lm	lm	lm	ll	lm	ll	--	--	lm	lm	lm	--	ll	--	lm	--	ll	lm	lm	--	ll
lg2	97.hk_hk_143190	--	--	kk	--	--	kk	--	kk	hk	kk	hk	hk	hk	--	kk	hh	--	kk	--	hk	kk	kk	hh	kk	--	hk	--	hk	--	--	hk	hk	hk	hk	hk	kk	hk	hk	hk	hh	kk	kk	--	hh	kk	kk	--	--
lg2	96.lm_ll_358750	--	--	lm	--	ll	--	ll	lm	lm	lm	lm	lm	lm	lm	--	--	ll	--	lm	lm	lm	lm	lm	lm	--	lm	--	--	lm	ll	ll	ll	--	--	--	--	lm	--	--	ll	lm	lm	lm	ll	lm	lm	ll	ll
lg2	99.lm_ll_13102	ll	--	ll	--	lm	ll	lm	ll	ll	--	ll	ll	--	ll	ll	lm	lm	ll	ll	ll	ll	ll	ll	ll	--	ll	--	ll	--	--	lm	--	lm	lm	ll	ll	ll	ll	--	lm	ll	ll	ll	lm	--	ll	lm	lm
lg2	97.hk_hk_92863	hk	kk	hh	--	hk	hh	hk	hh	--	hh	--	hh	hk	--	hh	--	kk	hh	hh	hk	hh	hh	--	hh	hk	hk	hk	--	hh	kk	kk	--	--	hh	hk	hh	hk	hh	hk	kk	--	--	hk	--	hh	hh	--	--
lg2	99.hk_hk_56283	hh	hk	hk	kk	hh	hk	hh	hk	kk	hk	kk	hk	--	kk	hk	--	hk	hk	hh	kk	hk	hk	--	hk	hh	kk	--	kk	--	hk	hh	--	hh	hh	kk	hk	--	kk	hh	hk	hk	--	--	hk	hk	hk	hk	hh
lg2	96.lm_ll_304385	ll	ll	lm	lm	--	lm	ll	lm	--	lm	--	lm	lm	lm	lm	ll	--	lm	lm	--	lm	lm	lm	lm	ll	--	ll	lm	lm	lm	--	lm	--	--	--	lm	--	--	ll	ll	lm	lm	--	--	--	--	ll	ll
lg2	97.hk_hk_90511	hk	kk	hh	hh	hk	--	hk	hh	--	hh	hk	--	hk	hk	hh	kk	kk	hh	--	hk	hh	hh	--	hh	kk	--	hk	--	--	--	hk	--	hk	hk	hk	hh	kk	--	hk	kk	--	hh	hk	--	hh	hh	kk	--
lg2	97.lm_ll_509630	--	lm	--	ll	lm	ll	lm	ll	--	ll	--	ll	--	--	ll	lm	--	ll	ll	--	ll	ll	ll	ll	lm	ll	--	ll	ll	ll	--	ll	--	lm	ll	ll	ll	ll	--	lm	ll	ll	ll	--	ll	ll	lm	lm
lg2	99.hk_hk_48708	--	hk	hk	--	--	hk	hh	hk	--	hk	kk	hk	--	--	hh	hk	hk	kk	hk	kk	hk	--	kk	hk	hh	kk	--	kk	hk	kk	hh	--	hh	hh	--	hk	kk	--	--	hk	hk	hk	hk	hk	--	hk	hk	hh
lg2	99.hk_hk_47537	--	hk	hk	--	kk	hk	kk	hk	--	--	--	hk	hh	hh	hk	hk	--	hk	kk	--	--	--	hh	hk	kk	--	--	hh	hk	--	kk	hh	--	--	hh	hk	hh	hk	kk	hk	hk	hk	hk	hk	hk	hk	--	kk
lg2	96.lm_ll_363880	ll	--	lm	lm	ll	lm	ll	lm	ll	lm	lm	--	lm	lm	--	ll	ll	lm	lm	lm	--	--	lm	lm	ll	ll	--	lm	lm	--	ll	--	--	ll	--	--	--	--	--	ll	lm	--	--	ll	--	lm	ll	ll
lg2	96.lm_ll_144092	ll	--	lm	lm	ll	--	ll	lm	--	--	lm	lm	lm	lm	lm	--	--	lm	lm	lm	--	lm	lm	lm	--	--	ll	lm	lm	lm	--	lm	--	lm	lm	lm	--	lm	ll	--	lm	--	--	ll	--	lm	--	--
lg2	96.lm_ll_286508	ll	ll	--	--	ll	lm	ll	lm	--	--	ll	--	lm	lm	lm	--	--	lm	lm	lm	lm	lm	lm	lm	ll	--	ll	--	--	lm	--	lm	ll	lm	--	lm	--	lm	ll	ll	lm	lm	--	ll	lm	lm	--	--
lg2	96.lm_ll_271730	--	ll	ll	lm	ll	lm	ll	lm	lm	lm	lm	lm	--	--	lm	ll	--	lm	lm	lm	lm	lm	--	lm	ll	lm	ll	lm	lm	lm	ll	lm	--	lm	ll	lm	lm	--	--	ll	lm	--	--	--	--	--	--	ll
lg2	96.lm_ll_374871	--	ll	--	lm	ll	lm	ll	lm	--	lm	lm	lm	lm	--	lm	ll	--	lm	lm	--	lm	--	lm	lm	ll	--	ll	lm	--	--	ll	lm	ll	lm	lm	lm	lm	lm	--	ll	lm	--	ll	ll	lm	lm	--	ll
lg2	90.lm_ll_538620	--	--	lm	lm	ll	lm	ll	--	lm	lm	lm	lm	lm	ll	lm	ll	--	lm	lm	--	lm	--	lm	lm	ll	lm	--	--	--	--	--	--	ll	lm	--	lm	lm	--	ll	ll	lm	lm	ll	--	--	lm	ll	ll
lg2	96.lm_ll_312081	ll	--	lm	--	ll	lm	ll	--	--	ll	ll	ll	lm	ll	ll	--	ll	lm	lm	--	lm	--	lm	lm	ll	ll	--	--	--	lm	ll	lm	--	lm	lm	lm	lm	--	ll	--	lm	--	ll	ll	lm	lm	ll	ll
lg2	96.lm_ll_57679	--	--	--	lm	ll	lm	ll	lm	ll	lm	--	lm	lm	ll	lm	ll	ll	lm	lm	lm	lm	lm	lm	lm	ll	--	ll	ll	--	lm	--	lm	ll	lm	--	--	--	--	ll	--	lm	--	--	ll	lm	lm	--	--
lg2	97.hk_hk_118381	hk	--	hh	hh	hk	hh	--	--	hk	hh	hk	hh	hk	--	--	kk	--	hh	hh	--	hh	--	hk	hh	hk	--	--	hh	hh	kk	--	kk	--	hh	hk	hh	hk	hk	--	kk	hh	--	hk	kk	hh	hh	--	hk
lg2	99.lm_ll_88657	--	ll	ll	--	ll	ll	lm	ll	--	--	ll	--	ll	--	ll	lm	lm	ll	ll	ll	ll	--	ll	ll	lm	--	lm	ll	ll	--	lm	--	lm	ll	ll	ll	ll	ll	lm	--	--	--	--	lm	ll	--	--	lm
lg2	97.hk_hk_174737	--	kk	hh	--	hk	hh	hk	hh	--	hh	--	hh	hk	--	hh	--	--	hh	hh	--	hh	hh	hk	hh	hk	--	hk	hk	--	hk	hk	hh	--	hh	--	hh	--	hk	--	kk	hh	hh	hk	kk	hh	hh	kk	hk
lg2	96.lm_ll_249763	ll	ll	ll	--	ll	lm	ll	--	lm	lm	lm	lm	lm	lm	lm	--	ll	lm	lm	lm	lm	--	lm	lm	ll	lm	ll	lm	lm	lm	ll	--	--	lm	lm	lm	--	lm	ll	ll	lm	lm	ll	--	lm	lm	ll	--
lg2	96.lm_ll_327122	ll	ll	ll	lm	--	lm	ll	lm	lm	lm	lm	lm	lm	lm	ll	--	ll	lm	lm	lm	lm	--	--	lm	ll	lm	--	lm	lm	lm	--	--	--	lm	--	lm	--	lm	ll	ll	lm	lm	ll	ll	lm	--	ll	ll
lg2	96.lm_ll_352272	ll	ll	ll	lm	ll	lm	ll	lm	lm	lm	lm	--	lm	lm	lm	ll	--	lm	lm	lm	lm	--	lm	lm	ll	--	ll	lm	ll	lm	--	--	ll	lm	lm	lm	lm	ll	ll	ll	lm	lm	--	ll	--	lm	ll	ll
lg2	96.lm_ll_183986	ll	--	ll	--	--	lm	ll	lm	--	--	lm	--	lm	lm	--	ll	--	lm	lm	--	lm	lm	lm	lm	ll	lm	--	lm	--	--	ll	ll	--	--	--	lm	lm	lm	ll	--	lm	lm	ll	--	lm	lm	--	ll
lg2	96.lm_ll_151008	ll	ll	ll	lm	ll	lm	ll	lm	lm	ll	--	lm	lm	lm	lm	--	--	lm	--	ll	lm	lm	lm	lm	ll	lm	ll	lm	lm	--	ll	--	ll	lm	--	lm	--	lm	ll	--	lm	lm	ll	ll	lm	--	ll	--
lg2	97.hk_hk_178135	--	--	hh	hh	--	hh	hk	hh	hk	hh	hk	--	hk	--	hh	--	--	hh	--	hk	--	--	hk	hh	hk	hk	hh	hk	--	--	hk	--	--	hh	--	hh	--	hk	kk	kk	hh	hh	--	kk	hh	--	kk	hk
lg2	99.hk_hk_50409	kk	--	kk	hk	kk	hk	kk	hk	--	hk	hh	hh	hh	hh	hk	--	hk	hk	hk	hh	hk	hk	hh	hk	--	--	--	hh	--	hh	--	--	--	hk	--	hk	hk	hh	hk	hk	hk	hk	--	hk	hk	hk	hk	kk
lg2	99.hk_hk_35737	--	--	--	hk	kk	hk	kk	hk	--	hk	--	--	--	--	hh	--	--	hk	hk	--	hk	hk	--	hk	kk	--	hk	--	hk	--	--	--	--	hk	--	hk	hk	--	kk	hk	--	hk	hk	hk	hk	hk	hk	--
lg2	99.hk_hk_23229	hh	hk	hh	hk	hh	hk	hh	hk	--	hk	--	hk	kk	kk	hk	hk	--	kk	hk	--	hk	hk	kk	hh	hh	kk	--	kk	hk	kk	hh	--	--	--	--	hk	hk	kk	hk	hk	hk	hk	--	hk	hk	hk	hk	--
lg2	7.hk_hk_27233	hh	hk	hh	--	hh	hk	hk	kk	--	kk	--	--	kk	hk	kk	hk	--	kk	hk	kk	hk	--	--	hh	--	hk	kk	kk	--	kk	--	hk	--	hk	hk	hk	kk	kk	--	hk	hk	hh	hk	hk	kk	hh	kk	--
lg2	96.hk_hk_133350	--	hk	hh	--	--	hh	hk	hk	kk	kk	kk	hk	--	hk	--	--	hk	kk	hk	kk	hk	--	kk	hh	hh	--	--	kk	hk	kk	--	hk	hh	hk	--	hk	hk	--	hk	kk	hk	hh	hh	hk	kk	hk	--	hh
lg2	99.lm_ll_69892	lm	ll	lm	ll	lm	ll	lm	ll	--	ll	ll	ll	--	lm	ll	lm	lm	ll	ll	ll	ll	--	ll	lm	lm	ll	lm	ll	--	--	--	--	lm	--	--	ll	--	ll	lm	lm	--	ll	ll	--	ll	ll	lm	lm
lg2	96.lm_ll_324173	ll	ll	ll	lm	--	lm	ll	lm	lm	--	lm	lm	lm	--	--	ll	ll	lm	lm	lm	lm	--	lm	ll	ll	--	--	lm	lm	lm	--	ll	ll	--	--	lm	lm	lm	ll	ll	--	lm	lm	ll	lm	lm	ll	ll
lg2	99.lm_ll_110800	lm	lm	lm	ll	lm	ll	lm	--	ll	ll	--	--	--	lm	ll	--	lm	ll	ll	--	ll	ll	ll	lm	lm	--	ll	ll	--	--	lm	--	--	--	--	ll	ll	--	lm	lm	ll	ll	ll	lm	ll	--	lm	--
lg2	99.lm_ll_23289	lm	--	lm	ll	lm	ll	lm	ll	ll	ll	--	ll	lm	lm	ll	lm	lm	--	--	ll	ll	--	--	lm	--	--	--	ll	--	--	lm	--	lm	ll	--	ll	ll	ll	ll	lm	--	ll	ll	lm	ll	ll	lm	lm
lg2	96.lm_ll_342725	ll	ll	ll	lm	--	lm	ll	lm	lm	lm	lm	--	--	ll	lm	ll	ll	lm	--	lm	lm	lm	lm	ll	ll	lm	ll	lm	lm	ll	ll	lm	--	lm	lm	lm	--	lm	ll	--	--	lm	lm	ll	lm	--	--	--
lg2	97.lm_ll_391436	--	lm	lm	ll	lm	ll	lm	ll	--	ll	--	ll	ll	--	--	--	lm	ll	ll	ll	ll	ll	ll	lm	ll	--	lm	ll	--	ll	lm	--	lm	--	--	ll	ll	--	lm	lm	ll	--	ll	lm	--	--	lm	lm
lg2	96.lm_ll_346660	--	ll	ll	lm	--	lm	lm	lm	--	lm	lm	lm	lm	ll	lm	--	--	lm	lm	--	lm	--	lm	--	ll	--	--	--	--	--	--	lm	--	ll	--	lm	lm	lm	ll	ll	lm	lm	--	--	lm	lm	--	--
lg2	97.lm_ll_452490	--	lm	lm	--	--	ll	ll	ll	--	--	ll	--	ll	lm	ll	lm	--	ll	ll	ll	ll	ll	--	--	lm	--	lm	ll	ll	ll	lm	--	--	ll	--	ll	ll	--	lm	--	ll	ll	--	ll	--	--	--	lm
lg2	96.lm_ll_348151	ll	--	ll	lm	ll	lm	lm	lm	--	lm	--	lm	lm	--	lm	ll	ll	lm	lm	--	lm	lm	lm	ll	ll	lm	--	--	lm	--	ll	lm	--	--	--	lm	lm	--	ll	ll	--	lm	--	ll	lm	lm	--	ll
lg2	96.lm_ll_244548	ll	ll	ll	lm	ll	lm	lm	lm	lm	lm	lm	lm	lm	ll	lm	--	ll	lm	lm	--	lm	ll	--	ll	--	lm	ll	lm	lm	lm	ll	--	ll	ll	lm	lm	--	lm	ll	--	lm	lm	--	ll	lm	lm	--	ll
lg2	99.lm_ll_103891	--	--	lm	ll	lm	ll	ll	ll	--	ll	--	ll	ll	lm	ll	lm	lm	ll	ll	--	ll	ll	--	lm	--	--	--	ll	--	ll	lm	--	ll	ll	ll	ll	ll	--	lm	lm	ll	ll	--	lm	--	ll	lm	lm
lg2	99.lm_ll_121951	--	lm	lm	--	lm	ll	ll	ll	ll	ll	ll	ll	ll	--	ll	lm	lm	--	--	--	ll	--	ll	lm	--	ll	--	ll	ll	--	lm	--	--	ll	ll	ll	--	--	lm	lm	--	ll	ll	lm	--	ll	lm	lm
lg2	96.lm_ll_357137	--	ll	ll	lm	ll	lm	lm	lm	lm	ll	--	--	lm	--	lm	ll	--	lm	lm	lm	lm	lm	lm	ll	--	--	ll	lm	lm	--	lm	lm	--	lm	lm	lm	--	--	--	ll	lm	--	--	ll	lm	lm	--	ll
lg2	90.lm_ll_753783	ll	--	ll	lm	ll	lm	lm	lm	lm	lm	lm	--	lm	--	lm	ll	--	lm	lm	--	lm	lm	lm	ll	--	lm	ll	lm	lm	--	lm	--	--	lm	lm	--	--	lm	ll	ll	--	lm	--	lm	lm	lm	ll	ll
lg2	96.hk_hk_63244	--	hk	kk	hk	--	hk	hk	hk	--	--	hh	--	--	hk	hh	hk	hk	hh	hk	--	hk	--	hh	kk	kk	hk	hk	hh	hk	--	--	hk	--	kk	--	hk	--	hh	hk	hk	hk	hk	--	--	--	--	hh	kk
lg2	51.lm_ll_141456	lm	lm	lm	--	lm	ll	ll	ll	ll	ll	ll	ll	--	--	ll	lm	--	ll	--	--	ll	ll	ll	ll	ll	lm	ll	ll	ll	--	ll	--	ll	ll	ll	ll	--	--	ll	--	ll	--	--	lm	--	ll	ll	lm
lg2	97.lm_ll_480612	lm	lm	lm	ll	lm	ll	ll	--	--	--	--	ll	--	lm	ll	--	--	ll	ll	--	ll	ll	ll	lm	--	--	lm	ll	--	ll	lm	--	--	ll	--	ll	ll	ll	ll	lm	--	--	--	lm	--	ll	lm	ll
lg2	93.lm_ll_7177	lm	lm	lm	ll	lm	ll	ll	ll	ll	--	ll	ll	ll	lm	ll	--	--	ll	--	ll	ll	ll	--	lm	--	--	lm	ll	--	--	ll	--	lm	--	--	--	--	--	lm	lm	--	ll	--	lm	ll	ll	lm	ll
lg2	99.lm_ll_20315	--	ll	ll	--	--	lm	lm	lm	lm	lm	lm	lm	--	ll	lm	ll	--	lm	lm	--	lm	--	lm	ll	ll	--	ll	lm	lm	--	lm	ll	ll	lm	--	lm	lm	--	--	lm	--	lm	--	--	lm	--	--	ll
lg2	48.lm_ll_115873	ll	lm	lm	--	lm	ll	ll	--	--	ll	ll	ll	ll	lm	ll	lm	ll	ll	ll	ll	ll	--	--	lm	lm	lm	lm	--	--	--	--	--	lm	ll	ll	ll	ll	ll	lm	lm	ll	ll	ll	--	--	ll	lm	lm
lg2	97.lm_ll_539120	lm	--	lm	ll	lm	ll	ll	ll	ll	ll	--	--	ll	lm	ll	lm	lm	ll	ll	--	ll	--	ll	--	lm	lm	lm	ll	ll	ll	ll	lm	--	ll	ll	--	ll	--	lm	lm	--	--	ll	--	--	ll	lm	lm
lg2	97.lm_ll_481982	lm	lm	lm	ll	lm	--	ll	ll	--	--	ll	ll	ll	lm	ll	--	lm	ll	ll	--	ll	--	ll	--	--	lm	lm	ll	ll	--	lm	--	lm	--	ll	ll	ll	--	--	lm	ll	ll	--	--	--	ll	lm	lm
lg2	97.lm_ll_528104	--	--	lm	--	--	ll	ll	ll	ll	--	--	--	ll	lm	--	lm	lm	ll	--	ll	ll	ll	ll	lm	--	lm	lm	--	--	ll	lm	--	--	ll	ll	ll	--	ll	lm	lm	ll	ll	ll	--	--	ll	lm	lm
lg2	97.lm_ll_553032	lm	lm	lm	ll	lm	ll	ll	ll	--	ll	ll	ll	--	lm	ll	lm	--	ll	ll	ll	ll	ll	--	lm	--	lm	lm	ll	--	--	lm	--	lm	--	--	ll	--	--	lm	lm	ll	ll	--	lm	--	ll	lm	lm
lg2	97.lm_ll_514724	lm	--	lm	ll	lm	ll	ll	ll	ll	ll	ll	ll	ll	lm	ll	--	--	ll	ll	ll	ll	ll	ll	lm	lm	lm	--	ll	ll	ll	--	lm	ll	ll	--	--	ll	ll	lm	ll	ll	--	ll	lm	--	ll	lm	--
lg2	97.lm_ll_532455	--	lm	lm	ll	lm	ll	ll	ll	ll	ll	ll	ll	ll	lm	ll	lm	--	ll	--	ll	ll	ll	ll	lm	lm	lm	--	ll	--	ll	lm	--	lm	--	--	ll	ll	--	lm	lm	ll	ll	ll	lm	ll	ll	--	lm
lg2	97.lm_ll_508581	lm	--	lm	ll	--	ll	ll	ll	--	ll	--	--	ll	lm	--	lm	lm	ll	ll	--	ll	ll	--	lm	lm	lm	lm	ll	ll	--	--	--	lm	--	ll	ll	ll	--	lm	lm	--	ll	ll	--	--	ll	lm	--
lg2	99.lm_ll_77241	--	--	ll	--	ll	lm	ll	lm	lm	lm	--	lm	lm	--	lm	--	ll	lm	lm	lm	lm	--	lm	ll	ll	ll	--	lm	lm	--	--	--	ll	lm	lm	lm	lm	lm	ll	ll	lm	lm	lm	ll	lm	lm	--	ll
lg2	99.lm_ll_141309	ll	ll	ll	--	ll	lm	lm	lm	lm	lm	--	--	lm	--	lm	ll	--	lm	lm	--	lm	--	lm	ll	ll	--	ll	lm	--	--	--	--	ll	lm	lm	lm	lm	--	ll	ll	--	--	ll	ll	--	lm	--	ll
lg2	97.lm_ll_557355	--	lm	lm	ll	--	ll	ll	ll	ll	--	--	--	ll	--	ll	--	--	ll	ll	ll	ll	ll	ll	lm	--	lm	lm	ll	ll	ll	lm	lm	lm	--	--	ll	--	ll	--	lm	--	ll	ll	lm	--	ll	lm	ll
lg2	96.hk_hk_139216	--	--	kk	hk	kk	hk	--	hk	--	hh	--	--	--	hk	--	hk	hk	--	hk	--	hk	--	--	kk	--	--	hk	hh	hh	--	hk	hk	kk	hk	hh	--	hk	hh	hk	hh	hk	kk	--	hk	--	hk	--	kk
lg2	96.hk_hk_131886	--	hk	kk	hk	kk	hk	hk	hk	--	--	--	hk	--	--	hh	--	--	hh	--	hh	hk	hh	hh	kk	--	hk	hk	hh	--	hh	hk	--	kk	--	--	hk	hk	--	--	hk	hk	hk	hk	hk	hh	hh	hk	kk
lg2	97.lm_ll_443586	lm	lm	lm	ll	lm	ll	ll	ll	--	ll	--	--	ll	--	ll	lm	lm	ll	ll	--	ll	ll	ll	lm	lm	lm	--	ll	ll	--	lm	lm	--	ll	ll	--	ll	--	--	lm	--	ll	--	lm	--	ll	ll	--
lg2	97.lm_ll_300403	--	lm	lm	--	lm	ll	ll	ll	ll	--	ll	--	ll	ll	ll	--	lm	ll	ll	ll	ll	ll	--	lm	lm	lm	--	--	ll	--	lm	lm	lm	--	--	ll	--	ll	lm	lm	--	--	--	lm	ll	--	lm	lm
lg2	99.lm_ll_88358	ll	--	ll	lm	ll	lm	lm	lm	lm	ll	lm	lm	lm	ll	lm	ll	--	lm	lm	ll	lm	lm	lm	lm	ll	--	ll	lm	lm	ll	ll	ll	--	lm	ll	lm	ll	lm	ll	ll	lm	lm	--	ll	lm	lm	ll	ll
lg2	99.lm_ll_105276	--	--	ll	lm	--	lm	lm	ll	--	lm	lm	lm	lm	ll	lm	ll	ll	lm	lm	--	lm	lm	lm	ll	ll	--	--	lm	lm	lm	lm	ll	--	--	lm	lm	--	lm	--	--	lm	lm	--	ll	lm	lm	ll	ll
lg2	96.hk_hk_92623	--	--	--	hk	hh	--	hk	hk	hk	kk	kk	hk	kk	--	kk	hk	hk	kk	kk	hk	hk	kk	--	hh	kk	hk	hk	--	hk	hk	hk	--	--	hh	kk	hk	kk	hk	--	hk	--	hk	--	hk	--	hh	hk	hh
lg2	97.lm_ll_289046	--	lm	lm	ll	lm	ll	ll	ll	--	lm	ll	ll	ll	ll	ll	--	--	ll	ll	ll	ll	--	--	lm	lm	lm	lm	ll	ll	ll	lm	lm	lm	--	ll	ll	ll	ll	--	ll	ll	lm	ll	--	ll	--	ll	lm
lg2	97.lm_ll_553689	lm	lm	lm	--	lm	ll	ll	ll	--	ll	--	ll	--	--	--	lm	--	ll	ll	ll	ll	--	lm	lm	lm	lm	lm	--	ll	--	lm	--	--	ll	ll	ll	ll	ll	lm	lm	--	lm	--	lm	ll	ll	--	lm
lg2	99.lm_ll_130926	--	ll	ll	lm	ll	lm	lm	lm	lm	--	lm	lm	lm	--	lm	ll	--	lm	lm	ll	lm	lm	lm	ll	ll	ll	ll	--	lm	--	--	ll	ll	lm	--	lm	lm	lm	ll	ll	--	ll	ll	ll	lm	lm	ll	ll
lg2	96.lm_ll_311427	--	--	ll	lm	ll	lm	lm	lm	lm	lm	--	lm	lm	--	lm	ll	--	lm	lm	lm	lm	lm	lm	ll	--	ll	ll	lm	lm	--	--	lm	ll	lm	--	lm	lm	--	ll	ll	--	lm	--	ll	--	lm	--	ll
lg2	99.lm_ll_134828	--	ll	ll	lm	--	lm	lm	lm	--	lm	lm	lm	lm	--	lm	--	ll	lm	lm	--	lm	lm	lm	ll	ll	--	ll	lm	lm	lm	ll	--	ll	lm	--	lm	--	lm	ll	ll	--	lm	ll	ll	lm	lm	ll	ll
lg2	96.hk_hk_80838	--	hh	hh	hk	--	kk	hk	hk	hk	kk	--	hk	kk	hh	kk	--	--	kk	kk	kk	hk	kk	--	hh	--	hk	hk	--	hk	kk	hk	hk	--	--	--	hk	hk	hk	hk	hk	kk	--	hh	hk	kk	hh	hk	hh
lg2	96.hk_hk_92973	--	kk	kk	--	--	hk	hk	hk	--	hh	--	hk	--	hk	hh	hk	hk	hh	hh	hk	hk	hh	hh	kk	--	hk	kk	hh	hk	hh	hk	hk	--	hk	--	hk	hk	hk	--	--	--	--	kk	hk	--	kk	hk	kk
lg2	90.hk_hk_185433	--	hh	hh	kk	hk	--	hk	hk	hk	kk	--	hk	kk	--	--	hh	hk	--	--	hk	hk	--	kk	hk	hk	--	--	--	--	--	hk	--	--	hh	--	hk	hk	hk	hk	hk	--	hk	hh	hk	kk	--	hk	hh
lg2	96.hk_hk_139419	kk	--	kk	hk	--	hk	hk	hk	hk	--	--	hk	hk	hk	hh	kk	hk	hh	hh	hk	hk	--	hh	hk	hk	--	hk	hh	--	--	hk	hk	kk	kk	hh	hk	hk	hk	hk	hk	--	hk	hk	kk	--	kk	--	--
lg2	99.lm_ll_73736	--	--	ll	--	lm	ll	lm	lm	lm	lm	--	lm	ll	--	lm	ll	--	lm	lm	--	lm	lm	lm	lm	--	ll	--	lm	lm	lm	lm	ll	ll	ll	lm	lm	lm	lm	--	ll	--	lm	--	ll	lm	ll	ll	ll
lg2	97.lm_ll_472224	--	lm	ll	ll	lm	ll	ll	ll	--	ll	--	ll	lm	lm	ll	lm	lm	ll	--	lm	--	ll	--	lm	--	lm	lm	ll	ll	--	--	lm	lm	--	--	ll	ll	--	--	lm	--	lm	--	--	--	lm	lm	lm
lg2	96.hk_hk_103899	hh	hh	--	--	hk	hk	hk	hk	hk	--	kk	hk	hk	--	kk	--	--	kk	--	hk	--	--	--	hk	hk	hk	--	--	hk	--	--	--	--	--	kk	hk	hk	hk	--	--	--	--	--	--	kk	hh	hk	hh
lg2	96.hk_hk_148935	--	kk	kk	--	hk	--	hk	hk	hk	hh	--	hh	kk	hk	--	hk	hk	hh	--	hk	hk	--	--	hk	hk	--	--	hh	hk	hk	hk	hk	kk	kk	--	hk	hk	--	--	--	hh	--	hk	hk	hh	--	hk	kk
lg2	96.hk_hk_128633	--	kk	--	--	hk	--	hk	hk	hk	--	--	hk	hk	--	hh	--	hk	hh	--	--	hk	hh	hh	hk	--	hk	hk	--	hk	kk	hk	hk	--	--	--	hk	hk	hk	--	--	--	hk	hk	--	hh	kk	hk	kk
lg2	96.hk_hk_64934	--	kk	kk	--	kk	hh	hk	hk	hk	hh	--	hk	--	--	hh	hk	--	hh	hh	hk	hk	hh	hh	kk	hk	--	--	hh	--	hh	hk	hk	--	hk	--	hk	--	hk	--	--	--	hk	hk	hk	hh	--	hk	kk
lg2	97.lm_ll_367287	--	--	lm	--	--	ll	ll	--	ll	ll	ll	--	lm	lm	ll	lm	lm	ll	--	--	ll	ll	ll	lm	lm	lm	lm	--	ll	ll	lm	--	--	lm	--	ll	--	--	lm	lm	ll	--	--	--	ll	lm	lm	lm
lg2	97.lm_ll_455442	lm	lm	lm	ll	lm	--	ll	ll	--	--	--	--	ll	lm	ll	lm	lm	ll	ll	lm	ll	ll	ll	lm	--	lm	--	ll	--	ll	lm	--	lm	ll	ll	ll	--	--	lm	lm	ll	lm	ll	lm	ll	--	lm	lm
lg2	96.lm_ll_203057	--	ll	ll	lm	--	ll	lm	ll	--	lm	--	lm	--	--	lm	--	--	lm	lm	--	lm	lm	lm	ll	ll	--	ll	lm	lm	--	ll	--	--	--	lm	lm	lm	lm	ll	ll	lm	ll	--	--	--	lm	ll	--
lg2	97.lm_ll_560775	--	lm	lm	ll	lm	ll	ll	ll	--	ll	--	ll	--	--	ll	--	--	ll	ll	lm	--	--	--	lm	--	--	lm	ll	--	--	--	--	lm	ll	ll	ll	ll	ll	lm	lm	lm	lm	--	lm	ll	--	lm	lm
lg2	97.lm_ll_356392	lm	lm	lm	--	--	ll	ll	--	ll	--	--	ll	lm	lm	--	lm	--	ll	ll	lm	ll	ll	ll	lm	lm	--	--	ll	ll	ll	--	lm	--	--	lm	--	--	--	lm	--	ll	ll	--	lm	ll	ll	lm	--
lg2	97.lm_ll_405317	ll	lm	lm	--	--	--	ll	ll	ll	ll	--	ll	lm	lm	ll	lm	lm	ll	ll	lm	ll	ll	ll	ll	--	lm	lm	--	ll	--	lm	--	lm	ll	ll	ll	--	ll	lm	lm	--	ll	--	lm	ll	lm	--	lm
lg2	65.lm_ll_139384	lm	--	ll	ll	--	--	ll	ll	ll	ll	ll	ll	ll	lm	ll	lm	ll	ll	ll	lm	ll	ll	ll	--	--	lm	lm	ll	--	ll	ll	lm	ll	ll	ll	ll	ll	ll	lm	lm	ll	lm	ll	lm	ll	lm	lm	lm
lg2	90.lm_ll_751138	--	lm	lm	--	lm	--	ll	ll	--	ll	--	ll	ll	ll	ll	lm	lm	ll	ll	--	ll	ll	ll	lm	lm	--	lm	ll	ll	ll	lm	--	--	ll	--	ll	--	--	lm	lm	ll	lm	ll	lm	ll	lm	lm	lm
lg2	99.lm_ll_79626	--	ll	ll	lm	--	lm	lm	lm	lm	lm	lm	lm	lm	--	lm	--	ll	--	lm	--	lm	--	lm	ll	--	ll	ll	--	--	lm	lm	ll	ll	lm	--	lm	lm	lm	--	--	ll	lm	ll	ll	lm	--	ll	ll
lg2	96.lm_ll_365559	--	ll	ll	--	ll	lm	lm	lm	lm	lm	ll	lm	ll	ll	lm	ll	ll	lm	--	--	ll	lm	lm	ll	--	--	--	lm	lm	lm	lm	--	ll	--	lm	lm	lm	ll	ll	ll	lm	lm	--	ll	lm	ll	ll	ll
lg2	8.lm_ll_192653	--	ll	ll	--	lm	ll	lm	lm	lm	lm	ll	lm	--	ll	lm	--	--	lm	lm	ll	--	lm	lm	lm	ll	ll	--	lm	--	--	--	ll	ll	--	--	lm	ll	--	ll	ll	lm	lm	ll	ll	lm	ll	ll	ll
lg2	99.lm_ll_128244	--	ll	ll	--	lm	lm	--	lm	lm	lm	ll	lm	ll	ll	lm	--	--	ll	lm	ll	lm	lm	lm	lm	ll	--	ll	lm	ll	lm	lm	--	ll	ll	--	lm	ll	lm	--	--	lm	ll	ll	--	--	ll	ll	--
lg2	99.lm_ll_111639	--	--	ll	--	lm	lm	lm	--	lm	lm	--	lm	--	ll	lm	--	ll	lm	lm	ll	lm	lm	lm	lm	--	--	--	--	--	ll	lm	--	--	ll	--	lm	lm	lm	ll	--	--	lm	--	ll	--	--	ll	ll
lg2	99.lm_ll_154574	--	ll	ll	lm	lm	lm	lm	lm	lm	lm	ll	lm	ll	ll	lm	ll	ll	lm	lm	--	lm	lm	lm	lm	--	ll	ll	lm	--	lm	--	--	ll	ll	--	lm	lm	lm	ll	ll	lm	lm	ll	ll	lm	ll	--	ll
lg2	97.lm_ll_489586	lm	--	lm	ll	--	ll	ll	ll	ll	--	lm	--	lm	lm	--	lm	lm	ll	ll	--	ll	--	ll	ll	lm	--	lm	ll	ll	ll	ll	--	lm	--	--	ll	ll	ll	lm	--	--	lm	lm	lm	ll	lm	lm	lm
lg2	90.lm_ll_590879	--	lm	lm	--	--	--	ll	--	--	ll	--	ll	lm	lm	ll	lm	ll	--	ll	lm	ll	ll	--	lm	--	lm	lm	ll	--	--	--	--	lm	lm	ll	ll	--	--	lm	--	ll	lm	ll	ll	--	lm	lm	lm
lg2	78.hk_hk_57365	kk	hk	--	--	--	--	hh	kk	hk	hk	kk	hh	--	hk	hh	--	--	kk	kk	--	hk	--	hk	hh	kk	kk	hk	--	--	--	hk	kk	hk	--	--	hh	hk	--	hh	hk	--	hk	hk	kk	hh	hh	hk	hk
lg2	97.hk_hk_75670	hk	kk	hk	kk	--	kk	kk	hk	hk	hk	--	kk	--	hk	kk	hk	--	hh	hh	kk	hk	hh	hk	hk	hh	hh	--	hk	hh	kk	--	hh	--	hk	hh	kk	hk	--	--	hk	--	hk	kk	hh	kk	kk	hk	hk
lg2	97.hk_hk_149502	hk	--	hk	--	hh	kk	kk	--	hk	hh	hh	kk	--	--	kk	--	kk	hh	hh	--	hk	hk	hk	kk	hh	hh	hk	--	hh	--	hk	hh	hk	hk	--	kk	hh	--	hk	hk	hk	hk	--	hh	--	kk	hh	hk
lg2	97.hk_hk_170185	--	kk	hk	--	kk	hk	kk	kk	kk	--	hh	kk	hk	--	--	kk	kk	--	hh	--	hk	hk	hk	hk	--	hh	hk	kk	hk	--	hk	--	hh	--	hk	kk	hh	--	hh	--	--	--	--	hh	--	kk	hh	hk
lg2	97.hk_hk_177785	hh	hh	hk	--	hh	hk	hh	hh	--	--	kk	hh	hk	--	--	hk	--	--	kk	--	hk	--	hk	--	--	kk	--	hh	hk	--	hh	--	hk	hk	hk	hh	--	--	kk	hk	hh	hk	--	--	hk	--	--	hk
lg2	97.hk_hk_153772	--	--	hk	hk	--	hk	kk	hk	hk	hh	--	kk	hk	hh	kk	hk	--	--	--	--	--	hk	hk	hk	hh	--	hk	kk	--	kk	hk	--	--	--	hk	kk	--	hk	hk	hk	hk	hk	kk	hh	hk	kk	hk	hk
lg2	97.hk_hk_173711	hh	--	hk	kk	--	hk	kk	hk	hk	hh	--	kk	--	hh	kk	kk	--	hh	--	--	hk	hk	hk	hk	hh	--	hk	kk	hh	--	hk	--	hk	--	--	kk	hh	--	hk	hk	kk	hk	hk	hh	hk	--	hh	hk
lg2	97.hk_hk_104369	hk	hh	hk	--	--	hh	hh	--	--	kk	kk	--	hk	--	hh	hk	hh	kk	kk	hh	hk	hk	hk	hk	kk	kk	kk	--	kk	--	hk	kk	--	hk	--	hh	--	hk	--	hk	--	--	--	--	hk	hh	--	--
lg2	97.hk_hk_176654	hk	--	hk	kk	kk	hk	kk	hk	hk	hh	hh	--	hk	hh	kk	hk	--	hk	hh	kk	kk	--	hk	hk	hk	hh	hh	hk	--	--	--	--	hk	hk	hk	kk	--	--	hk	hk	kk	--	kk	hh	--	--	--	hk
lg2	97.hk_hk_166636	hk	hh	hk	hh	hh	hh	hh	hk	hk	kk	--	hh	--	kk	hh	hk	hk	kk	--	hh	hh	--	--	hk	kk	--	kk	hh	hk	--	--	--	--	--	hk	hh	--	--	hk	hk	hk	hk	hh	kk	hk	hh	kk	hk
lg2	97.hk_hk_104298	kk	hh	hk	hk	hh	hk	hh	kk	hk	kk	kk	hh	kk	--	hh	--	hk	kk	kk	hh	hh	hk	--	hk	kk	--	--	hh	hk	hk	hk	kk	hk	hh	--	hh	kk	--	hk	hk	hh	hk	--	hk	hk	--	kk	hk
lg2	97.hk_hk_105610	--	--	hk	hk	kk	hk	kk	hh	hk	hh	hk	--	--	--	kk	kk	--	--	--	--	kk	hk	hh	hk	--	--	hh	kk	hk	hh	hh	--	hk	hh	hk	kk	--	hh	hh	hk	--	kk	--	hh	hk	--	--	hk
lg2	97.hk_hk_119710	--	kk	hk	--	kk	--	kk	hh	hk	hh	hk	--	--	hh	kk	hk	hk	hh	hh	--	kk	hk	--	hk	hh	--	--	kk	hk	hk	--	hh	--	hk	hk	kk	hh	hk	hk	--	--	hk	--	--	--	--	hh	--
lg2	97.hk_hk_120075	hk	hh	hk	hh	hh	hh	hh	kk	hk	kk	hk	--	kk	kk	hh	hk	hk	kk	hk	--	hh	hk	--	hk	--	--	kk	--	hk	--	kk	kk	--	hk	--	hh	--	--	hh	--	hh	kk	--	kk	hk	hh	kk	--
lg2	97.hk_hk_165703	--	hk	--	--	hk	hh	kk	hk	--	kk	kk	hk	hh	--	--	hk	--	hk	hh	--	hk	--	hh	hk	--	hk	hh	hh	hk	--	hk	hk	kk	kk	kk	hk	hh	--	hh	kk	hh	--	--	hh	--	--	hk	--
lg2	87.lm_ll_26471	--	--	lm	--	--	--	lm	ll	ll	--	lm	lm	lm	--	ll	lm	--	ll	ll	lm	ll	lm	lm	lm	--	--	--	lm	lm	ll	lm	--	lm	lm	lm	ll	lm	lm	--	--	--	lm	ll	lm	ll	ll	--	lm
lg2	99.hk_hk_39981	hh	hh	hk	--	hh	hk	hk	kk	--	hk	--	--	kk	hk	hh	--	hk	hk	hk	hk	hh	--	hk	kk	hh	--	hk	hk	--	hh	--	hk	hk	hk	--	hh	kk	--	hk	hk	--	hh	hh	kk	hk	hh	kk	hk
lg2	96.lm_ll_372001	--	ll	lm	lm	ll	ll	lm	lm	ll	lm	ll	lm	lm	lm	--	--	lm	ll	ll	lm	ll	lm	lm	--	--	ll	ll	lm	ll	ll	lm	ll	--	--	lm	ll	lm	lm	--	--	ll	lm	--	lm	--	ll	ll	lm
lg2	96.lm_ll_120790	ll	--	lm	lm	ll	ll	--	lm	--	--	lm	lm	lm	ll	ll	lm	--	ll	ll	--	ll	--	lm	lm	ll	ll	ll	--	lm	--	lm	--	lm	--	lm	ll	lm	lm	ll	--	lm	lm	--	ll	ll	ll	ll	lm
lg2	96.lm_ll_383043	--	lm	--	lm	--	lm	lm	lm	lm	lm	lm	lm	lm	lm	ll	ll	lm	ll	ll	lm	lm	lm	lm	ll	--	--	ll	lm	lm	ll	lm	ll	lm	lm	lm	lm	ll	lm	ll	lm	--	--	--	lm	--	--	ll	lm
lg2	91.hk_hk_31761	hk	hk	hh	hh	hk	hh	hh	hk	hk	hh	hh	--	--	hh	hk	--	--	kk	kk	hh	hk	hh	hh	kk	hk	--	--	hh	hk	--	--	--	--	--	--	hk	hk	--	--	hk	--	hh	--	hh	kk	hk	--	hk
lg2	8.hk_hk_66579	hk	--	kk	kk	hk	hh	kk	hk	--	kk	--	hk	hk	--	kk	hk	--	--	--	kk	hk	--	--	hk	--	--	hh	hk	hk	--	--	hh	kk	kk	--	hk	--	kk	hh	kk	hk	hk	hk	--	hh	--	hh	kk
lg2	96.hk_hk_41146	--	hk	hh	hh	hk	kk	hh	hk	hk	hh	hh	hk	hk	--	kk	--	--	kk	kk	hh	hh	--	hh	kk	--	hk	kk	hh	--	kk	--	kk	hh	--	hh	hk	--	hh	--	hh	hk	hh	--	hh	--	hk	kk	hh
lg2	99.hk_hk_54883	kk	--	hk	--	kk	hh	hk	hh	kk	hk	--	hh	hh	hk	hk	hh	hk	hk	hk	hk	hk	hk	hk	hk	kk	kk	hk	hk	--	--	--	--	hk	--	--	kk	hh	--	hk	hk	hh	hk	--	hk	hk	kk	hk	hk
lg2	8.lm_ll_155317	ll	ll	lm	lm	ll	lm	lm	lm	ll	lm	lm	--	--	lm	ll	lm	--	ll	ll	lm	lm	--	--	--	--	--	ll	lm	--	ll	--	--	lm	ll	ll	ll	--	lm	ll	lm	--	lm	ll	--	ll	--	ll	lm
lg2	97.hk_hk_141880	hk	hk	kk	--	hk	hk	kk	hk	--	kk	--	hk	hk	--	hh	--	--	hh	hh	--	kk	kk	--	--	hk	hk	hh	kk	hk	hh	--	hh	--	kk	--	hk	--	kk	hh	--	--	kk	hk	kk	hh	--	--	kk
lg2	97.hk_hk_171814	hk	--	kk	kk	hk	hh	kk	hk	--	--	--	hk	hk	--	hh	hk	--	--	--	--	hk	--	--	hk	--	hk	hh	kk	hk	hh	hk	--	--	--	kk	hk	hk	kk	hh	kk	--	--	hk	hk	hh	--	--	--
lg2	99.lm_ll_136282	lm	lm	ll	ll	lm	lm	ll	ll	--	--	ll	--	ll	--	lm	--	--	lm	lm	--	lm	lm	ll	ll	lm	lm	lm	ll	--	lm	--	--	ll	--	--	lm	--	--	lm	ll	ll	ll	--	ll	lm	lm	ll	ll
lg2	99.lm_ll_123098	lm	ll	ll	--	lm	--	ll	ll	--	ll	ll	ll	ll	ll	lm	ll	--	lm	lm	ll	ll	ll	ll	lm	lm	--	lm	ll	--	lm	--	lm	ll	--	--	lm	ll	--	lm	--	ll	ll	--	--	lm	lm	--	ll
lg2	97.hk_hk_170533	hk	hh	hh	--	hk	kk	hh	hk	--	--	hk	hk	hk	hh	hk	hk	hh	kk	--	--	hk	kk	hk	hk	hh	hk	kk	hk	hk	kk	hh	--	hh	hh	hh	hk	hk	--	kk	hh	--	hh	hk	hk	kk	hk	hk	hh
lg2	96.lm_ll_363599	--	ll	lm	ll	--	--	lm	lm	--	lm	--	lm	lm	--	ll	lm	lm	ll	--	lm	ll	ll	lm	lm	ll	--	ll	ll	lm	--	lm	--	--	--	lm	ll	--	lm	ll	lm	--	lm	ll	lm	ll	ll	ll	lm
lg2	97.lm_ll_282194	--	lm	ll	ll	lm	ll	ll	ll	lm	--	--	ll	ll	ll	lm	ll	--	lm	--	ll	ll	ll	ll	lm	lm	lm	--	ll	ll	lm	ll	lm	ll	ll	lm	lm	ll	ll	lm	ll	ll	ll	ll	ll	lm	lm	lm	ll
lg2	96.lm_ll_350325	ll	ll	lm	lm	ll	ll	lm	lm	ll	lm	lm	lm	ll	--	--	lm	--	ll	ll	lm	ll	--	lm	lm	ll	--	ll	ll	ll	ll	lm	ll	--	lm	ll	ll	lm	--	ll	lm	--	lm	ll	lm	ll	ll	ll	lm
lg2	96.lm_ll_368598	ll	--	--	lm	ll	ll	lm	lm	ll	--	lm	lm	lm	--	ll	--	lm	ll	ll	lm	ll	ll	ll	ll	ll	--	ll	ll	ll	ll	--	ll	--	--	--	ll	--	ll	ll	lm	--	lm	ll	--	ll	ll	lm	lm
lg2	99.lm_ll_113834	--	lm	--	ll	lm	--	ll	ll	lm	--	--	--	ll	--	lm	ll	--	lm	lm	ll	ll	--	ll	lm	--	--	lm	ll	ll	lm	--	--	--	ll	--	lm	ll	ll	--	ll	ll	ll	ll	ll	lm	lm	--	ll
lg2	91.hk_hk_39374	hk	--	hh	hh	hk	kk	hh	hk	hk	--	--	hh	--	--	kk	--	hh	kk	--	hh	hk	hh	hh	kk	hk	--	kk	--	hh	--	hk	kk	hh	hh	--	hk	--	hh	kk	hh	hk	--	--	hh	--	hk	hk	--
lg2	99.lm_ll_124051	--	--	ll	ll	ll	ll	ll	--	lm	--	--	--	ll	ll	lm	--	ll	lm	lm	ll	--	ll	ll	--	lm	lm	lm	ll	ll	lm	--	--	--	--	--	--	ll	ll	lm	ll	--	ll	--	ll	ll	lm	lm	ll
lg2	91.hk_hk_31367	--	--	kk	--	hk	hk	kk	hk	hk	kk	--	kk	--	--	--	hk	--	hh	hh	--	hk	--	kk	hh	--	hk	--	kk	hk	--	hk	hh	--	kk	--	hk	hk	kk	hh	kk	hk	--	--	kk	--	hk	hk	kk
lg2	8.hk_hk_20330	hk	--	hh	--	hk	hk	hh	hk	hk	--	--	hh	hk	--	--	hh	--	--	kk	hh	hk	hh	--	hk	--	--	kk	hh	hk	kk	hk	kk	--	--	kk	--	--	hh	kk	hh	hk	--	hk	--	--	hk	--	--
lg2	93.hk_hk_16384	hk	hh	hh	--	hk	hk	hh	hk	hk	hh	--	hh	--	hh	--	--	hh	kk	--	--	hk	--	--	kk	hk	--	--	--	--	--	--	kk	hh	hh	--	hk	hk	--	kk	hh	hk	hh	hk	--	--	--	hh	--
lg2	99.hk_hk_33472	--	kk	hk	hk	--	hh	hk	hh	kk	hk	hk	hh	hh	hk	hk	--	hh	hk	kk	hk	hh	--	hk	hk	--	kk	hk	hk	--	--	hh	kk	hk	hk	--	kk	--	--	hk	hk	hh	hk	kk	hk	hk	kk	kk	hk
lg2	8.hk_hk_95363	hk	hk	hh	hh	hk	hk	hh	hk	hk	hh	hh	hh	hk	--	kk	hk	hh	kk	kk	hh	hk	--	hh	kk	--	--	--	--	--	kk	hk	--	hh	hh	--	hk	hh	--	--	--	--	hh	hk	hh	kk	hk	hk	hh
lg2	8.hk_hk_83340	hk	hk	--	kk	hk	hk	kk	hk	--	--	kk	kk	hk	--	--	hh	kk	hh	hh	--	hk	--	kk	hh	hh	--	hh	--	--	hh	--	--	--	kk	hk	hk	hk	--	hh	kk	hk	kk	hk	kk	--	hk	hk	kk
lg2	96.lm_ll_49290	--	--	lm	lm	--	lm	lm	lm	--	lm	lm	lm	lm	--	ll	ll	lm	ll	ll	--	lm	--	lm	ll	ll	--	--	lm	lm	ll	lm	ll	lm	--	ll	ll	lm	lm	ll	lm	lm	--	--	lm	--	ll	ll	lm
lg2	96.lm_ll_207766	--	--	lm	--	--	lm	lm	lm	ll	--	lm	lm	lm	lm	ll	--	lm	ll	ll	lm	lm	lm	lm	ll	ll	--	ll	lm	lm	--	--	ll	--	lm	ll	ll	lm	lm	--	lm	lm	lm	ll	--	ll	ll	ll	lm
lg2	96.lm_ll_206337	ll	ll	lm	lm	ll	lm	lm	ll	ll	lm	lm	lm	--	--	ll	lm	--	ll	ll	--	ll	lm	lm	ll	ll	--	ll	--	lm	--	--	ll	--	--	--	ll	--	lm	ll	lm	lm	lm	ll	--	ll	ll	ll	lm
lg2	60.lm_ll_324027	--	lm	ll	ll	lm	ll	ll	ll	lm	ll	--	ll	--	ll	lm	--	--	lm	lm	ll	ll	ll	--	lm	lm	--	lm	--	--	--	ll	lm	--	ll	lm	ll	--	--	lm	--	ll	--	--	--	lm	--	lm	ll
lg2	96.lm_ll_161644	--	ll	lm	lm	--	lm	ll	lm	ll	lm	--	--	lm	--	--	--	ll	--	ll	--	lm	lm	lm	ll	ll	--	ll	--	lm	--	lm	--	lm	lm	--	ll	lm	lm	--	--	--	lm	--	lm	ll	ll	ll	ll
lg2	96.lm_ll_159415	ll	ll	lm	--	ll	lm	lm	lm	ll	lm	lm	lm	--	--	ll	lm	--	ll	ll	--	lm	lm	lm	ll	ll	--	--	lm	--	--	lm	--	--	lm	ll	ll	lm	lm	--	ll	lm	--	--	--	ll	ll	ll	ll
lg2	96.lm_ll_358599	ll	--	lm	lm	--	lm	lm	--	ll	lm	lm	ll	lm	--	--	--	--	ll	--	--	lm	lm	lm	ll	ll	--	ll	--	lm	ll	--	ll	--	--	ll	ll	lm	--	ll	--	ll	lm	ll	lm	--	--	ll	ll
lg2	8.lm_ll_177872	ll	ll	lm	lm	ll	lm	lm	lm	--	lm	ll	lm	lm	lm	ll	lm	lm	ll	ll	lm	lm	--	lm	ll	ll	--	ll	ll	lm	ll	lm	--	lm	lm	--	ll	--	--	ll	ll	lm	--	--	lm	ll	--	ll	ll
lg2	91.lm_ll_81543	ll	ll	lm	lm	ll	lm	lm	lm	--	lm	--	lm	lm	lm	--	lm	lm	ll	ll	lm	lm	lm	--	ll	ll	lm	--	lm	--	--	--	ll	--	lm	ll	ll	ll	--	ll	--	--	lm	ll	lm	--	--	ll	ll
lg2	96.lm_ll_342192	ll	--	lm	lm	--	lm	lm	lm	ll	--	lm	lm	--	lm	ll	lm	lm	ll	ll	lm	lm	lm	--	ll	--	ll	--	lm	lm	ll	--	--	--	lm	--	ll	--	ll	ll	ll	--	lm	--	lm	--	--	--	ll
lg2	99.lm_ll_121346	ll	lm	ll	ll	--	ll	ll	--	lm	ll	--	ll	ll	--	--	ll	--	lm	lm	--	ll	ll	ll	lm	--	lm	lm	ll	ll	lm	--	ll	ll	ll	lm	lm	--	lm	lm	lm	ll	ll	lm	ll	--	--	lm	--
lg2	96.lm_ll_322695	ll	ll	lm	lm	ll	ll	ll	lm	ll	ll	lm	lm	lm	--	--	lm	--	--	ll	ll	lm	ll	lm	ll	--	--	ll	lm	lm	ll	--	ll	lm	lm	--	ll	lm	ll	ll	ll	lm	lm	ll	--	--	ll	ll	ll
lg2	62.lm_ll_99273	--	ll	lm	--	ll	ll	lm	lm	ll	lm	lm	lm	--	lm	ll	lm	ll	ll	--	lm	lm	lm	lm	ll	--	--	ll	lm	--	--	lm	ll	lm	lm	--	ll	--	ll	ll	ll	lm	lm	ll	lm	--	ll	ll	ll
lg2	99.lm_ll_146009	lm	--	--	ll	lm	ll	ll	ll	lm	ll	ll	ll	--	ll	ll	--	--	lm	--	ll	ll	--	ll	lm	lm	lm	lm	ll	--	--	--	--	ll	--	--	lm	--	lm	lm	lm	ll	ll	ll	ll	--	lm	--	lm
lg2	99.lm_ll_128305	lm	--	--	--	lm	ll	ll	ll	lm	ll	ll	ll	--	--	lm	--	ll	lm	lm	ll	ll	--	--	lm	lm	--	lm	ll	ll	--	ll	lm	ll	ll	lm	lm	ll	--	lm	lm	--	--	ll	ll	ll	--	lm	lm
lg2	96.lm_ll_273297	--	ll	lm	--	ll	lm	lm	lm	--	ll	lm	--	lm	--	ll	--	--	ll	ll	lm	lm	lm	lm	ll	ll	ll	ll	lm	--	ll	--	ll	lm	lm	ll	ll	--	ll	ll	--	lm	lm	--	lm	lm	ll	--	--
lg2	91.hk_hk_39169	--	--	kk	hk	hk	kk	kk	hk	hh	--	--	kk	--	--	hh	hk	kk	hh	--	--	hk	kk	--	hh	--	hk	--	kk	hk	hh	--	hk	--	kk	hk	hk	--	hk	hh	hh	--	kk	--	kk	hk	hk	hk	--
lg2	96.lm_ll_136373	ll	ll	lm	--	ll	--	lm	lm	--	lm	lm	ll	lm	lm	ll	lm	lm	ll	--	--	lm	--	--	ll	ll	--	--	lm	lm	ll	--	ll	lm	--	--	ll	lm	ll	ll	ll	--	lm	ll	lm	lm	ll	ll	ll
lg2	97.lm_ll_531150	--	lm	ll	ll	ll	ll	lm	ll	lm	ll	--	--	ll	ll	lm	--	ll	lm	lm	ll	ll	ll	ll	lm	lm	--	--	--	--	lm	--	--	--	--	--	lm	--	ll	lm	lm	ll	ll	ll	ll	--	lm	lm	ll
lg2	97.hk_hk_154532	kk	--	hk	hh	--	hk	--	hh	--	hk	hk	kk	hk	hk	kk	hh	--	kk	hh	hh	hh	hk	hk	hk	--	hk	--	hk	hh	--	kk	--	--	hk	--	kk	hh	--	hk	kk	--	--	--	kk	hh	kk	--	--
lg2	57.hk_hk_43261	--	--	hk	hk	kk	hk	hk	--	hk	hk	hk	hk	--	hk	kk	--	hk	hk	--	hh	hh	hk	--	hk	hk	--	hk	hk	hh	hk	hk	kk	--	hk	--	kk	hh	kk	--	kk	--	--	--	kk	hh	--	kk	--
lg2	99.hk_hk_40980	--	kk	hk	hk	--	hk	hk	--	--	hk	--	--	--	hk	kk	hh	--	--	hk	hh	hh	hk	--	hk	--	hk	hk	hk	--	--	hk	--	--	hk	kk	kk	--	--	hk	--	hk	hk	hk	--	hh	--	--	--
lg2	64.lm_ll_485103	lm	lm	ll	ll	lm	--	lm	ll	lm	ll	--	lm	--	--	lm	--	ll	lm	lm	ll	ll	lm	ll	lm	lm	ll	--	ll	ll	lm	--	--	--	ll	lm	lm	ll	ll	lm	lm	ll	ll	--	lm	ll	lm	lm	ll
lg2	7.lm_ll_324148	--	lm	ll	--	lm	ll	lm	ll	lm	ll	--	lm	ll	--	lm	ll	--	lm	lm	ll	ll	ll	ll	lm	lm	--	lm	ll	ll	lm	--	--	--	ll	--	--	ll	lm	--	lm	--	ll	ll	lm	ll	--	--	ll
lg2	93.hk_hk_8531	hk	hk	hh	kk	hk	hh	kk	hk	--	hh	--	--	hh	--	--	hk	--	kk	--	--	--	hh	hh	kk	--	hh	kk	hh	--	kk	--	hk	hh	--	kk	hk	--	--	kk	--	hk	hh	hh	hk	hk	hk	hk	--
lg2	93.hk_hk_1258	--	hk	hh	kk	hk	hh	--	hk	kk	hh	--	hk	hh	--	hk	hk	--	kk	kk	hk	hk	--	hh	kk	kk	hh	--	hh	hk	--	--	--	hh	--	kk	hk	hk	--	kk	hk	hk	hh	--	hk	hk	hk	--	--
lg2	99.lm_ll_132629	ll	lm	ll	lm	lm	ll	lm	ll	lm	ll	ll	lm	ll	ll	lm	ll	ll	lm	lm	ll	ll	ll	ll	lm	lm	ll	lm	ll	ll	ll	ll	lm	ll	ll	lm	lm	--	lm	lm	lm	ll	ll	ll	lm	ll	lm	lm	ll
lg2	99.hk_hk_47845	--	hh	hk	--	hh	hk	hk	kk	hk	hk	hk	hh	--	hk	hh	--	--	hk	hk	--	kk	--	hk	--	--	hk	--	hk	kk	--	hk	hh	--	hk	--	hh	kk	--	hk	--	kk	hk	hk	hh	kk	hh	hh	hh
lg2	96.lm_ll_299310	ll	ll	ll	ll	ll	lm	ll	lm	ll	lm	lm	ll	lm	lm	ll	ll	lm	ll	--	lm	ll	lm	lm	--	ll	ll	--	lm	--	ll	lm	ll	lm	--	ll	ll	--	--	ll	ll	lm	lm	--	ll	lm	--	ll	ll
lg2	96.lm_ll_340685	ll	ll	lm	--	ll	--	ll	lm	--	lm	--	ll	lm	lm	--	lm	--	ll	ll	lm	lm	--	lm	--	ll	--	ll	lm	--	ll	--	--	lm	lm	ll	ll	--	ll	ll	ll	lm	--	--	--	lm	ll	ll	--
lg2	97.hk_hk_103975	hh	hh	hh	hk	hh	hk	hk	kk	--	--	hk	--	hk	--	--	--	hk	hk	hk	kk	kk	hk	hk	hk	hk	hk	hk	hk	kk	--	--	--	hh	kk	hk	hh	kk	hh	hk	hh	kk	hk	--	hh	--	hh	--	--
lg2	99.lm_ll_127842	lm	lm	ll	lm	lm	ll	lm	ll	lm	ll	ll	lm	ll	ll	ll	--	ll	lm	lm	ll	ll	ll	ll	lm	lm	ll	lm	ll	ll	lm	ll	ll	ll	ll	lm	lm	ll	lm	lm	lm	ll	ll	ll	lm	ll	lm	lm	ll
lg2	96.lm_ll_317095	ll	--	lm	--	ll	lm	ll	lm	ll	lm	lm	ll	lm	--	ll	--	lm	ll	ll	lm	lm	--	lm	ll	--	lm	ll	ll	lm	--	--	--	--	lm	ll	ll	--	ll	ll	ll	--	--	ll	--	lm	--	--	--
lg2	97.hk_hk_182327	kk	kk	hk	hk	kk	hk	hk	hh	kk	hk	hk	kk	--	--	kk	--	hk	hk	hk	hh	hh	hk	hk	hk	hk	hk	--	hk	hh	--	hk	--	hk	hk	kk	kk	--	kk	hk	kk	--	hk	kk	kk	hh	kk	kk	--
lg2	57.hk_hk_5682	hk	kk	hh	--	hk	hh	kk	hk	kk	hh	hh	hk	--	hh	--	hk	--	--	kk	--	hk	hh	hh	kk	--	hh	--	--	kk	--	hk	hk	hk	hh	hh	hk	hk	--	kk	hk	--	hh	--	--	hk	hk	--	--
lg2	99.lm_ll_147121	lm	lm	ll	--	ll	ll	lm	ll	lm	ll	--	lm	ll	--	lm	ll	--	lm	lm	ll	ll	ll	ll	lm	lm	ll	lm	--	--	lm	--	--	ll	--	lm	ll	--	--	lm	lm	ll	--	--	lm	--	lm	lm	--
lg2	99.hk_hk_39511	hh	hh	hh	hk	--	hk	hk	kk	hk	hk	hk	hh	hk	hk	hh	--	hk	hk	hk	--	kk	hk	--	hk	hk	--	hk	--	kk	--	--	--	hk	hk	--	hh	--	--	kk	hh	--	--	hh	hh	--	hh	--	hh
lg2	96.lm_ll_370929	--	ll	lm	ll	ll	--	ll	lm	--	lm	lm	ll	lm	--	--	--	lm	ll	--	lm	lm	--	--	ll	ll	--	ll	--	lm	ll	lm	--	lm	lm	--	ll	lm	--	ll	ll	ll	lm	ll	--	lm	ll	--	ll
lg2	99.hk_hk_48404	hh	hh	hk	hh	--	hk	hk	kk	hk	--	--	hh	hk	--	hh	kk	--	hk	kk	--	kk	--	hk	hk	hk	--	hk	hk	kk	hh	hh	hh	hk	--	hh	hh	kk	--	hk	hh	--	kk	--	hh	kk	hh	--	hh
lg2	99.lm_ll_134029	--	lm	ll	ll	lm	ll	lm	ll	lm	--	ll	lm	ll	ll	lm	--	ll	lm	ll	ll	ll	ll	ll	lm	--	ll	lm	ll	ll	--	lm	--	ll	--	--	lm	ll	--	ll	lm	--	ll	ll	lm	ll	lm	lm	--
lg2	97.lm_ll_436930	--	lm	ll	lm	ll	ll	lm	ll	--	--	ll	lm	--	ll	lm	ll	--	lm	lm	ll	ll	ll	ll	lm	lm	ll	lm	ll	--	--	lm	lm	ll	ll	--	--	--	lm	lm	ll	--	ll	--	lm	ll	lm	lm	--
lg2	96.lm_ll_261178	--	ll	lm	ll	ll	lm	ll	lm	--	--	--	--	--	lm	ll	lm	--	ll	ll	lm	lm	ll	lm	ll	--	lm	--	lm	lm	--	lm	--	lm	lm	ll	ll	--	ll	--	--	lm	lm	ll	ll	lm	--	ll	ll
lg2	96.lm_ll_372184	--	ll	lm	ll	ll	ll	ll	lm	--	lm	lm	ll	lm	--	ll	--	lm	ll	ll	--	lm	ll	--	ll	ll	ll	--	lm	lm	--	--	ll	--	lm	--	ll	ll	--	ll	ll	--	--	ll	ll	lm	ll	ll	ll
lg2	96.lm_ll_194180	--	ll	lm	--	--	lm	ll	lm	ll	lm	lm	--	lm	lm	ll	lm	lm	ll	ll	lm	lm	ll	--	--	ll	--	ll	--	lm	--	lm	--	lm	--	--	ll	--	ll	--	ll	--	lm	ll	--	--	--	--	ll
lg2	97.lm_ll_414940	--	--	ll	--	lm	ll	lm	ll	--	ll	ll	lm	ll	ll	ll	ll	ll	lm	lm	ll	ll	lm	--	lm	--	--	lm	ll	ll	--	lm	--	ll	ll	lm	lm	--	lm	lm	--	ll	ll	--	ll	--	lm	lm	ll
lg2	99.lm_ll_122159	--	--	ll	--	ll	ll	lm	ll	lm	ll	ll	lm	--	ll	lm	--	ll	lm	lm	--	ll	lm	--	lm	lm	--	lm	--	--	lm	lm	lm	ll	--	--	lm	--	lm	--	lm	ll	ll	ll	--	ll	lm	lm	--
lg2	90.lm_ll_753450	--	lm	ll	lm	lm	ll	--	ll	--	ll	--	lm	--	ll	lm	--	--	lm	lm	--	ll	lm	ll	lm	lm	ll	--	ll	ll	--	--	lm	ll	ll	lm	lm	ll	--	lm	lm	--	ll	lm	lm	ll	lm	--	ll
lg2	97.lm_ll_426925	ll	lm	ll	--	--	ll	lm	ll	lm	ll	ll	lm	ll	--	lm	ll	ll	lm	--	ll	ll	lm	ll	lm	--	--	--	ll	ll	lm	ll	lm	ll	ll	--	lm	ll	lm	--	lm	--	ll	ll	lm	ll	lm	lm	ll
lg2	91.hk_hk_4611	hk	hk	hh	--	hk	hh	kk	hk	kk	--	--	hk	hh	--	hh	hk	hh	kk	--	--	hk	hk	hh	kk	--	--	kk	hh	hk	kk	hk	--	--	hh	--	hk	hh	--	kk	hk	hk	hh	--	hh	--	hh	hk	hh
lg2	96.lm_ll_368123	--	ll	lm	--	ll	lm	ll	lm	--	lm	--	--	lm	--	ll	lm	lm	ll	ll	lm	lm	--	lm	ll	--	lm	--	lm	lm	--	lm	ll	lm	lm	--	ll	lm	ll	ll	--	--	lm	--	ll	lm	--	ll	ll
lg2	97.lm_ll_495733	lm	lm	ll	lm	--	--	lm	ll	lm	--	ll	lm	--	ll	lm	ll	ll	lm	lm	ll	ll	lm	ll	ll	lm	--	--	ll	--	lm	lm	--	ll	ll	lm	lm	ll	lm	lm	lm	--	ll	ll	lm	--	lm	lm	ll
lg2	99.lm_ll_112579	--	lm	ll	lm	lm	ll	lm	ll	--	ll	--	--	ll	ll	lm	ll	ll	lm	lm	ll	ll	lm	--	lm	lm	--	lm	ll	--	--	lm	lm	ll	--	lm	lm	ll	lm	lm	lm	--	ll	--	lm	ll	lm	--	ll
lg2	96.lm_ll_383130	ll	--	lm	ll	ll	ll	ll	lm	--	lm	ll	ll	--	--	ll	--	--	ll	ll	--	ll	--	--	ll	ll	lm	--	lm	lm	ll	ll	--	lm	lm	--	ll	ll	ll	ll	ll	lm	--	--	ll	--	ll	ll	ll
lg2	99.lm_ll_149780	lm	lm	ll	--	lm	ll	lm	ll	--	ll	--	--	ll	ll	lm	ll	--	lm	lm	--	ll	lm	ll	lm	lm	ll	--	ll	ll	lm	--	lm	ll	ll	--	lm	ll	lm	lm	lm	ll	--	lm	lm	--	lm	lm	ll
lg2	99.lm_ll_125845	lm	lm	ll	lm	lm	ll	ll	ll	lm	ll	ll	lm	--	--	lm	--	ll	lm	ll	ll	ll	--	ll	lm	ll	ll	lm	ll	ll	lm	ll	ll	ll	ll	--	lm	ll	--	lm	lm	--	ll	--	lm	--	--	lm	ll
lg2	91.hk_hk_33420	kk	hk	kk	hh	hk	--	hh	kk	--	kk	--	hk	hk	--	kk	hk	kk	hh	hh	hk	hk	hk	kk	hh	hh	kk	hh	--	--	hh	--	--	--	--	hk	hk	hk	hk	hh	--	hk	--	hk	hk	--	hk	hk	--
lg2	96.lm_ll_383592	ll	ll	lm	--	ll	lm	ll	lm	--	lm	lm	ll	lm	--	ll	lm	lm	ll	ll	lm	lm	ll	lm	ll	ll	lm	ll	lm	lm	ll	--	lm	lm	lm	ll	ll	lm	ll	ll	ll	lm	--	--	ll	lm	--	ll	ll
lg2	99.lm_ll_153847	lm	lm	ll	lm	lm	ll	ll	ll	lm	ll	ll	lm	ll	ll	lm	ll	--	lm	ll	--	ll	--	ll	lm	ll	--	lm	--	ll	lm	--	ll	ll	ll	lm	lm	ll	lm	lm	lm	--	ll	ll	lm	ll	lm	lm	ll
lg2	97.lm_ll_443029	lm	lm	ll	--	lm	ll	lm	ll	lm	ll	--	lm	--	--	--	ll	ll	lm	--	ll	ll	lm	ll	lm	--	ll	lm	ll	ll	lm	--	--	--	ll	lm	lm	--	lm	lm	lm	ll	ll	lm	lm	ll	lm	ll	--
lg2	97.lm_ll_572980	lm	ll	ll	lm	lm	ll	lm	ll	--	ll	ll	lm	--	ll	lm	ll	ll	lm	--	ll	ll	--	--	ll	lm	--	ll	ll	ll	lm	lm	lm	ll	--	lm	--	ll	--	ll	lm	ll	ll	ll	lm	ll	ll	lm	--
lg2	96.lm_ll_376565	ll	ll	lm	--	ll	ll	ll	lm	--	lm	lm	ll	lm	lm	ll	lm	lm	ll	--	--	lm	ll	--	ll	ll	lm	ll	lm	--	ll	ll	--	--	--	ll	ll	lm	ll	ll	ll	--	lm	ll	ll	--	--	--	ll
lg2	93.hk_hk_3877	hh	kk	hh	--	--	hh	kk	hk	--	hh	--	hk	--	--	--	hk	hh	kk	--	hh	hk	hk	--	kk	--	--	kk	--	hk	--	hh	--	--	hh	--	hk	--	hh	--	hk	--	hh	--	--	hk	--	kk	--
lg2	99.hk_hk_53840	hk	--	hh	kk	--	hh	kk	hk	kk	--	hh	hk	--	--	hk	--	--	kk	kk	--	hk	--	hh	kk	kk	hh	kk	hh	hk	--	--	hh	hh	--	kk	hk	--	hk	--	hk	hk	hh	hk	--	hk	hk	hk	--
lg2	99.hk_hk_54980	--	hk	kk	hh	hk	kk	hh	--	hh	kk	--	hk	--	--	hk	hk	--	hh	hh	kk	hk	hk	kk	hh	hh	kk	--	kk	--	--	kk	hk	--	--	hk	hk	hk	hk	hh	hk	hk	kk	--	hk	hk	--	hk	--
lg2	87.lm_ll_90948	--	ll	lm	ll	ll	--	ll	lm	--	lm	--	ll	lm	lm	ll	lm	lm	ll	ll	--	lm	ll	lm	ll	--	lm	--	--	ll	ll	lm	ll	--	--	ll	lm	--	--	ll	--	lm	lm	lm	--	lm	ll	ll	ll
lg2	96.lm_ll_276660	--	ll	lm	ll	ll	lm	ll	lm	--	lm	--	ll	lm	lm	--	lm	lm	ll	ll	--	lm	ll	lm	ll	--	--	ll	lm	ll	--	ll	--	lm	lm	ll	ll	--	ll	--	ll	--	--	--	ll	ll	--	--	ll
lg2	97.lm_ll_248491	lm	lm	ll	--	lm	ll	lm	ll	lm	--	--	lm	ll	--	lm	lm	ll	--	lm	ll	ll	lm	ll	ll	lm	ll	--	ll	--	lm	--	--	--	ll	lm	lm	ll	lm	lm	--	--	ll	--	lm	--	lm	lm	--
lg2	96.lm_ll_146527	ll	--	lm	ll	ll	lm	ll	lm	--	lm	lm	ll	lm	--	ll	lm	lm	ll	--	lm	lm	ll	lm	ll	ll	--	ll	lm	--	ll	lm	--	lm	lm	ll	ll	lm	ll	--	--	lm	--	--	ll	--	--	ll	--
lg2	99.hk_hk_47722	kk	hk	kk	hh	--	kk	hh	--	--	kk	--	hk	--	--	hk	--	--	hh	hh	hk	--	hk	kk	hh	--	--	--	--	--	hh	hk	--	kk	--	hk	hk	kk	--	hh	hk	--	kk	hk	kk	hk	hk	hk	kk
lg2	8.hk_hk_57701	hk	hk	kk	--	hk	kk	hh	hk	--	--	--	hk	kk	--	kk	--	--	hh	hh	hk	hk	hk	kk	hh	--	--	--	kk	hh	--	hk	--	--	--	--	hk	--	--	hh	hk	hh	kk	hk	hk	hk	hk	hk	kk
lg2	99.hk_hk_49877	kk	hk	--	--	--	--	hh	hk	hh	kk	kk	--	--	--	hk	hk	--	--	hh	hk	hk	hk	kk	hh	--	hk	hh	kk	--	--	hk	--	--	kk	--	hk	hk	hk	--	hk	--	kk	--	hk	hk	hk	hk	--
lg2	99.hk_hk_6035	hk	hk	--	--	--	hh	kk	hk	kk	hh	hh	--	hh	--	hk	--	--	kk	--	hk	hk	kk	hh	kk	kk	hh	kk	--	kk	--	--	--	--	--	--	hk	hk	hk	--	hk	--	hh	--	hk	--	--	hk	hh
lg2	97.lm_ll_354094	lm	lm	ll	lm	lm	ll	lm	--	lm	ll	--	lm	--	--	lm	--	--	--	lm	ll	ll	lm	ll	lm	lm	ll	ll	ll	--	lm	--	lm	ll	ll	--	lm	ll	--	--	lm	lm	--	ll	lm	ll	lm	--	--
lg2	97.lm_ll_503738	--	--	ll	--	lm	ll	lm	ll	lm	ll	--	lm	--	ll	ll	lm	ll	lm	lm	ll	ll	lm	ll	lm	lm	--	--	--	lm	--	lm	ll	--	ll	--	ll	ll	lm	--	ll	lm	lm	ll	lm	ll	lm	lm	ll
lg2	97.lm_ll_432320	--	ll	ll	--	--	ll	lm	ll	--	ll	ll	lm	ll	--	lm	lm	ll	--	lm	--	ll	--	ll	--	ll	lm	--	--	lm	lm	lm	ll	lm	ll	--	lm	ll	--	--	lm	lm	lm	ll	lm	--	lm	lm	ll
lg2	97.lm_ll_498680	ll	ll	ll	--	lm	ll	lm	ll	lm	ll	ll	lm	ll	ll	lm	--	--	lm	lm	--	ll	lm	lm	lm	lm	lm	--	ll	--	lm	ll	--	ll	--	lm	lm	ll	--	lm	lm	lm	--	ll	lm	--	lm	lm	ll
lg2	97.lm_ll_520910	--	ll	ll	ll	lm	ll	lm	ll	lm	ll	--	--	--	--	lm	lm	ll	lm	lm	ll	ll	lm	lm	lm	lm	lm	--	ll	--	lm	lm	--	lm	ll	--	lm	ll	--	lm	lm	lm	--	ll	--	ll	lm	--	--
lg2	96.lm_ll_359653	--	--	lm	--	--	lm	ll	lm	ll	--	lm	--	lm	--	ll	ll	lm	ll	ll	lm	--	--	ll	ll	ll	lm	--	lm	--	--	--	ll	--	--	ll	ll	lm	ll	--	ll	ll	lm	lm	lm	lm	--	ll	--
lg2	99.hk_hk_56081	kk	kk	hk	hh	kk	kk	hh	hk	hh	kk	kk	hk	kk	--	hk	hh	kk	--	hh	hk	hk	hk	hk	hh	hh	hk	hh	kk	--	--	kk	--	hk	kk	--	hk	hk	--	hh	hk	--	--	--	hk	--	--	--	kk
lg2	97.lm_ll_563268	lm	ll	ll	lm	lm	ll	lm	ll	--	ll	ll	lm	ll	--	lm	lm	ll	lm	lm	ll	ll	--	lm	lm	lm	lm	lm	ll	ll	ll	--	--	lm	ll	lm	lm	ll	--	lm	lm	--	lm	ll	lm	ll	lm	ll	--
lg2	99.hk_hk_54751	kk	kk	hk	kk	kk	kk	hh	hk	hh	kk	kk	--	--	--	--	--	hk	--	hh	hk	--	hk	hk	hk	--	hk	--	kk	--	--	kk	kk	hk	kk	--	hk	hk	hk	hh	kk	--	hk	kk	kk	hk	--	--	--
lg2	99.lm_ll_137464	--	lm	lm	ll	--	lm	ll	ll	ll	lm	--	ll	lm	--	ll	--	lm	ll	ll	--	lm	--	ll	ll	--	--	ll	ll	ll	--	ll	--	lm	lm	--	--	lm	--	--	ll	ll	lm	ll	ll	lm	ll	ll	ll
lg2	99.lm_ll_95159	ll	lm	lm	--	ll	lm	ll	lm	ll	--	lm	ll	lm	lm	ll	ll	--	ll	ll	lm	ll	ll	ll	ll	ll	ll	ll	ll	ll	ll	lm	lm	lm	lm	--	ll	lm	ll	ll	ll	ll	--	--	ll	lm	ll	--	--
lg2	99.lm_ll_154806	--	lm	lm	--	ll	ll	ll	lm	ll	lm	--	ll	lm	lm	ll	--	--	ll	ll	lm	--	ll	ll	ll	--	--	ll	lm	ll	--	lm	--	lm	lm	--	ll	--	ll	ll	ll	ll	--	lm	ll	lm	--	ll	ll
lg2	97.lm_ll_398620	--	--	--	--	lm	ll	lm	ll	lm	ll	--	lm	ll	--	lm	lm	--	lm	lm	--	ll	--	lm	lm	--	--	lm	ll	lm	ll	lm	--	--	--	lm	lm	--	lm	lm	lm	--	--	--	lm	ll	lm	lm	--
lg2	97.lm_ll_483934	lm	ll	--	lm	ll	ll	lm	ll	lm	ll	--	--	--	--	lm	--	ll	lm	lm	ll	ll	--	lm	lm	--	--	lm	ll	--	lm	lm	--	lm	--	--	lm	--	--	lm	lm	lm	--	--	lm	--	--	lm	--
lg2	97.lm_ll_568275	lm	ll	ll	--	lm	ll	lm	ll	--	ll	--	--	--	ll	--	--	ll	--	lm	ll	ll	lm	lm	lm	lm	--	lm	--	lm	--	--	ll	--	ll	lm	lm	--	lm	lm	lm	lm	lm	ll	lm	--	lm	lm	ll
lg2	99.lm_ll_78055	--	lm	lm	--	ll	lm	ll	--	--	lm	lm	ll	--	lm	ll	ll	lm	ll	ll	lm	--	ll	ll	ll	ll	--	ll	lm	--	--	lm	lm	lm	lm	--	ll	lm	--	ll	ll	--	lm	lm	--	lm	--	--	--
lg2	99.lm_ll_122493	--	--	lm	ll	ll	lm	ll	--	ll	lm	lm	ll	--	lm	ll	ll	lm	--	ll	lm	lm	ll	--	ll	ll	lm	ll	lm	ll	ll	lm	--	lm	lm	ll	ll	lm	--	--	ll	ll	--	ll	ll	lm	--	ll	ll
lg2	99.lm_ll_117483	--	lm	lm	--	ll	lm	ll	lm	--	lm	lm	--	--	lm	ll	--	--	ll	ll	--	lm	--	ll	ll	--	ll	--	lm	ll	--	lm	--	--	--	ll	ll	ll	ll	ll	ll	--	lm	ll	--	lm	--	--	--
lg2	97.lm_ll_405751	ll	ll	ll	lm	lm	ll	lm	ll	--	ll	ll	--	--	ll	lm	--	--	lm	lm	ll	ll	lm	lm	ll	--	--	lm	--	lm	--	lm	ll	lm	--	ll	lm	--	lm	lm	lm	lm	lm	ll	lm	ll	lm	lm	ll
lg2	97.lm_ll_155862	lm	--	--	lm	lm	ll	lm	ll	--	--	ll	lm	--	ll	lm	--	ll	lm	lm	ll	ll	lm	--	lm	lm	--	lm	ll	lm	ll	lm	--	lm	ll	lm	lm	--	lm	lm	lm	lm	lm	--	lm	--	lm	lm	--
lg2	97.lm_ll_474638	lm	lm	ll	--	lm	ll	lm	ll	--	ll	--	lm	--	--	lm	--	ll	lm	--	--	ll	lm	--	--	lm	--	lm	--	lm	lm	lm	--	--	ll	--	lm	ll	lm	lm	--	lm	ll	--	lm	ll	--	ll	--
lg2	97.lm_ll_534943	lm	ll	ll	lm	lm	ll	lm	ll	lm	--	ll	lm	--	ll	lm	lm	--	lm	lm	--	ll	lm	lm	lm	--	--	lm	--	--	--	--	--	--	ll	lm	lm	--	--	--	lm	lm	lm	ll	lm	--	lm	lm	ll
lg2	99.lm_ll_116363	--	ll	lm	ll	ll	lm	ll	lm	ll	lm	lm	ll	--	lm	--	ll	lm	ll	--	lm	lm	ll	ll	ll	ll	lm	--	lm	--	ll	lm	--	lm	--	ll	--	ll	ll	ll	ll	ll	lm	--	ll	lm	--	ll	--
lg2	99.hk_hk_47548	hk	kk	hh	--	--	hh	kk	--	kk	hh	hh	hk	hh	hh	hk	kk	--	kk	--	hk	hk	hk	hk	kk	--	--	--	hh	kk	--	hk	--	hh	hh	hk	hk	hk	--	--	hk	--	hk	hk	hk	--	--	hk	--
lg2	96.lm_ll_322463	ll	ll	lm	ll	ll	lm	ll	lm	--	lm	lm	ll	lm	--	ll	ll	lm	--	ll	lm	lm	ll	--	ll	--	--	ll	lm	--	ll	lm	--	ll	lm	ll	ll	--	--	ll	lm	--	--	--	--	--	ll	--	--
lg2	99.hk_hk_46229	hk	--	--	hh	hk	kk	hh	hk	--	kk	kk	hk	kk	--	hk	hk	kk	hh	hh	hk	hk	hk	--	hh	hh	--	hh	kk	hh	--	kk	hk	kk	--	hk	hk	hk	--	--	hk	hh	--	hk	hk	hh	hk	hk	kk
lg2	97.lm_ll_561108	lm	ll	ll	lm	--	ll	lm	ll	--	ll	--	lm	ll	ll	lm	lm	ll	--	lm	--	ll	lm	lm	lm	--	--	lm	ll	lm	--	lm	ll	ll	ll	--	lm	--	--	lm	lm	lm	lm	ll	--	--	lm	lm	--
lg2	99.lm_ll_143090	--	lm	lm	ll	--	lm	ll	lm	--	--	lm	ll	lm	--	ll	--	lm	ll	ll	--	lm	ll	ll	ll	ll	lm	ll	lm	--	--	lm	lm	lm	--	ll	ll	--	ll	ll	--	--	lm	lm	ll	--	ll	--	ll
lg2	99.lm_ll_45391	--	ll	lm	ll	ll	lm	ll	lm	--	--	lm	ll	lm	--	ll	ll	--	--	--	--	lm	ll	ll	ll	--	--	ll	lm	--	--	--	lm	lm	lm	--	ll	lm	ll	--	ll	--	lm	--	ll	lm	ll	ll	ll
lg3	96.lm_ll_357621	ll	ll	--	ll	--	lm	ll	--	lm	lm	ll	--	lm	--	ll	lm	ll	ll	lm	ll	ll	--	lm	lm	lm	--	lm	lm	--	ll	--	lm	lm	ll	lm	lm	lm	--	ll	lm	--	ll	lm	lm	lm	lm	--	--
lg3	99.lm_ll_123522	lm	--	lm	lm	lm	ll	lm	--	ll	ll	--	lm	--	ll	lm	ll	lm	lm	--	lm	lm	--	ll	ll	lm	--	ll	--	--	--	ll	--	ll	--	--	ll	--	lm	--	ll	lm	lm	ll	ll	ll	ll	lm	lm
lg3	97.lm_ll_322165	--	lm	lm	--	lm	ll	lm	ll	--	ll	--	lm	--	lm	lm	--	ll	lm	ll	--	lm	--	ll	--	--	lm	--	--	--	--	--	--	--	lm	ll	ll	ll	--	--	ll	lm	lm	ll	ll	--	ll	--	lm
lg3	99.lm_ll_122348	lm	ll	lm	--	lm	ll	lm	ll	--	--	lm	--	--	lm	lm	ll	--	lm	ll	--	ll	--	ll	ll	ll	lm	--	--	ll	lm	lm	--	--	--	--	ll	--	--	lm	ll	lm	lm	--	ll	ll	ll	lm	ll
lg3	93.lm_ll_44423	ll	--	ll	ll	--	lm	ll	lm	lm	lm	--	ll	lm	ll	ll	ll	--	ll	ll	--	ll	lm	lm	lm	lm	--	lm	lm	ll	--	lm	lm	lm	--	lm	lm	lm	--	ll	ll	ll	ll	lm	lm	lm	lm	ll	ll
lg3	99.lm_ll_151538	--	--	lm	lm	lm	ll	lm	ll	--	--	--	lm	ll	--	lm	ll	lm	lm	ll	lm	ll	--	--	ll	lm	lm	--	ll	lm	--	lm	ll	--	lm	--	ll	ll	lm	lm	ll	lm	lm	ll	ll	ll	ll	lm	lm
lg3	96.lm_ll_320306	ll	lm	ll	--	ll	lm	ll	lm	lm	lm	ll	ll	--	--	ll	lm	ll	ll	lm	--	ll	lm	lm	lm	lm	--	lm	lm	ll	ll	--	--	lm	--	--	lm	--	--	ll	--	ll	ll	--	lm	lm	lm	ll	lm
lg3	99.lm_ll_61716	lm	ll	lm	ll	lm	ll	lm	--	ll	ll	lm	lm	--	--	--	ll	--	lm	ll	--	lm	--	ll	--	ll	ll	--	ll	--	--	--	ll	--	lm	--	ll	ll	--	lm	--	lm	lm	ll	ll	ll	lm	--	--
lg3	99.lm_ll_112753	--	ll	--	lm	lm	ll	lm	ll	ll	ll	lm	lm	ll	--	lm	ll	--	lm	--	--	lm	--	ll	ll	--	lm	--	ll	lm	lm	lm	ll	ll	--	--	ll	ll	lm	lm	ll	lm	--	ll	--	ll	ll	--	--
lg3	99.lm_ll_122710	--	lm	lm	lm	lm	ll	lm	ll	--	ll	ll	lm	--	lm	lm	--	ll	lm	ll	lm	lm	--	--	ll	ll	lm	ll	ll	lm	lm	--	ll	--	lm	--	ll	ll	lm	lm	ll	--	lm	ll	ll	ll	ll	lm	lm
lg3	99.lm_ll_49843	lm	ll	lm	lm	lm	ll	lm	ll	--	ll	--	lm	ll	--	lm	lm	--	lm	ll	--	lm	ll	--	--	lm	lm	--	ll	--	--	lm	ll	lm	--	--	ll	--	--	lm	ll	lm	--	ll	ll	--	ll	lm	lm
lg3	97.lm_ll_571485	lm	ll	lm	lm	ll	ll	lm	ll	--	ll	lm	lm	--	lm	lm	ll	lm	lm	ll	lm	lm	--	ll	ll	--	--	--	ll	lm	ll	ll	ll	ll	lm	--	ll	ll	lm	lm	ll	lm	lm	ll	ll	--	ll	ll	--
lg3	99.lm_ll_45255	--	lm	lm	--	lm	ll	lm	ll	--	ll	lm	lm	--	--	lm	--	lm	lm	--	--	lm	ll	--	ll	--	ll	ll	ll	lm	--	lm	ll	ll	lm	ll	ll	ll	lm	--	--	lm	lm	--	ll	ll	ll	lm	lm
lg3	8.lm_ll_186352	--	--	--	ll	ll	lm	ll	lm	lm	lm	--	ll	lm	ll	--	lm	ll	--	lm	ll	ll	--	lm	lm	ll	--	ll	lm	ll	--	lm	--	lm	ll	ll	lm	lm	ll	--	lm	--	ll	ll	lm	lm	lm	ll	ll
lg3	99.lm_ll_122179	lm	lm	lm	--	lm	ll	lm	ll	ll	--	--	--	--	--	lm	ll	--	lm	--	lm	lm	ll	ll	ll	lm	--	ll	ll	lm	lm	ll	ll	ll	lm	ll	ll	--	lm	lm	ll	lm	lm	ll	ll	ll	ll	lm	lm
lg3	99.lm_ll_153324	lm	--	lm	--	lm	--	lm	ll	ll	ll	--	lm	--	lm	lm	--	--	ll	--	--	lm	ll	ll	ll	ll	--	--	ll	--	--	lm	--	ll	lm	--	ll	--	lm	lm	ll	lm	lm	--	ll	ll	ll	lm	ll
lg3	99.lm_ll_96526	lm	lm	lm	lm	--	ll	lm	ll	ll	--	--	--	--	lm	--	--	--	lm	--	lm	lm	--	--	ll	ll	lm	ll	ll	lm	lm	lm	ll	ll	lm	ll	ll	--	--	--	ll	lm	lm	--	ll	ll	ll	lm	--
lg3	8.lm_ll_134626	--	lm	ll	--	--	ll	ll	lm	--	lm	ll	ll	lm	ll	ll	lm	--	--	lm	ll	ll	--	lm	lm	lm	--	lm	lm	ll	--	--	--	--	ll	lm	lm	--	ll	ll	--	--	ll	ll	lm	lm	ll	ll	ll
lg3	99.lm_ll_102578	lm	--	ll	--	lm	--	lm	ll	--	ll	lm	lm	ll	lm	--	ll	ll	lm	ll	--	lm	--	ll	ll	lm	lm	ll	ll	lm	--	ll	--	--	lm	--	ll	ll	--	--	ll	ll	lm	--	ll	ll	ll	--	--
lg3	99.lm_ll_88636	lm	lm	lm	lm	lm	ll	lm	ll	--	ll	--	lm	ll	lm	lm	--	lm	lm	ll	lm	--	ll	ll	ll	lm	--	--	lm	lm	--	--	ll	ll	lm	--	ll	--	--	lm	--	lm	lm	ll	--	ll	ll	lm	lm
lg3	96.lm_ll_298225	ll	ll	ll	--	ll	lm	ll	lm	lm	--	--	--	--	--	--	--	ll	ll	lm	ll	ll	lm	lm	lm	--	--	lm	--	ll	ll	--	--	lm	--	--	lm	lm	--	ll	lm	ll	ll	ll	--	lm	lm	ll	ll
lg3	87.hk_hk_35101	--	hk	kk	hk	--	hk	hk	hh	hk	hh	kk	hk	hk	kk	hk	--	--	kk	--	hk	hk	hk	hk	hk	hk	kk	--	kk	kk	--	hk	--	hh	--	--	hh	hk	kk	hk	hh	--	hh	hk	hk	hh	hh	hk	hk
lg3	99.lm_ll_123785	--	lm	lm	--	lm	--	lm	ll	--	ll	--	lm	ll	--	lm	ll	lm	lm	ll	lm	lm	ll	ll	ll	lm	lm	--	lm	--	lm	lm	ll	lm	lm	ll	ll	--	lm	lm	--	--	lm	--	ll	--	ll	--	lm
lg3	59.lm_ll_53175	ll	lm	lm	--	--	ll	ll	ll	ll	--	lm	lm	ll	lm	lm	--	lm	--	--	lm	lm	ll	ll	ll	lm	lm	--	ll	lm	ll	--	ll	--	lm	ll	ll	--	ll	--	ll	lm	ll	ll	ll	ll	ll	lm	ll
lg3	99.lm_ll_22182	--	lm	ll	lm	lm	ll	ll	ll	--	ll	lm	lm	--	lm	lm	ll	--	lm	ll	lm	lm	--	--	ll	--	lm	lm	--	--	--	lm	--	ll	lm	--	ll	ll	--	--	ll	lm	ll	lm	ll	ll	ll	lm	ll
lg3	99.lm_ll_84699	lm	lm	lm	lm	lm	ll	lm	ll	ll	ll	lm	lm	--	--	lm	--	--	--	ll	lm	lm	ll	ll	ll	--	ll	ll	lm	lm	--	lm	ll	ll	lm	ll	--	--	lm	lm	ll	lm	lm	ll	ll	ll	ll	lm	lm
lg3	99.lm_ll_95931	lm	--	lm	lm	--	ll	lm	ll	ll	--	lm	lm	ll	lm	lm	--	--	lm	--	lm	lm	--	--	ll	--	lm	--	lm	lm	lm	lm	--	lm	--	--	ll	ll	lm	lm	ll	--	lm	ll	ll	ll	ll	--	lm
lg3	96.lm_ll_178265	ll	--	ll	--	ll	lm	ll	--	lm	--	--	ll	--	lm	ll	lm	--	ll	lm	--	ll	--	lm	lm	--	ll	lm	--	ll	--	lm	lm	lm	ll	--	--	lm	ll	--	lm	ll	ll	ll	--	lm	lm	ll	ll
lg3	99.lm_ll_154766	lm	--	lm	--	lm	ll	lm	--	ll	ll	lm	lm	ll	lm	lm	--	--	lm	ll	lm	lm	ll	ll	ll	--	lm	--	lm	lm	--	--	ll	ll	lm	--	ll	--	lm	lm	ll	lm	lm	ll	ll	ll	ll	lm	--
lg3	96.lm_ll_379905	ll	--	ll	ll	ll	lm	ll	lm	lm	lm	--	ll	lm	ll	ll	lm	ll	ll	lm	ll	ll	--	lm	lm	ll	ll	lm	--	--	ll	lm	--	lm	ll	--	lm	--	ll	--	lm	--	ll	ll	lm	lm	lm	--	lm
lg3	96.lm_ll_310073	--	ll	ll	ll	ll	lm	ll	lm	lm	lm	ll	--	lm	--	--	lm	--	--	--	--	--	--	lm	lm	ll	--	lm	--	--	--	--	--	--	ll	lm	lm	--	--	ll	lm	--	ll	--	lm	--	lm	--	lm
lg3	99.lm_ll_150007	lm	lm	--	lm	lm	ll	lm	ll	--	ll	lm	lm	ll	lm	lm	--	lm	lm	ll	--	lm	ll	ll	ll	--	lm	ll	lm	--	--	--	--	--	lm	--	ll	ll	--	lm	ll	lm	lm	--	ll	--	ll	lm	--
lg3	99.lm_ll_132748	lm	lm	lm	--	lm	ll	lm	ll	--	ll	lm	lm	--	--	lm	ll	lm	lm	ll	lm	lm	--	--	ll	lm	lm	ll	ll	lm	--	lm	ll	ll	--	--	--	--	lm	lm	ll	--	ll	--	--	ll	ll	lm	--
lg3	97.lm_ll_544619	ll	--	lm	lm	lm	ll	lm	ll	ll	--	lm	lm	ll	lm	lm	ll	--	ll	--	lm	ll	ll	ll	ll	--	lm	ll	ll	lm	--	--	ll	ll	--	--	ll	--	ll	ll	ll	lm	lm	ll	ll	ll	ll	lm	lm
lg3	96.lm_ll_382176	--	ll	ll	--	ll	lm	ll	lm	lm	lm	--	ll	--	--	ll	lm	ll	ll	lm	--	ll	lm	lm	lm	ll	--	lm	--	ll	--	lm	lm	--	ll	lm	lm	--	ll	ll	lm	ll	ll	--	lm	--	lm	ll	--
lg3	99.lm_ll_135941	--	lm	lm	--	lm	--	lm	ll	--	--	lm	lm	--	lm	lm	ll	lm	lm	ll	--	lm	ll	--	ll	--	--	--	lm	--	lm	lm	--	ll	lm	--	ll	ll	lm	lm	ll	lm	lm	ll	--	ll	--	--	lm
lg3	97.lm_ll_540349	--	lm	lm	--	lm	ll	--	ll	--	--	lm	lm	--	lm	lm	ll	--	lm	ll	lm	lm	--	ll	ll	lm	lm	ll	lm	lm	lm	ll	ll	--	--	ll	--	--	--	lm	ll	lm	--	--	ll	ll	lm	lm	lm
lg3	99.lm_ll_121802	--	ll	lm	lm	ll	--	ll	ll	--	--	lm	lm	--	--	ll	ll	--	lm	--	lm	lm	--	--	ll	lm	lm	lm	ll	ll	--	lm	--	lm	--	--	lm	ll	--	lm	ll	ll	ll	--	lm	lm	ll	--	lm
lg3	96.lm_ll_364437	--	ll	lm	lm	ll	ll	ll	lm	lm	ll	lm	--	lm	ll	--	ll	lm	lm	--	lm	lm	lm	lm	ll	lm	lm	ll	ll	lm	lm	lm	ll	lm	ll	--	lm	ll	--	lm	ll	--	--	lm	lm	lm	ll	--	lm
lg3	99.lm_ll_138967	ll	--	ll	lm	ll	ll	ll	lm	lm	ll	lm	lm	--	--	ll	--	lm	lm	--	lm	lm	lm	lm	--	--	--	ll	ll	lm	lm	lm	--	--	ll	ll	lm	--	lm	lm	ll	ll	ll	--	lm	lm	ll	--	lm
lg3	90.lm_ll_703843	lm	lm	ll	ll	lm	lm	lm	ll	--	--	--	--	ll	--	lm	lm	ll	ll	lm	ll	ll	--	ll	lm	--	ll	--	lm	--	--	--	--	ll	lm	lm	ll	--	ll	ll	lm	lm	--	--	ll	--	lm	--	--
lg3	99.lm_ll_96678	ll	--	lm	lm	ll	--	ll	lm	--	ll	--	--	--	ll	ll	--	--	--	ll	lm	lm	--	lm	ll	lm	lm	ll	ll	lm	lm	lm	ll	--	--	ll	lm	--	--	lm	--	ll	--	lm	--	lm	ll	lm	lm
lg3	99.lm_ll_154667	ll	lm	lm	lm	ll	ll	lm	ll	lm	ll	lm	lm	ll	lm	ll	ll	lm	lm	ll	--	ll	lm	lm	lm	lm	lm	lm	lm	--	lm	lm	lm	--	lm	--	ll	ll	lm	lm	ll	ll	ll	lm	ll	ll	ll	lm	lm
lg3	87.lm_ll_101201	ll	lm	lm	ll	ll	ll	ll	ll	--	ll	lm	lm	ll	--	ll	--	--	lm	ll	ll	lm	ll	ll	ll	ll	lm	--	lm	lm	lm	--	ll	--	lm	ll	--	ll	--	lm	--	--	ll	--	ll	--	ll	lm	ll
lg3	97.lm_ll_549578	--	--	ll	lm	lm	ll	ll	ll	ll	--	ll	ll	--	--	--	--	lm	lm	--	lm	lm	ll	ll	ll	lm	lm	ll	lm	ll	lm	lm	ll	--	--	lm	ll	ll	--	lm	--	lm	--	ll	--	--	--	--	ll
lg3	99.lm_ll_149751	--	lm	lm	--	ll	ll	ll	ll	ll	ll	lm	lm	--	lm	--	--	lm	lm	--	--	lm	--	--	ll	lm	lm	ll	lm	lm	lm	lm	ll	--	lm	ll	ll	--	ll	lm	ll	lm	ll	--	ll	--	--	lm	ll
lg3	99.hk_hk_3801	--	hk	hh	hk	hk	hk	hk	kk	hk	kk	--	hk	hk	--	hk	--	--	--	--	hk	hk	hk	hk	hk	--	--	--	hh	hh	hh	--	--	kk	kk	hk	hk	hk	--	hh	--	hk	--	hk	--	--	--	hk	hk
lg3	99.hk_hk_17018	hh	kk	kk	hk	hk	--	hk	hh	hk	--	--	hk	hh	hk	hk	hk	kk	--	hh	hk	hk	hk	hk	hk	hk	kk	--	kk	kk	--	--	hk	--	hk	hk	hh	--	hk	kk	hh	--	hh	hk	--	hh	hh	hk	hk
lg3	97.hk_hk_180025	hk	hh	hk	hh	--	--	kk	hk	--	hk	hk	--	--	--	hh	--	--	hk	hk	hh	hh	--	kk	kk	hk	hk	--	hk	--	hk	--	kk	hk	hh	--	hk	kk	kk	hh	hk	hk	--	kk	kk	--	--	--	kk
lg3	97.hk_hk_178568	--	kk	hh	kk	kk	hh	hh	--	hh	hh	hh	kk	--	kk	kk	hh	--	hk	hk	--	kk	--	hh	--	kk	hk	--	hk	--	--	hk	hh	hk	kk	kk	hk	hh	--	kk	--	hh	hk	--	--	--	hk	kk	hh
lg3	99.hk_hk_56139	kk	hk	hh	kk	hk	hh	hh	--	--	kk	hh	hk	--	hk	hk	--	hh	hk	kk	hk	hk	--	--	hh	hk	hk	--	hk	hk	--	--	--	--	hk	hk	hk	--	--	hk	kk	hk	--	hk	--	--	kk	hk	--
lg3	77.lm_ll_83645	ll	ll	lm	--	lm	ll	ll	ll	ll	--	--	lm	--	ll	--	--	lm	--	--	--	lm	ll	ll	ll	--	lm	ll	ll	lm	lm	lm	ll	--	lm	lm	lm	ll	--	--	--	--	ll	ll	ll	ll	--	lm	ll
lg3	97.lm_ll_413419	ll	lm	lm	--	lm	ll	ll	--	ll	ll	--	lm	ll	lm	lm	ll	lm	lm	ll	--	lm	--	ll	ll	lm	lm	ll	lm	lm	lm	--	ll	--	lm	ll	lm	--	ll	lm	--	lm	ll	ll	--	--	ll	lm	--
lg3	99.lm_ll_142445	ll	--	lm	lm	lm	ll	ll	ll	--	ll	--	--	ll	lm	lm	--	lm	--	ll	--	lm	--	--	lm	lm	lm	--	lm	lm	--	lm	ll	ll	lm	lm	lm	--	--	lm	ll	lm	--	ll	--	ll	ll	lm	--
lg3	99.lm_ll_66888	--	ll	lm	lm	--	ll	ll	ll	ll	ll	lm	lm	ll	--	lm	--	lm	ll	ll	lm	lm	--	ll	ll	--	ll	ll	lm	--	lm	lm	ll	ll	lm	lm	lm	ll	ll	--	ll	lm	ll	ll	ll	--	--	lm	ll
lg3	73.lm_ll_12866	ll	lm	lm	ll	lm	ll	ll	ll	ll	ll	lm	lm	--	--	lm	--	--	lm	ll	--	lm	ll	ll	ll	ll	--	ll	ll	lm	--	lm	ll	ll	lm	lm	ll	ll	ll	ll	ll	lm	ll	--	ll	ll	--	lm	ll
lg3	99.lm_ll_143722	ll	lm	lm	ll	lm	ll	ll	ll	--	ll	lm	lm	--	--	lm	--	--	lm	ll	--	lm	--	ll	ll	lm	lm	ll	lm	--	--	lm	ll	ll	--	lm	lm	--	ll	--	ll	lm	--	--	ll	ll	--	lm	ll
lg3	96.lm_ll_346447	lm	--	ll	--	ll	ll	lm	lm	ll	lm	ll	ll	lm	ll	ll	lm	ll	ll	lm	ll	ll	lm	lm	lm	ll	--	lm	ll	ll	--	ll	lm	--	--	ll	ll	lm	lm	--	lm	ll	ll	--	ll	--	--	--	lm
lg3	99.lm_ll_1380	--	lm	lm	--	lm	ll	ll	--	--	ll	lm	lm	--	lm	lm	ll	lm	lm	--	--	--	--	--	ll	--	ll	ll	lm	lm	lm	lm	ll	ll	lm	lm	lm	ll	ll	lm	--	--	--	--	ll	ll	ll	ll	ll
lg3	99.lm_ll_153764	ll	lm	lm	lm	lm	--	ll	ll	--	ll	lm	lm	--	lm	lm	ll	lm	lm	--	lm	lm	ll	--	ll	lm	lm	ll	lm	lm	lm	lm	ll	ll	lm	lm	lm	ll	ll	--	--	ll	ll	--	ll	--	--	ll	ll
lg3	59.lm_ll_87375	ll	lm	--	lm	--	ll	ll	ll	ll	ll	--	lm	ll	lm	lm	ll	ll	lm	ll	--	lm	--	ll	ll	lm	--	ll	lm	--	--	lm	ll	ll	lm	lm	lm	ll	ll	--	ll	lm	ll	--	ll	ll	ll	lm	ll
lg3	96.lm_ll_321234	lm	ll	ll	--	ll	--	lm	lm	lm	lm	ll	ll	--	ll	ll	lm	--	ll	ll	ll	ll	lm	lm	lm	ll	--	ll	ll	ll	ll	ll	lm	lm	ll	ll	ll	ll	ll	ll	lm	ll	ll	--	ll	--	--	ll	--
lg3	96.lm_ll_328136	lm	--	ll	--	--	lm	lm	lm	lm	lm	ll	ll	lm	ll	ll	ll	--	--	lm	--	ll	ll	lm	lm	--	--	lm	ll	ll	ll	ll	lm	ll	ll	ll	ll	lm	lm	--	ll	ll	lm	ll	lm	lm	ll	ll	lm
lg3	97.lm_ll_561731	ll	lm	lm	lm	lm	ll	ll	ll	ll	ll	lm	lm	ll	lm	lm	ll	lm	lm	ll	lm	lm	ll	ll	ll	--	--	ll	lm	lm	lm	lm	ll	ll	lm	lm	lm	ll	--	ll	ll	lm	ll	ll	--	--	--	lm	ll
lg3	99.lm_ll_130139	ll	ll	lm	lm	lm	ll	ll	ll	--	ll	lm	lm	ll	--	--	ll	--	lm	ll	--	lm	--	--	ll	--	--	ll	ll	lm	--	lm	--	--	--	--	lm	--	ll	lm	ll	lm	ll	ll	ll	ll	ll	lm	ll
lg3	57.lm_ll_104559	ll	--	lm	ll	lm	ll	ll	ll	ll	ll	lm	lm	--	--	lm	--	lm	ll	ll	--	lm	ll	ll	ll	ll	--	ll	ll	ll	lm	lm	ll	ll	lm	ll	lm	ll	ll	ll	ll	lm	ll	--	ll	ll	--	lm	ll
lg3	99.lm_ll_112442	--	ll	lm	lm	lm	ll	ll	ll	ll	--	lm	lm	--	--	--	ll	lm	lm	ll	--	lm	ll	--	ll	lm	--	--	lm	lm	--	lm	--	lm	lm	lm	lm	--	--	lm	--	lm	--	ll	ll	ll	--	--	ll
lg3	57.lm_ll_86800	ll	lm	lm	lm	ll	ll	ll	ll	ll	ll	lm	ll	--	ll	lm	--	lm	lm	ll	lm	lm	ll	ll	ll	ll	lm	ll	lm	lm	ll	lm	ll	ll	lm	ll	lm	ll	--	lm	ll	lm	ll	--	ll	ll	ll	ll	ll
lg3	7.lm_ll_386224	ll	ll	ll	ll	ll	ll	lm	lm	lm	lm	ll	ll	lm	ll	ll	ll	ll	ll	lm	--	ll	lm	--	ll	ll	ll	lm	ll	--	--	ll	lm	lm	ll	--	ll	ll	lm	ll	lm	ll	lm	ll	lm	lm	lm	ll	ll
lg3	99.lm_ll_76547	ll	lm	lm	ll	lm	ll	ll	ll	--	--	lm	lm	ll	lm	lm	ll	--	lm	ll	--	lm	--	ll	ll	lm	lm	--	--	lm	--	lm	ll	ll	lm	--	lm	ll	--	lm	ll	lm	--	--	ll	ll	ll	lm	ll
lg3	99.lm_ll_145647	--	lm	lm	lm	lm	--	ll	--	--	ll	lm	--	--	lm	lm	--	ll	lm	--	lm	lm	ll	--	--	lm	lm	--	lm	lm	--	--	--	--	lm	lm	lm	--	--	lm	--	ll	lm	lm	--	ll	ll	lm	--
lg3	96.lm_ll_383844	lm	ll	ll	ll	ll	lm	lm	lm	lm	lm	ll	ll	lm	ll	ll	ll	ll	ll	lm	ll	ll	lm	lm	lm	ll	ll	lm	ll	ll	--	ll	lm	lm	ll	ll	ll	lm	ll	ll	lm	ll	lm	lm	lm	lm	lm	ll	lm
lg3	99.lm_ll_96408	ll	--	lm	lm	--	ll	ll	--	--	ll	ll	lm	--	lm	ll	ll	lm	--	--	--	lm	ll	ll	ll	lm	lm	ll	ll	--	--	lm	ll	ll	lm	lm	--	--	ll	lm	ll	lm	ll	ll	ll	--	ll	lm	ll
lg3	97.hk_hk_147120	hk	hh	hk	--	--	kk	kk	hk	kk	hk	--	hh	kk	--	hh	hk	--	hh	--	hh	hh	--	kk	kk	--	--	hk	hk	--	--	hk	--	hk	hh	--	hh	--	--	--	hk	hh	--	--	kk	hk	hk	hh	--
lg3	99.lm_ll_70732	ll	lm	lm	lm	lm	ll	ll	ll	ll	ll	lm	lm	--	lm	ll	ll	lm	lm	ll	lm	lm	--	ll	ll	ll	lm	ll	lm	lm	lm	lm	ll	ll	ll	lm	lm	ll	ll	lm	ll	lm	ll	--	--	ll	--	lm	ll
lg3	99.hk_hk_24464	kk	--	hh	hk	hk	hk	hk	kk	hk	kk	--	kk	hk	hk	hk	kk	hh	hh	kk	hk	hk	--	hh	hk	hk	--	--	--	hh	--	hk	hh	kk	hk	hk	--	--	--	--	kk	hk	kk	hk	hk	--	kk	hk	hh
lg3	99.hk_hk_10559	kk	hk	hh	hh	hk	hk	hk	--	hk	kk	hh	hk	hk	hk	hk	kk	--	hh	kk	hk	hk	--	hk	hk	--	--	hk	hh	--	hh	hk	kk	--	--	hk	hk	hk	kk	hk	--	--	kk	--	hk	kk	kk	hh	hk
lg3	99.hk_hk_52284	hh	--	kk	hk	hk	--	hk	hh	hk	--	--	hk	--	hk	--	--	--	kk	--	hk	hk	hk	hk	hk	hk	--	kk	kk	kk	--	hk	--	hh	--	hk	hk	hk	hk	--	hh	--	hh	--	--	--	--	--	--
lg3	99.hk_hk_52188	--	hk	kk	hk	hk	hk	kk	hh	hk	--	kk	hk	hk	hk	--	--	--	--	hh	hk	hk	--	hk	hk	hh	--	--	--	--	kk	hk	--	--	hk	hk	hk	hk	--	--	hh	hk	hh	hk	hk	--	hh	--	hk
lg3	96.lm_ll_267704	ll	--	ll	--	--	lm	ll	lm	--	lm	--	ll	lm	--	ll	lm	ll	ll	lm	ll	ll	ll	ll	lm	ll	ll	--	--	--	--	ll	--	lm	--	ll	lm	lm	ll	ll	ll	--	--	lm	lm	--	ll	ll	lm
lg3	99.hk_hk_35611	--	hk	--	hk	hk	hk	hk	kk	hk	kk	hh	hk	hk	--	hk	kk	--	hh	--	hk	hk	hh	hh	hh	hk	--	--	hh	--	--	hk	hk	--	hk	hk	hk	hk	hk	hk	kk	hk	kk	hk	hk	kk	--	hk	hk
lg3	87.hk_hk_41647	kk	hk	hh	hk	hk	hk	hk	--	hk	kk	hh	hk	--	--	hk	--	--	--	--	--	--	hk	hk	hk	kk	--	hk	hh	--	--	hk	hk	--	hk	hk	kk	hk	hk	hh	kk	--	kk	--	hk	kk	kk	--	hk
lg3	96.lm_ll_182464	lm	ll	ll	--	--	lm	ll	lm	lm	lm	ll	--	lm	ll	ll	lm	--	ll	--	ll	ll	--	lm	lm	--	--	--	ll	--	--	lm	--	lm	ll	lm	lm	lm	ll	ll	lm	ll	lm	lm	lm	--	--	--	lm
lg3	99.lm_ll_149328	--	lm	lm	lm	lm	ll	ll	ll	ll	ll	lm	lm	ll	lm	ll	--	ll	lm	ll	lm	ll	ll	ll	ll	lm	ll	ll	lm	lm	lm	ll	ll	ll	ll	ll	ll	ll	--	lm	ll	lm	ll	--	ll	ll	ll	ll	ll
lg3	97.lm_ll_220741	ll	lm	ll	lm	lm	ll	ll	ll	ll	ll	--	lm	ll	lm	lm	ll	lm	lm	ll	lm	ll	--	--	ll	ll	lm	--	lm	lm	--	--	ll	ll	ll	lm	ll	ll	ll	ll	ll	lm	ll	--	ll	ll	ll	ll	ll
lg3	99.hk_hk_58422	hk	hh	hk	hh	hh	kk	kk	hk	--	hk	hk	hk	hk	hk	hk	hk	hk	hk	hk	--	hk	kk	kk	kk	hh	hk	kk	hk	--	hk	hk	--	hk	hk	hk	hk	kk	kk	hk	hk	hh	hk	kk	kk	hk	hk	hh	--
lg3	97.lm_ll_431815	ll	lm	lm	--	lm	ll	ll	ll	ll	ll	lm	--	--	--	lm	--	--	lm	ll	lm	ll	--	ll	ll	--	lm	--	lm	lm	ll	--	--	--	lm	--	ll	ll	ll	lm	ll	lm	ll	--	ll	ll	ll	lm	--
lg3	99.lm_ll_150625	ll	lm	lm	lm	lm	ll	ll	ll	ll	ll	lm	lm	--	lm	ll	ll	lm	lm	ll	lm	lm	ll	ll	ll	lm	--	ll	ll	lm	--	ll	--	ll	lm	lm	ll	ll	--	ll	ll	--	ll	--	ll	ll	ll	--	ll
lg3	99.lm_ll_38798	--	lm	lm	lm	lm	--	ll	ll	ll	ll	--	--	ll	lm	lm	ll	--	lm	--	ll	lm	ll	ll	ll	--	ll	ll	--	lm	lm	--	ll	--	--	lm	ll	ll	--	lm	--	lm	--	ll	ll	ll	ll	lm	ll
lg3	91.lm_ll_22196	ll	lm	lm	lm	ll	ll	ll	ll	ll	ll	lm	lm	ll	--	lm	ll	lm	lm	ll	lm	lm	ll	ll	ll	lm	lm	ll	lm	ll	lm	ll	ll	ll	lm	ll	ll	ll	ll	lm	ll	lm	ll	ll	ll	ll	ll	lm	ll
lg3	96.lm_ll_360740	lm	--	ll	ll	ll	lm	lm	lm	lm	lm	ll	ll	--	--	ll	lm	--	ll	ll	ll	ll	lm	lm	lm	--	ll	lm	--	ll	--	lm	--	lm	--	ll	lm	ll	--	ll	lm	--	ll	--	lm	lm	lm	ll	lm
lg3	96.lm_ll_333582	lm	ll	ll	--	--	lm	lm	lm	lm	lm	ll	--	--	ll	ll	lm	--	ll	lm	--	ll	lm	lm	lm	ll	ll	--	ll	--	--	lm	lm	lm	--	--	lm	lm	--	ll	lm	ll	lm	--	lm	lm	lm	ll	lm
lg3	97.lm_ll_413180	--	--	lm	ll	lm	ll	ll	ll	ll	ll	lm	ll	ll	lm	--	ll	lm	ll	ll	lm	lm	ll	--	ll	lm	lm	ll	--	ll	lm	ll	--	--	--	lm	ll	--	ll	lm	--	--	--	ll	ll	ll	--	ll	ll
lg3	97.lm_ll_566812	--	lm	ll	ll	lm	ll	ll	ll	--	ll	ll	lm	ll	lm	lm	ll	lm	ll	--	lm	lm	ll	ll	--	--	lm	--	lm	--	--	--	ll	--	--	lm	ll	ll	--	lm	ll	lm	ll	ll	--	--	--	ll	ll
lg3	96.lm_ll_314172	lm	ll	ll	ll	--	lm	ll	lm	lm	lm	--	ll	--	--	--	lm	--	ll	--	--	--	--	lm	lm	ll	ll	--	ll	--	--	lm	lm	--	ll	--	lm	--	lm	ll	lm	lm	lm	ll	lm	lm	lm	--	lm
lg3	96.lm_ll_316679	--	ll	ll	--	ll	lm	ll	lm	--	lm	ll	ll	lm	ll	--	--	--	ll	lm	ll	ll	lm	lm	--	--	--	lm	ll	--	--	lm	lm	--	ll	ll	lm	--	lm	ll	lm	--	--	lm	lm	lm	lm	--	ll
lg3	96.lm_ll_364451	lm	ll	ll	ll	ll	lm	lm	lm	lm	--	--	ll	lm	--	--	lm	ll	--	--	--	ll	lm	lm	lm	ll	ll	lm	--	ll	ll	--	--	lm	--	ll	lm	--	lm	--	lm	ll	--	ll	lm	lm	ll	--	--
lg3	96.lm_ll_305046	lm	ll	ll	ll	ll	lm	lm	lm	--	ll	ll	--	lm	--	ll	lm	--	ll	lm	--	ll	lm	lm	--	ll	--	lm	ll	--	--	lm	lm	lm	--	--	lm	lm	lm	ll	lm	ll	lm	--	lm	lm	lm	ll	lm
lg3	96.lm_ll_357149	lm	ll	ll	ll	ll	lm	lm	lm	--	lm	--	--	--	ll	ll	lm	--	ll	--	ll	ll	lm	--	lm	--	--	--	--	ll	--	--	--	lm	--	ll	lm	lm	lm	ll	lm	ll	lm	lm	ll	--	lm	ll	lm
lg3	97.lm_ll_573147	ll	lm	lm	lm	ll	ll	ll	ll	--	ll	lm	ll	--	lm	lm	ll	lm	ll	ll	--	lm	ll	ll	ll	lm	ll	ll	ll	lm	lm	ll	ll	ll	--	--	lm	ll	ll	lm	--	--	--	--	ll	ll	--	lm	ll
lg3	97.lm_ll_555858	ll	--	lm	lm	--	ll	ll	ll	ll	ll	ll	lm	ll	--	lm	ll	--	lm	ll	lm	lm	ll	ll	ll	--	lm	ll	lm	lm	lm	ll	ll	ll	--	lm	lm	ll	ll	lm	ll	--	ll	--	ll	ll	--	lm	ll
lg3	99.lm_ll_152375	ll	lm	lm	ll	lm	ll	ll	ll	ll	ll	lm	lm	ll	lm	lm	ll	ll	lm	ll	ll	lm	ll	ll	ll	lm	ll	ll	--	lm	lm	ll	--	ll	ll	lm	lm	ll	ll	lm	ll	lm	ll	ll	ll	ll	ll	lm	ll
lg3	99.lm_ll_144611	--	lm	lm	lm	ll	ll	ll	ll	ll	--	lm	lm	ll	ll	lm	--	ll	lm	--	ll	lm	--	ll	ll	--	--	--	--	--	--	--	--	ll	lm	ll	lm	ll	ll	lm	--	lm	--	ll	ll	ll	ll	--	ll
lg3	91.lm_ll_31646	ll	lm	lm	lm	lm	ll	ll	ll	--	ll	ll	lm	ll	--	ll	ll	lm	lm	ll	lm	lm	--	ll	ll	lm	lm	--	lm	ll	--	ll	ll	ll	lm	--	--	--	ll	lm	ll	ll	ll	ll	--	ll	ll	--	--
lg3	96.lm_ll_201537	--	--	ll	--	--	lm	lm	--	lm	lm	ll	ll	lm	ll	ll	--	--	ll	lm	--	ll	lm	lm	lm	ll	--	ll	ll	ll	ll	lm	--	lm	--	--	ll	--	--	ll	lm	--	--	--	lm	lm	lm	--	lm
lg3	96.lm_ll_379124	lm	--	--	--	ll	lm	ll	lm	ll	lm	--	ll	lm	--	ll	lm	--	ll	lm	--	ll	ll	lm	lm	ll	--	lm	ll	--	--	--	lm	lm	ll	--	ll	--	lm	--	lm	--	lm	ll	lm	--	lm	--	lm
lg3	99.lm_ll_65462	ll	lm	lm	--	lm	ll	ll	ll	--	ll	ll	lm	--	lm	--	ll	lm	lm	ll	ll	lm	ll	ll	ll	lm	ll	--	ll	ll	--	ll	ll	ll	lm	lm	lm	ll	lm	--	--	lm	ll	--	ll	ll	ll	--	--
lg3	3.hk_hk_96489	--	--	hk	kk	--	hh	hh	--	hh	--	hh	hk	--	--	kk	--	hk	hk	kk	hk	kk	--	hh	hh	kk	hk	--	--	hk	hk	hk	--	kk	kk	--	kk	hh	hh	kk	--	--	--	--	hh	--	--	kk	hh
lg3	91.hk_hk_40868	hk	hk	--	hk	hk	kk	kk	hk	--	hh	--	hk	--	hk	hk	hk	--	--	hk	hh	hk	kk	kk	kk	hh	kk	--	--	--	--	--	--	hk	hh	--	hh	--	--	hk	hh	hh	hk	hk	--	hk	hh	hk	--
lg3	8.lm_ll_197118	lm	ll	--	ll	ll	lm	ll	lm	--	ll	--	--	lm	ll	ll	--	--	--	lm	--	ll	lm	ll	ll	ll	--	ll	ll	ll	--	lm	lm	lm	--	ll	ll	--	--	--	lm	ll	--	--	lm	lm	lm	ll	lm
lg3	96.lm_ll_326776	lm	ll	ll	--	ll	lm	lm	lm	--	lm	ll	ll	lm	--	ll	--	--	ll	lm	--	ll	lm	--	lm	ll	--	--	ll	--	--	--	lm	--	ll	--	ll	--	lm	ll	lm	--	--	lm	lm	lm	lm	ll	lm
lg3	90.lm_ll_744072	ll	lm	lm	lm	lm	--	ll	ll	ll	ll	--	lm	ll	lm	ll	--	--	lm	ll	ll	lm	--	ll	ll	--	ll	--	--	lm	--	--	ll	ll	lm	--	lm	--	ll	lm	--	ll	ll	--	--	ll	--	lm	ll
lg3	99.lm_ll_129197	ll	lm	--	lm	lm	ll	ll	ll	ll	ll	lm	lm	ll	lm	lm	ll	lm	lm	ll	lm	lm	ll	ll	ll	lm	--	ll	lm	lm	lm	--	--	--	--	lm	lm	lm	--	lm	--	lm	--	ll	ll	--	--	lm	ll
lg3	68.lm_ll_56936	ll	ll	--	--	lm	--	--	--	--	ll	--	--	--	lm	lm	ll	lm	lm	ll	lm	lm	--	ll	ll	lm	lm	ll	lm	lm	--	--	ll	--	--	lm	lm	--	--	lm	ll	--	--	--	ll	--	ll	lm	ll
lg3	96.lm_ll_359010	--	ll	ll	--	ll	lm	lm	lm	lm	lm	ll	ll	--	--	ll	lm	ll	ll	--	--	ll	lm	lm	ll	ll	--	lm	ll	ll	ll	--	lm	lm	ll	ll	ll	lm	--	--	lm	--	--	ll	lm	lm	--	ll	lm
lg3	96.lm_ll_340458	lm	ll	ll	ll	--	lm	lm	lm	--	lm	--	--	lm	--	ll	lm	ll	ll	lm	--	ll	--	lm	--	ll	--	--	ll	ll	ll	lm	lm	--	ll	--	--	--	--	--	lm	ll	lm	--	lm	lm	lm	ll	lm
lg3	3.lm_ll_28489	--	ll	lm	--	lm	ll	ll	ll	ll	ll	lm	--	ll	--	lm	ll	lm	lm	ll	--	lm	--	ll	ll	lm	ll	ll	--	--	--	ll	ll	ll	--	lm	lm	ll	ll	--	ll	--	ll	ll	ll	ll	ll	lm	ll
lg3	96.lm_ll_285604	lm	ll	ll	ll	ll	lm	lm	lm	--	lm	ll	ll	lm	ll	ll	lm	--	ll	--	ll	ll	--	lm	lm	ll	--	--	ll	ll	--	--	lm	lm	--	--	ll	--	lm	--	lm	ll	ll	ll	lm	lm	lm	--	--
lg3	8.hk_hk_92390	hk	--	hk	kk	kk	hh	hh	hk	hk	hk	--	hk	hk	--	kk	--	--	hk	hk	kk	kk	hk	hh	hk	kk	hk	hh	hk	hk	--	hk	hh	kk	--	hk	kk	--	hk	kk	hk	--	--	hh	hk	hk	--	kk	hh
lg3	96.lm_ll_352538	lm	--	ll	--	--	--	lm	lm	lm	lm	ll	ll	lm	--	ll	lm	ll	ll	lm	--	ll	lm	lm	lm	--	--	lm	ll	--	--	lm	lm	ll	ll	--	ll	lm	--	ll	lm	ll	lm	lm	lm	lm	lm	--	lm
lg3	96.lm_ll_281406	lm	ll	--	ll	ll	ll	--	--	lm	--	--	ll	ll	ll	ll	ll	ll	ll	lm	--	ll	lm	--	lm	ll	--	lm	--	--	ll	lm	lm	ll	--	--	ll	lm	lm	ll	lm	ll	lm	ll	lm	ll	--	ll	lm
lg3	99.lm_ll_151623	ll	ll	ll	lm	lm	--	ll	ll	ll	ll	lm	lm	ll	lm	ll	--	lm	lm	ll	lm	ll	--	ll	ll	--	lm	--	lm	lm	--	--	ll	ll	--	--	lm	--	ll	lm	--	lm	ll	--	--	ll	--	lm	ll
lg3	2.lm_ll_89024	ll	lm	ll	--	lm	ll	ll	ll	ll	--	ll	lm	--	--	lm	--	lm	ll	--	lm	lm	ll	ll	ll	--	ll	ll	lm	ll	lm	--	ll	--	ll	--	lm	ll	--	--	--	lm	ll	ll	ll	ll	--	lm	ll
lg3	96.lm_ll_380697	ll	ll	ll	ll	ll	lm	lm	lm	lm	lm	ll	--	ll	--	ll	lm	ll	ll	ll	ll	ll	lm	lm	--	ll	ll	lm	ll	--	--	lm	lm	lm	ll	ll	ll	lm	lm	ll	ll	ll	ll	--	--	ll	ll	ll	lm
lg3	99.lm_ll_99214	ll	lm	lm	lm	--	ll	ll	ll	--	--	ll	ll	--	lm	lm	--	ll	ll	ll	--	lm	ll	--	ll	lm	lm	ll	lm	lm	lm	ll	ll	ll	lm	lm	lm	--	ll	lm	ll	lm	ll	--	ll	--	--	--	ll
lg3	96.hk_hk_143119	hk	--	hk	--	hk	hh	hh	hk	--	hk	hk	hk	hk	--	kk	hk	hk	hk	hk	hk	hk	--	--	hh	--	--	hh	--	--	hk	--	hh	hk	kk	hk	kk	hh	hh	hk	hk	--	hk	hh	hk	hh	hk	kk	--
lg3	96.lm_ll_281858	lm	ll	ll	ll	ll	--	lm	--	lm	ll	--	ll	--	ll	ll	--	--	ll	--	ll	ll	--	lm	lm	ll	--	ll	--	ll	ll	--	lm	lm	ll	--	ll	ll	lm	ll	--	--	ll	--	--	lm	--	ll	ll
lg3	96.lm_ll_380196	--	ll	--	--	ll	lm	lm	lm	lm	lm	--	ll	ll	ll	ll	lm	ll	--	--	ll	ll	--	lm	lm	--	--	lm	--	--	--	lm	lm	lm	--	ll	ll	ll	lm	--	lm	lm	lm	lm	lm	ll	lm	--	lm
lg3	96.lm_ll_310411	lm	ll	ll	ll	ll	lm	--	lm	--	lm	--	ll	lm	--	ll	lm	--	--	--	--	ll	lm	lm	lm	--	--	lm	--	ll	--	lm	lm	lm	ll	--	ll	--	--	--	lm	--	lm	--	lm	--	lm	ll	lm
lg3	99.lm_ll_3548	--	--	lm	lm	lm	ll	ll	ll	ll	ll	--	lm	ll	lm	lm	--	ll	lm	ll	lm	lm	ll	ll	ll	--	lm	ll	lm	lm	--	ll	ll	ll	lm	lm	lm	ll	--	ll	ll	lm	ll	--	ll	ll	ll	ll	ll
lg3	6.lm_ll_157882	lm	--	ll	ll	--	lm	lm	lm	lm	lm	--	ll	lm	--	--	lm	--	ll	lm	ll	ll	--	lm	lm	ll	--	lm	--	--	ll	lm	lm	lm	--	--	ll	lm	--	ll	lm	--	lm	--	ll	--	lm	ll	lm
lg3	87.lm_ll_66927	ll	ll	lm	lm	lm	ll	ll	ll	ll	ll	lm	lm	ll	--	lm	ll	ll	ll	ll	ll	ll	ll	ll	ll	ll	lm	ll	lm	--	lm	ll	ll	ll	ll	lm	lm	ll	ll	lm	ll	lm	ll	--	ll	ll	ll	ll	ll
lg3	96.lm_ll_375412	lm	ll	ll	ll	ll	lm	lm	lm	lm	lm	--	--	lm	--	ll	lm	ll	ll	lm	ll	ll	--	lm	lm	ll	--	ll	--	ll	--	lm	lm	lm	ll	ll	ll	--	--	ll	lm	ll	--	lm	lm	lm	lm	ll	lm
lg3	96.lm_ll_383825	lm	ll	ll	ll	ll	ll	lm	lm	lm	ll	ll	ll	lm	ll	ll	lm	ll	ll	ll	ll	ll	lm	ll	lm	ll	ll	lm	ll	ll	ll	lm	lm	ll	ll	ll	ll	ll	lm	ll	lm	ll	lm	ll	lm	lm	lm	ll	lm
lg3	77.lm_ll_51429	--	lm	lm	lm	lm	--	ll	ll	--	ll	--	lm	ll	lm	--	--	ll	lm	--	lm	lm	--	--	ll	lm	lm	ll	ll	lm	--	--	ll	ll	lm	lm	lm	ll	ll	lm	--	lm	ll	ll	ll	ll	ll	lm	ll
lg3	96.lm_ll_381222	lm	ll	ll	ll	ll	ll	lm	lm	ll	lm	ll	ll	lm	ll	ll	lm	ll	ll	lm	ll	ll	lm	ll	lm	--	ll	ll	ll	ll	ll	lm	lm	lm	ll	--	ll	lm	lm	ll	lm	ll	lm	lm	ll	lm	lm	ll	lm
lg3	97.hk_hk_121624	hk	--	hk	--	hh	kk	kk	hk	--	hk	--	hk	hk	hh	hh	--	--	hk	hk	--	hh	kk	kk	kk	--	hk	--	--	--	hk	--	kk	hk	hh	--	hh	--	kk	hh	hk	hh	hk	hk	kk	--	hk	--	kk
lg3	90.lm_ll_329193	--	ll	ll	ll	ll	ll	lm	--	lm	lm	--	--	lm	ll	ll	ll	ll	--	--	ll	ll	--	lm	lm	ll	ll	lm	ll	--	ll	--	lm	lm	--	--	ll	--	lm	ll	lm	ll	--	ll	--	ll	lm	--	--
lg3	99.hk_hk_6711	hh	hk	kk	kk	hk	hk	hk	hh	--	--	--	--	hh	hk	hk	--	--	--	--	hk	hk	--	--	hk	hh	--	hk	--	--	kk	hk	hh	--	hk	kk	hk	--	hh	hk	--	--	--	--	hk	hh	--	hk	hk
lg3	97.lm_ll_486591	ll	lm	lm	lm	lm	ll	ll	ll	ll	ll	lm	ll	ll	--	lm	ll	lm	lm	ll	lm	lm	ll	ll	ll	lm	--	ll	lm	lm	ll	ll	ll	ll	lm	--	lm	--	ll	--	ll	--	ll	ll	ll	ll	ll	lm	ll
lg3	96.lm_ll_376470	--	ll	ll	ll	ll	--	lm	lm	--	lm	--	ll	lm	ll	ll	lm	ll	ll	lm	ll	ll	lm	ll	lm	ll	--	lm	--	--	--	lm	lm	lm	ll	ll	ll	lm	lm	ll	lm	ll	lm	lm	lm	ll	lm	ll	--
lg3	93.lm_ll_53473	lm	--	ll	--	--	ll	lm	lm	lm	lm	ll	ll	lm	--	lm	lm	ll	ll	--	--	--	lm	lm	ll	--	ll	lm	ll	ll	ll	lm	lm	--	--	ll	ll	ll	lm	--	lm	--	lm	ll	--	lm	--	--	lm
lg3	96.lm_ll_358671	lm	ll	ll	--	--	lm	ll	lm	lm	lm	--	ll	ll	ll	ll	--	ll	ll	lm	--	ll	lm	lm	lm	--	--	--	ll	ll	--	lm	lm	lm	--	ll	ll	lm	lm	--	lm	--	ll	ll	lm	lm	lm	ll	lm
lg3	99.lm_ll_146434	ll	--	lm	--	lm	ll	ll	--	--	ll	--	lm	ll	--	lm	ll	lm	lm	ll	--	lm	--	ll	ll	--	lm	ll	lm	--	lm	ll	ll	ll	lm	--	lm	--	ll	ll	ll	ll	ll	--	ll	ll	--	lm	ll
lg3	96.lm_ll_376751	lm	ll	--	ll	--	lm	lm	lm	--	--	--	--	--	ll	--	lm	--	ll	lm	ll	ll	lm	lm	lm	ll	ll	--	ll	ll	--	--	--	--	--	--	ll	--	--	--	lm	ll	--	ll	lm	lm	lm	ll	ll
lg3	90.lm_ll_755888	lm	ll	ll	ll	ll	lm	lm	lm	lm	lm	ll	ll	lm	ll	ll	lm	ll	ll	lm	ll	ll	lm	lm	lm	lm	ll	lm	ll	ll	ll	lm	lm	lm	ll	--	ll	lm	--	ll	lm	--	lm	ll	lm	lm	lm	ll	lm
lg3	96.lm_ll_382256	lm	--	ll	--	--	lm	lm	--	lm	ll	ll	ll	lm	ll	ll	lm	--	--	--	--	--	ll	lm	ll	--	--	lm	ll	--	ll	lm	lm	lm	--	ll	ll	lm	lm	--	ll	--	--	lm	lm	ll	lm	ll	lm
lg3	96.lm_ll_176281	--	ll	ll	--	ll	lm	lm	lm	lm	--	ll	ll	--	--	ll	lm	--	--	--	ll	ll	lm	lm	lm	ll	ll	lm	--	ll	--	lm	lm	--	ll	ll	ll	--	lm	ll	--	--	--	--	lm	--	--	ll	lm
lg3	96.lm_ll_351825	lm	ll	ll	ll	ll	--	lm	lm	lm	lm	--	--	--	--	ll	lm	--	ll	lm	--	ll	lm	lm	lm	--	ll	--	ll	--	ll	lm	--	lm	ll	ll	--	--	--	--	lm	lm	lm	ll	lm	ll	lm	--	ll
lg3	96.lm_ll_75386	lm	ll	ll	ll	ll	lm	lm	lm	lm	--	ll	ll	lm	ll	ll	--	--	ll	lm	ll	ll	lm	lm	lm	ll	ll	ll	--	ll	--	lm	lm	--	--	ll	ll	lm	lm	--	lm	ll	ll	ll	lm	lm	--	ll	lm
lg3	96.lm_ll_244307	lm	ll	ll	ll	ll	lm	--	lm	--	lm	ll	ll	lm	--	ll	lm	--	--	lm	--	ll	--	--	lm	ll	ll	--	ll	ll	ll	--	lm	lm	--	ll	ll	lm	--	ll	lm	ll	lm	--	lm	lm	lm	ll	--
lg3	96.lm_ll_341707	lm	--	ll	ll	ll	lm	lm	lm	lm	lm	--	ll	lm	--	--	lm	--	ll	lm	ll	ll	lm	lm	lm	--	ll	--	--	ll	--	lm	--	--	ll	ll	--	lm	--	--	lm	ll	ll	ll	lm	lm	lm	ll	lm
lg3	97.hk_hk_187069	hk	hh	--	hh	hh	kk	kk	hk	kk	hk	kk	hk	hk	hh	hh	hk	hk	hk	hk	--	hh	--	--	kk	--	hk	kk	hk	hk	hk	--	--	hk	--	--	hh	kk	--	--	hk	--	hk	--	kk	hk	hk	hh	kk
lg3	97.hk_hk_168151	kk	hk	hk	hk	hk	--	hh	kk	--	--	hk	hk	--	hk	hk	--	hh	hk	kk	hk	hk	--	hh	--	hk	hk	--	hk	hk	kk	hk	--	kk	hk	hk	hk	--	--	--	--	hk	--	--	--	--	--	hk	--
lg3	7.hk_hk_161239	hh	hk	kk	hk	hk	hk	hk	hh	--	hh	--	--	hk	hk	--	hh	--	kk	hh	hk	hk	hk	hk	hk	hk	--	--	--	kk	--	--	--	hh	hk	hk	hk	hk	--	hk	--	hk	hh	--	hh	--	hh	hk	--
lg3	93.lm_ll_21882	ll	ll	ll	--	ll	lm	lm	ll	--	lm	--	ll	--	--	ll	--	--	--	lm	ll	ll	lm	--	lm	ll	--	lm	--	--	--	--	--	ll	ll	ll	ll	--	lm	--	--	ll	ll	ll	lm	--	--	ll	lm
lg3	96.lm_ll_361265	--	ll	ll	ll	ll	ll	lm	lm	lm	lm	ll	ll	ll	--	ll	lm	ll	ll	lm	ll	ll	lm	ll	lm	ll	ll	lm	ll	ll	ll	lm	lm	ll	ll	--	ll	lm	ll	ll	lm	--	ll	ll	lm	lm	lm	ll	lm
lg3	96.lm_ll_187694	lm	ll	--	--	ll	lm	lm	lm	--	--	--	ll	lm	--	ll	lm	ll	ll	lm	ll	ll	lm	lm	ll	ll	--	ll	ll	--	--	--	lm	ll	--	ll	ll	lm	--	--	ll	ll	lm	--	ll	ll	lm	ll	lm
lg3	97.lm_ll_436439	--	--	lm	lm	lm	--	ll	ll	--	ll	lm	lm	--	--	--	ll	lm	lm	--	lm	lm	--	--	ll	lm	lm	--	--	lm	lm	lm	ll	lm	--	--	lm	--	ll	lm	ll	lm	--	ll	--	--	ll	lm	--
lg3	96.lm_ll_362118	lm	ll	ll	--	ll	--	lm	lm	lm	lm	ll	ll	lm	ll	ll	lm	ll	ll	lm	ll	ll	lm	lm	lm	ll	ll	lm	ll	--	--	lm	ll	ll	ll	ll	ll	lm	--	--	lm	ll	lm	ll	lm	lm	lm	ll	lm
lg3	97.hk_hk_119114	--	kk	hk	kk	kk	--	hh	hk	--	hk	--	hh	hh	--	kk	hk	hk	hk	hk	kk	kk	--	--	kk	--	--	hh	hh	--	--	--	hk	--	--	kk	kk	--	hh	--	hk	kk	hk	hk	hh	--	--	kk	--
lg3	99.lm_ll_43224	ll	--	lm	lm	lm	ll	ll	ll	--	--	--	ll	ll	lm	lm	--	--	--	ll	lm	lm	ll	--	ll	lm	--	ll	lm	--	--	--	lm	lm	lm	lm	lm	lm	ll	lm	ll	--	ll	ll	ll	ll	ll	lm	ll
lg3	91.hk_hk_40669	--	hk	hh	hk	hk	hk	hk	kk	hk	kk	hh	--	kk	--	hk	--	--	hh	--	--	--	hk	hk	kk	hh	--	hk	hh	--	--	hh	--	hk	hk	--	hk	hk	--	hk	kk	hk	kk	--	hk	kk	--	kk	hk
lg3	99.hk_hk_54321	kk	kk	hh	hk	hk	hk	hk	kk	kk	kk	hh	hk	kk	hk	hk	kk	--	hh	--	--	hk	--	hk	kk	--	--	hk	hh	hh	hh	hk	--	--	hk	hk	hk	kk	hk	--	kk	hk	kk	hh	hk	kk	kk	hk	hk
lg3	93.hk_hk_19352	hh	hh	kk	hk	hh	kk	kk	hk	hk	--	--	--	hh	hh	hh	hk	--	kk	hk	hk	hk	--	kk	hk	--	--	--	--	kk	--	--	kk	hk	hh	hk	hk	--	--	hk	hh	hk	hk	hk	--	hk	hk	hk	kk
lg3	99.hk_hk_46556	kk	hk	--	hk	hk	hk	hk	kk	--	kk	hh	--	--	hk	kk	--	--	hh	kk	--	hk	--	--	kk	hh	hh	hk	hh	--	--	hk	--	hk	--	hh	hk	--	hk	hk	kk	kk	kk	hk	hk	kk	kk	kk	hk
lg3	99.lm_ll_107188	ll	lm	lm	lm	lm	ll	ll	ll	ll	--	lm	--	ll	--	--	ll	lm	--	ll	lm	lm	ll	ll	ll	lm	lm	--	lm	lm	lm	lm	--	lm	lm	--	lm	ll	ll	lm	ll	lm	--	--	--	ll	ll	lm	--
lg3	99.hk_hk_28067	--	--	kk	hk	--	hk	hk	hh	hh	--	--	hk	hh	--	hk	hh	--	kk	hh	hk	hk	hk	hh	hh	--	--	hk	kk	--	--	kk	--	hk	hh	hk	hk	hk	--	--	hh	--	--	hk	--	hh	hh	--	--
lg3	99.hk_hk_32496	--	hk	hh	kk	hk	hk	hk	kk	--	--	hh	hk	--	--	hk	kk	hh	hh	kk	hk	hk	kk	hk	kk	hh	hh	kk	hh	--	hh	hk	hh	--	hk	hk	hk	--	hk	--	--	hk	kk	hk	hk	kk	kk	hk	kk
lg3	99.hk_hk_40806	--	hk	kk	hk	hk	hk	hk	hh	hh	hh	--	hk	--	hk	hk	--	--	kk	--	hk	hk	hk	hk	hh	--	--	hk	kk	kk	kk	hk	--	hk	--	hh	hk	hh	hk	kk	hh	hk	hh	--	hk	--	hh	hk	hh
lg3	93.lm_ll_57940	lm	ll	ll	--	ll	lm	lm	--	--	lm	--	--	lm	--	ll	lm	--	ll	lm	--	ll	lm	lm	lm	--	--	lm	ll	--	--	lm	--	--	--	ll	ll	ll	ll	ll	--	ll	ll	lm	--	lm	lm	ll	lm
lg3	96.hk_hk_123400	--	hk	--	hk	--	hk	hk	hh	hh	--	kk	hk	hh	--	hk	--	--	--	hh	--	hk	hk	hk	hh	kk	--	--	--	--	--	--	kk	--	hk	hk	hk	hk	hh	hh	hh	hk	hh	--	hk	hh	--	hk	--
lg3	65.lm_ll_109719	lm	ll	ll	--	--	lm	lm	ll	ll	--	ll	lm	lm	--	ll	--	ll	ll	lm	--	ll	lm	lm	ll	--	ll	lm	ll	--	--	--	ll	--	ll	ll	ll	--	ll	ll	ll	ll	lm	ll	lm	lm	ll	ll	lm
lg3	99.hk_hk_2486	kk	hk	hh	hk	hk	--	hk	kk	--	kk	hh	--	--	hk	hh	hk	--	hh	kk	hk	hk	hk	hk	--	--	--	hk	--	hh	--	kk	hh	--	hk	hk	hk	--	--	hk	kk	hk	kk	hk	hk	kk	kk	hk	kk
lg3	99.hk_hk_48230	--	hk	kk	kk	hk	hk	hk	hh	hh	hh	--	hk	--	hk	--	hh	--	kk	hh	--	hk	hk	hk	hh	kk	kk	--	kk	kk	--	--	--	--	hk	--	hk	--	hk	hk	hh	hk	hh	--	hk	hh	hh	hk	hh
lg3	7.lm_ll_154690	lm	ll	ll	--	ll	lm	lm	lm	lm	lm	--	lm	--	--	ll	lm	--	ll	--	--	ll	--	lm	lm	ll	ll	--	--	ll	--	lm	--	ll	ll	ll	ll	lm	lm	ll	lm	ll	lm	ll	lm	lm	lm	ll	lm
lg3	8.lm_ll_170200	--	--	ll	--	--	lm	lm	lm	lm	lm	ll	lm	--	ll	ll	lm	--	ll	--	ll	ll	lm	ll	lm	ll	--	lm	--	--	ll	ll	--	--	--	--	ll	lm	lm	ll	lm	--	lm	lm	lm	--	--	--	lm
lg3	99.lm_ll_130878	--	lm	lm	lm	lm	ll	ll	ll	--	ll	--	ll	ll	lm	lm	--	--	lm	--	lm	lm	ll	ll	ll	--	lm	ll	ll	lm	--	lm	--	lm	--	--	lm	--	--	lm	ll	ll	--	--	ll	--	ll	--	--
lg3	99.lm_ll_64314	ll	lm	lm	lm	lm	ll	ll	ll	--	--	lm	ll	--	--	ll	--	lm	lm	ll	lm	lm	ll	ll	ll	--	lm	--	lm	--	--	lm	--	lm	ll	lm	lm	--	ll	--	ll	lm	ll	ll	ll	--	ll	lm	--
lg3	97.lm_ll_436289	ll	ll	lm	lm	--	ll	ll	ll	ll	ll	--	--	--	ll	--	ll	--	lm	ll	lm	lm	--	--	ll	lm	lm	ll	lm	ll	--	--	--	--	lm	lm	lm	ll	ll	lm	--	--	ll	ll	ll	ll	--	lm	ll
lg3	8.lm_ll_85930	lm	--	ll	ll	--	lm	lm	lm	lm	lm	--	lm	lm	--	ll	lm	--	ll	--	ll	ll	lm	--	lm	ll	--	--	ll	--	--	lm	ll	--	ll	lm	ll	lm	--	--	lm	--	lm	ll	lm	--	lm	ll	lm
lg3	99.lm_ll_142823	--	lm	lm	--	--	ll	ll	--	--	ll	lm	--	ll	lm	ll	--	lm	lm	--	lm	lm	ll	--	ll	lm	--	ll	--	lm	--	ll	--	lm	--	ll	lm	ll	--	lm	ll	ll	ll	--	ll	ll	ll	lm	ll
lg3	99.lm_ll_135731	ll	lm	lm	--	lm	ll	ll	ll	--	ll	lm	ll	--	--	lm	ll	lm	lm	--	lm	lm	ll	ll	ll	lm	lm	--	lm	--	lm	lm	lm	--	lm	lm	lm	ll	ll	lm	ll	lm	ll	ll	ll	ll	ll	lm	ll
lg3	8.lm_ll_195554	lm	--	ll	ll	ll	lm	lm	lm	lm	lm	ll	lm	--	ll	ll	lm	--	ll	lm	--	ll	--	lm	lm	ll	--	lm	--	ll	--	lm	--	--	--	ll	ll	lm	--	ll	--	ll	lm	lm	lm	lm	lm	ll	ll
lg3	93.lm_ll_34067	lm	ll	ll	--	--	lm	lm	lm	--	ll	--	lm	lm	--	ll	lm	--	ll	lm	ll	ll	lm	lm	lm	--	ll	lm	ll	--	ll	ll	--	--	--	ll	ll	--	lm	ll	lm	--	lm	lm	--	--	lm	ll	--
lg3	93.lm_ll_7836	lm	ll	ll	--	ll	lm	lm	lm	lm	lm	--	lm	lm	ll	ll	--	ll	ll	lm	ll	ll	lm	--	lm	ll	ll	lm	ll	ll	ll	lm	ll	--	ll	--	ll	lm	lm	ll	lm	ll	lm	--	lm	--	lm	ll	--
lg3	8.lm_ll_76045	lm	ll	--	ll	ll	ll	lm	lm	lm	--	ll	lm	lm	--	ll	lm	ll	ll	--	--	ll	lm	lm	lm	ll	--	lm	ll	--	--	lm	--	--	ll	--	lm	lm	--	--	lm	--	lm	--	lm	lm	lm	ll	lm
lg3	8.lm_ll_192275	lm	ll	ll	ll	ll	lm	lm	lm	lm	lm	ll	lm	lm	ll	ll	lm	ll	ll	lm	ll	ll	lm	--	lm	ll	ll	--	ll	--	ll	--	--	ll	ll	ll	ll	--	lm	ll	lm	ll	lm	lm	--	--	lm	--	lm
lg3	7.lm_ll_277015	lm	ll	ll	--	ll	lm	lm	lm	lm	lm	ll	lm	lm	--	--	lm	--	ll	lm	ll	ll	ll	lm	lm	ll	--	--	ll	ll	lm	lm	ll	ll	ll	ll	ll	--	--	--	lm	ll	--	lm	lm	lm	--	--	lm
lg3	97.lm_ll_513434	--	lm	lm	lm	lm	ll	ll	--	ll	--	lm	ll	ll	ll	lm	ll	--	lm	ll	--	lm	--	--	ll	--	--	ll	lm	lm	--	lm	--	--	lm	lm	lm	lm	--	ll	ll	lm	ll	ll	ll	--	--	--	ll
lg3	69.lm_ll_13292	ll	--	lm	ll	--	--	--	ll	ll	ll	lm	--	ll	lm	lm	ll	--	lm	ll	ll	lm	--	ll	ll	--	--	--	lm	lm	--	lm	--	lm	lm	ll	--	--	--	lm	ll	lm	ll	ll	ll	ll	ll	lm	--
lg3	99.lm_ll_91318	ll	--	lm	lm	lm	--	ll	ll	ll	ll	lm	--	ll	--	lm	--	--	lm	ll	lm	lm	ll	ll	ll	--	--	ll	lm	lm	lm	lm	lm	lm	lm	--	lm	ll	--	lm	ll	lm	ll	ll	--	--	ll	lm	--
lg3	99.lm_ll_134658	ll	lm	lm	--	lm	ll	ll	ll	ll	ll	lm	ll	ll	lm	lm	--	lm	lm	ll	lm	lm	ll	ll	--	lm	--	--	--	lm	lm	--	--	lm	lm	--	lm	--	--	lm	--	lm	ll	--	ll	--	ll	--	ll
lg3	99.lm_ll_73820	ll	ll	lm	ll	lm	ll	ll	ll	ll	ll	lm	ll	--	lm	lm	ll	--	lm	ll	lm	lm	--	ll	--	--	--	--	lm	--	--	--	lm	lm	--	ll	lm	ll	ll	lm	ll	lm	--	ll	ll	ll	ll	--	--
lg3	99.lm_ll_34939	--	lm	lm	lm	lm	ll	ll	ll	ll	--	lm	ll	--	--	lm	ll	lm	lm	ll	lm	ll	--	ll	ll	lm	--	ll	lm	lm	lm	ll	--	--	--	--	lm	--	ll	--	ll	lm	--	ll	ll	ll	ll	lm	ll
lg3	96.lm_ll_323220	lm	ll	ll	ll	ll	lm	lm	lm	--	lm	--	lm	lm	ll	ll	--	--	ll	lm	--	ll	--	ll	lm	--	ll	lm	--	--	--	lm	--	ll	ll	--	ll	--	--	ll	lm	ll	lm	lm	lm	lm	--	ll	lm
lg3	99.lm_ll_39916	--	lm	lm	lm	lm	ll	ll	ll	ll	ll	lm	ll	ll	ll	lm	ll	--	lm	ll	--	lm	--	--	ll	--	lm	ll	--	--	--	--	lm	--	--	lm	lm	--	ll	lm	ll	lm	ll	ll	ll	--	--	lm	--
lg3	99.lm_ll_89135	ll	--	lm	lm	lm	ll	ll	ll	--	--	lm	ll	--	lm	--	ll	lm	lm	ll	--	lm	--	ll	ll	lm	lm	--	--	--	lm	--	--	--	lm	lm	lm	ll	--	lm	ll	lm	--	ll	ll	--	ll	--	--
lg3	99.lm_ll_134997	ll	lm	lm	ll	lm	ll	ll	ll	--	--	lm	--	--	--	lm	ll	lm	lm	ll	--	lm	--	--	ll	lm	--	ll	lm	--	--	lm	--	--	lm	lm	lm	ll	ll	lm	ll	--	ll	ll	--	ll	--	--	ll
lg3	97.lm_ll_456127	--	lm	lm	--	lm	ll	ll	ll	ll	ll	--	ll	--	lm	lm	ll	lm	lm	--	lm	lm	ll	ll	ll	lm	lm	ll	lm	lm	--	ll	ll	--	--	lm	lm	--	--	lm	ll	lm	ll	ll	ll	ll	ll	--	--
lg3	96.lm_ll_364294	--	ll	ll	ll	ll	lm	lm	lm	lm	lm	--	--	--	--	--	ll	ll	ll	--	ll	ll	--	--	lm	--	ll	--	ll	ll	ll	lm	--	lm	ll	ll	ll	--	--	--	lm	ll	lm	ll	lm	lm	--	ll	lm
lg3	99.lm_ll_145188	--	--	lm	lm	lm	ll	ll	ll	--	ll	lm	ll	ll	lm	lm	ll	lm	lm	ll	lm	lm	ll	ll	ll	lm	lm	ll	lm	lm	lm	lm	lm	--	--	--	lm	ll	--	lm	ll	lm	--	--	ll	ll	--	lm	ll
lg3	73.lm_ll_94760	ll	lm	lm	--	lm	ll	ll	ll	ll	ll	lm	ll	ll	lm	--	ll	ll	lm	ll	lm	lm	ll	ll	ll	lm	lm	ll	lm	ll	ll	ll	lm	lm	lm	lm	ll	ll	ll	ll	ll	lm	ll	ll	ll	ll	ll	lm	ll
lg3	90.lm_ll_680236	ll	lm	lm	lm	lm	--	ll	ll	--	ll	--	ll	ll	--	lm	--	lm	ll	ll	ll	lm	--	--	lm	lm	--	--	lm	lm	--	--	--	lm	--	--	lm	--	--	lm	ll	lm	ll	ll	ll	--	ll	lm	ll
lg3	97.lm_ll_272277	ll	lm	lm	--	--	ll	ll	--	ll	ll	--	ll	--	--	lm	--	--	lm	ll	lm	lm	--	ll	ll	lm	--	--	ll	--	--	ll	--	--	--	lm	lm	ll	ll	lm	ll	lm	ll	ll	--	ll	--	--	ll
lg3	96.lm_ll_352951	lm	--	ll	ll	ll	lm	lm	lm	--	lm	ll	lm	lm	ll	--	--	--	ll	lm	ll	ll	lm	lm	lm	--	--	--	--	--	ll	lm	--	ll	ll	--	ll	--	lm	--	lm	--	lm	ll	--	--	lm	--	lm
lg3	99.lm_ll_153352	ll	ll	lm	lm	ll	ll	ll	ll	ll	ll	lm	ll	ll	lm	ll	ll	lm	ll	ll	lm	ll	ll	ll	ll	ll	ll	ll	lm	lm	ll	ll	--	lm	lm	lm	lm	ll	ll	--	ll	lm	ll	ll	ll	ll	ll	lm	ll
lg3	99.lm_ll_130877	ll	lm	lm	lm	lm	ll	ll	ll	--	--	lm	--	--	lm	--	--	--	lm	ll	ll	lm	ll	ll	ll	lm	--	--	lm	--	--	lm	--	lm	ll	lm	--	--	--	--	ll	lm	ll	ll	ll	ll	ll	--	ll
lg3	97.lm_ll_564116	ll	lm	ll	ll	ll	ll	ll	ll	ll	--	ll	ll	ll	--	lm	ll	ll	ll	ll	lm	ll	ll	ll	ll	ll	--	--	lm	ll	lm	--	lm	--	ll	lm	lm	ll	--	lm	ll	lm	ll	ll	ll	ll	ll	lm	ll
lg3	96.lm_ll_349221	lm	ll	ll	ll	--	lm	lm	lm	--	lm	ll	--	ll	ll	ll	ll	--	--	lm	--	--	lm	lm	lm	--	--	--	ll	--	ll	lm	ll	--	ll	ll	ll	lm	lm	ll	lm	ll	--	--	lm	lm	ll	ll	lm
lg3	93.lm_ll_55990	ll	ll	ll	ll	ll	lm	lm	lm	lm	lm	ll	lm	lm	ll	ll	lm	lm	ll	lm	ll	ll	lm	lm	lm	ll	lm	ll	lm	ll	lm	lm	lm	ll	ll	ll	ll	lm	lm	ll	lm	ll	lm	lm	lm	lm	lm	ll	lm
lg3	57.lm_ll_68934	ll	lm	lm	lm	ll	--	ll	ll	ll	--	lm	ll	--	--	lm	--	--	lm	--	--	lm	ll	--	ll	ll	lm	ll	lm	lm	lm	--	--	--	lm	--	lm	--	--	--	ll	lm	ll	ll	ll	ll	ll	lm	ll
lg3	99.lm_ll_104083	--	lm	lm	--	lm	ll	ll	ll	--	--	lm	ll	ll	lm	lm	--	--	lm	ll	lm	lm	ll	--	ll	lm	lm	ll	lm	--	lm	ll	--	lm	--	--	--	--	--	lm	ll	lm	ll	ll	ll	ll	ll	--	ll
lg3	99.lm_ll_27575	ll	--	lm	--	lm	ll	ll	ll	--	ll	--	--	ll	--	lm	--	--	lm	ll	lm	lm	ll	--	ll	lm	--	--	ll	--	--	--	ll	ll	lm	lm	lm	ll	--	lm	ll	--	ll	ll	ll	ll	ll	--	ll
lg3	68.lm_ll_12036	ll	lm	lm	--	lm	ll	ll	ll	ll	ll	ll	lm	ll	--	--	ll	--	ll	ll	lm	lm	ll	ll	ll	--	lm	ll	lm	lm	ll	ll	--	--	--	lm	ll	--	ll	ll	ll	lm	ll	ll	ll	ll	--	lm	ll
lg3	96.lm_ll_142257	ll	--	ll	ll	ll	lm	lm	lm	lm	lm	ll	ll	--	--	ll	lm	--	ll	--	--	ll	--	lm	lm	--	ll	lm	--	--	ll	--	--	--	ll	ll	ll	lm	--	--	lm	--	lm	ll	lm	lm	lm	ll	lm
lg3	69.lm_ll_87992	ll	lm	lm	lm	--	ll	ll	ll	ll	ll	lm	lm	ll	ll	--	ll	lm	lm	ll	lm	lm	ll	ll	ll	--	lm	--	ll	lm	lm	--	--	ll	lm	--	lm	--	ll	lm	--	--	--	--	ll	--	ll	lm	ll
lg3	15.lm_ll_115543	ll	ll	lm	lm	lm	ll	ll	ll	--	ll	--	ll	ll	ll	lm	ll	lm	lm	ll	lm	lm	--	ll	ll	lm	lm	ll	ll	--	--	--	--	ll	ll	--	lm	ll	ll	lm	ll	lm	ll	lm	ll	ll	--	--	ll
lg3	97.lm_ll_519285	ll	lm	lm	lm	lm	ll	ll	ll	--	ll	lm	lm	--	--	lm	ll	--	lm	ll	lm	ll	ll	ll	ll	--	--	ll	lm	--	lm	--	--	ll	--	--	lm	ll	ll	--	ll	lm	--	ll	ll	ll	ll	--	ll
lg3	99.lm_ll_131839	--	lm	lm	ll	lm	ll	ll	ll	--	ll	ll	lm	--	--	--	ll	--	lm	--	lm	lm	--	ll	ll	lm	--	--	lm	lm	lm	--	--	--	lm	--	lm	--	ll	lm	ll	lm	ll	ll	ll	ll	ll	--	ll
lg3	96.lm_ll_269470	--	--	ll	ll	ll	--	ll	lm	--	--	ll	ll	--	--	--	lm	--	ll	lm	--	--	lm	lm	--	ll	ll	--	ll	ll	ll	lm	ll	lm	ll	--	lm	lm	--	ll	lm	--	lm	ll	lm	lm	lm	ll	lm
lg3	96.lm_ll_299984	lm	ll	ll	--	ll	lm	lm	lm	lm	lm	ll	--	lm	ll	ll	lm	--	ll	lm	--	ll	--	lm	lm	--	ll	--	ll	ll	--	lm	ll	ll	ll	--	ll	lm	--	ll	--	ll	lm	ll	lm	lm	lm	ll	--
lg3	97.lm_ll_449335	ll	lm	ll	lm	ll	ll	ll	ll	ll	ll	lm	ll	--	lm	lm	ll	--	lm	ll	ll	lm	ll	ll	ll	lm	lm	ll	lm	lm	lm	--	--	ll	lm	--	lm	--	ll	lm	ll	ll	--	ll	--	--	--	lm	--
lg3	7.lm_ll_338554	lm	ll	ll	ll	ll	lm	lm	lm	--	lm	ll	ll	lm	ll	ll	--	ll	ll	ll	ll	ll	--	--	lm	ll	ll	lm	ll	--	--	--	--	lm	ll	ll	ll	lm	lm	ll	--	ll	ll	--	lm	ll	lm	ll	lm
lg3	6.lm_ll_43449	ll	ll	ll	ll	ll	lm	ll	lm	lm	lm	--	--	ll	ll	ll	ll	--	ll	lm	ll	ll	lm	lm	--	ll	ll	ll	--	ll	ll	--	--	lm	ll	ll	ll	lm	lm	ll	lm	--	lm	--	lm	lm	ll	ll	lm
lg3	96.lm_ll_366619	lm	--	ll	--	ll	lm	lm	lm	lm	lm	--	ll	lm	ll	ll	lm	ll	ll	lm	--	ll	lm	--	lm	ll	--	lm	--	--	--	lm	--	ll	ll	--	ll	--	lm	ll	lm	--	lm	ll	--	lm	lm	--	lm
lg3	96.lm_ll_376770	lm	--	ll	--	ll	lm	lm	lm	lm	lm	ll	ll	lm	ll	ll	--	ll	ll	ll	ll	ll	lm	lm	lm	ll	--	--	--	ll	ll	lm	ll	lm	--	ll	ll	ll	--	--	lm	--	lm	ll	ll	lm	lm	--	lm
lg3	96.lm_ll_381887	lm	ll	ll	--	ll	lm	lm	lm	lm	ll	--	ll	lm	ll	ll	lm	--	ll	lm	--	ll	lm	--	lm	ll	ll	lm	--	ll	ll	lm	--	lm	ll	ll	ll	lm	--	ll	ll	ll	lm	--	lm	lm	lm	ll	--
lg3	99.lm_ll_94	--	lm	lm	lm	lm	ll	ll	ll	--	ll	--	lm	--	lm	lm	lm	lm	--	ll	lm	lm	ll	lm	ll	lm	--	--	lm	lm	--	ll	--	--	--	--	lm	--	ll	lm	ll	--	--	ll	ll	ll	ll	lm	ll
lg3	68.lm_ll_64262	--	--	ll	lm	lm	ll	ll	ll	ll	ll	lm	ll	ll	lm	lm	ll	lm	lm	ll	ll	lm	--	ll	ll	lm	--	--	ll	--	--	ll	--	--	ll	--	lm	ll	ll	lm	--	--	--	ll	ll	--	--	lm	ll
lg3	99.lm_ll_147108	ll	ll	lm	lm	lm	--	ll	ll	--	ll	lm	ll	--	lm	lm	ll	lm	lm	ll	ll	lm	--	--	ll	lm	--	--	--	ll	--	--	--	--	lm	ll	lm	ll	--	ll	ll	lm	ll	ll	lm	ll	ll	lm	--
lg3	97.lm_ll_262936	ll	--	lm	--	lm	ll	ll	ll	--	--	lm	lm	ll	--	lm	--	lm	lm	--	lm	--	--	ll	ll	lm	lm	ll	lm	--	--	--	--	--	--	--	lm	--	--	lm	ll	lm	--	ll	--	ll	ll	--	ll
lg3	96.lm_ll_381261	lm	--	--	--	--	--	ll	--	--	--	--	--	lm	--	ll	--	--	--	lm	--	--	--	lm	lm	ll	ll	--	ll	ll	--	--	--	--	--	--	ll	--	lm	--	lm	--	lm	--	ll	lm	lm	ll	lm
lg3	6.lm_ll_45623	ll	ll	--	ll	ll	lm	lm	lm	ll	lm	ll	ll	ll	--	--	lm	--	ll	ll	ll	ll	--	lm	lm	ll	ll	lm	ll	ll	--	lm	--	lm	ll	--	ll	lm	lm	ll	lm	ll	lm	--	--	lm	ll	ll	lm
lg3	99.lm_ll_31308	--	--	lm	--	lm	ll	ll	--	ll	ll	lm	lm	--	lm	lm	--	lm	lm	--	--	lm	--	ll	ll	--	lm	--	--	lm	--	ll	--	--	--	lm	lm	--	ll	lm	ll	lm	--	ll	--	--	ll	lm	--
lg3	7.lm_ll_272034	--	ll	ll	ll	ll	ll	lm	lm	--	lm	--	ll	lm	--	ll	--	--	--	lm	--	ll	lm	lm	lm	--	ll	lm	ll	--	ll	lm	--	--	ll	--	ll	--	--	ll	lm	--	--	--	--	--	lm	ll	ll
lg3	8.lm_ll_169011	lm	ll	ll	--	ll	lm	lm	lm	lm	lm	--	ll	lm	--	ll	lm	--	ll	lm	ll	ll	lm	lm	lm	--	ll	--	--	ll	--	--	--	--	--	--	ll	lm	lm	--	lm	ll	--	ll	lm	lm	--	--	lm
lg3	96.lm_ll_303910	ll	ll	ll	ll	--	lm	lm	lm	--	lm	--	ll	lm	ll	ll	lm	ll	ll	lm	--	ll	lm	lm	--	--	--	--	ll	ll	ll	lm	--	lm	--	ll	ll	lm	--	ll	lm	ll	lm	lm	lm	lm	lm	ll	lm
lg3	99.lm_ll_151117	ll	--	lm	lm	ll	ll	ll	ll	ll	--	--	lm	ll	lm	lm	--	lm	lm	ll	--	lm	--	--	ll	--	--	ll	lm	--	ll	ll	--	ll	lm	--	lm	--	--	--	--	lm	--	ll	ll	ll	ll	--	ll
lg3	90.lm_ll_650372	lm	ll	ll	--	ll	lm	lm	ll	lm	ll	ll	--	lm	ll	ll	ll	--	ll	lm	ll	ll	lm	--	lm	ll	ll	--	ll	ll	--	--	--	lm	ll	ll	ll	--	ll	ll	--	ll	lm	lm	--	ll	lm	ll	lm
lg3	96.lm_ll_318548	lm	--	ll	ll	ll	lm	lm	lm	--	lm	--	ll	lm	--	ll	lm	ll	ll	lm	--	ll	--	lm	lm	--	--	lm	--	--	ll	lm	--	--	ll	ll	ll	lm	--	ll	--	--	--	ll	lm	--	lm	ll	lm
lg3	7.lm_ll_350038	ll	ll	ll	ll	--	lm	lm	lm	--	lm	--	ll	lm	--	ll	lm	ll	ll	lm	ll	ll	lm	lm	lm	ll	ll	--	ll	--	--	--	ll	lm	ll	ll	ll	--	lm	ll	ll	--	ll	ll	lm	ll	lm	ll	lm
lg3	96.lm_ll_348027	ll	--	ll	ll	ll	lm	ll	ll	ll	lm	--	ll	lm	ll	ll	--	ll	ll	lm	--	ll	--	lm	lm	ll	ll	lm	--	ll	ll	lm	ll	lm	ll	ll	ll	lm	lm	--	--	--	lm	ll	lm	lm	lm	ll	lm
lg3	90.lm_ll_750740	ll	ll	ll	--	ll	lm	lm	lm	--	lm	--	--	lm	ll	ll	ll	--	--	lm	ll	ll	--	lm	lm	--	--	lm	ll	--	--	lm	ll	lm	--	ll	ll	lm	lm	--	lm	--	lm	--	lm	lm	lm	ll	lm
lg3	96.lm_ll_144911	--	ll	ll	--	ll	lm	lm	lm	--	lm	ll	ll	--	--	ll	--	--	ll	lm	--	ll	lm	ll	lm	ll	--	ll	ll	--	--	lm	--	--	ll	--	ll	lm	lm	ll	lm	ll	--	ll	lm	lm	--	ll	lm
lg3	68.lm_ll_32838	ll	lm	lm	--	lm	lm	ll	ll	--	ll	lm	lm	ll	lm	lm	ll	lm	lm	ll	--	lm	lm	lm	ll	lm	lm	lm	lm	lm	--	ll	lm	ll	lm	--	ll	ll	ll	lm	ll	lm	--	lm	ll	ll	ll	lm	ll
lg3	99.lm_ll_123437	--	--	ll	lm	lm	ll	ll	ll	--	ll	--	lm	ll	--	lm	ll	lm	lm	ll	lm	lm	ll	ll	ll	lm	--	ll	lm	--	lm	lm	--	--	--	--	lm	ll	ll	--	--	--	--	--	ll	ll	ll	lm	ll
lg3	99.lm_ll_141810	ll	--	lm	--	--	ll	ll	ll	ll	--	lm	--	ll	--	--	--	--	lm	ll	--	--	ll	ll	ll	lm	lm	ll	lm	--	--	lm	--	--	--	lm	lm	--	ll	lm	--	lm	ll	ll	ll	ll	ll	--	--
lg3	69.lm_ll_43981	ll	lm	lm	lm	lm	ll	ll	ll	--	ll	--	lm	ll	lm	ll	ll	lm	--	ll	lm	lm	ll	ll	ll	--	--	ll	lm	lm	lm	lm	--	--	lm	--	lm	ll	ll	ll	ll	--	ll	ll	ll	ll	ll	ll	ll
lg3	96.lm_ll_383201	lm	ll	ll	ll	ll	ll	lm	lm	lm	lm	--	ll	lm	ll	--	lm	--	ll	lm	ll	ll	lm	--	--	ll	--	ll	--	--	ll	ll	--	ll	ll	ll	ll	--	--	ll	lm	ll	lm	--	lm	ll	ll	ll	--
lg3	99.lm_ll_132724	ll	lm	lm	lm	lm	ll	ll	ll	ll	--	lm	--	ll	lm	lm	ll	lm	lm	ll	lm	lm	ll	ll	ll	lm	lm	--	lm	lm	lm	lm	lm	lm	lm	--	lm	--	ll	lm	ll	lm	ll	ll	ll	--	ll	--	ll
lg3	99.lm_ll_154816	--	lm	lm	--	lm	ll	ll	ll	ll	ll	lm	lm	--	lm	lm	ll	lm	lm	ll	ll	lm	ll	--	ll	--	ll	ll	lm	lm	ll	lm	--	ll	lm	--	lm	ll	ll	lm	ll	ll	ll	ll	--	--	--	ll	ll
lg3	93.lm_ll_56035	ll	lm	lm	lm	lm	--	ll	--	--	--	lm	lm	--	lm	lm	lm	lm	lm	lm	lm	lm	--	ll	ll	--	lm	ll	lm	lm	--	lm	--	--	lm	--	lm	ll	--	lm	ll	--	ll	ll	ll	lm	--	lm	ll
lg3	97.lm_ll_572136	ll	lm	lm	lm	lm	ll	ll	--	ll	ll	lm	lm	ll	--	ll	--	ll	lm	--	ll	lm	ll	ll	ll	lm	lm	ll	ll	ll	lm	lm	--	--	lm	ll	lm	--	--	ll	--	lm	--	ll	ll	--	ll	lm	--
lg3	99.lm_ll_150202	ll	lm	lm	--	lm	ll	ll	ll	--	ll	--	lm	ll	--	lm	ll	--	lm	ll	lm	lm	ll	ll	ll	lm	--	ll	lm	lm	--	lm	lm	lm	--	lm	lm	--	--	lm	ll	--	ll	--	ll	ll	ll	--	ll
lg3	99.lm_ll_58940	--	--	lm	--	lm	--	ll	ll	ll	ll	lm	lm	--	--	lm	--	lm	lm	--	--	lm	ll	--	ll	lm	ll	--	lm	lm	lm	lm	--	--	ll	--	lm	--	--	lm	ll	lm	ll	ll	ll	ll	ll	lm	--
lg3	97.lm_ll_560218	--	lm	lm	lm	lm	ll	ll	ll	--	ll	lm	lm	--	lm	lm	--	lm	lm	ll	lm	lm	--	ll	ll	--	lm	ll	--	--	ll	lm	lm	--	lm	lm	lm	ll	ll	lm	ll	--	--	--	ll	ll	ll	lm	--
lg3	97.lm_ll_498320	--	lm	lm	lm	ll	--	ll	ll	ll	ll	--	lm	--	--	lm	ll	ll	lm	ll	ll	ll	--	ll	ll	lm	--	ll	lm	lm	lm	lm	--	--	ll	--	lm	ll	ll	lm	ll	lm	ll	ll	ll	ll	ll	lm	ll
lg3	99.lm_ll_151437	ll	lm	lm	lm	lm	--	ll	--	--	ll	lm	lm	--	lm	lm	ll	lm	lm	ll	--	lm	--	ll	ll	--	--	lm	lm	--	lm	lm	--	--	lm	lm	lm	ll	--	--	ll	lm	ll	ll	ll	ll	ll	lm	--
lg3	97.lm_ll_511097	--	lm	lm	lm	lm	ll	ll	ll	--	ll	lm	--	ll	lm	lm	--	--	lm	--	--	lm	ll	--	ll	--	--	lm	--	--	lm	lm	lm	--	--	--	lm	--	ll	lm	--	lm	ll	ll	ll	--	--	--	ll
lg3	91.lm_ll_106386	ll	lm	lm	lm	ll	ll	ll	ll	ll	ll	lm	lm	ll	lm	lm	ll	lm	lm	ll	lm	lm	ll	--	ll	lm	lm	ll	lm	lm	--	lm	--	ll	lm	lm	lm	ll	--	lm	ll	lm	ll	--	--	ll	ll	lm	ll
lg3	99.lm_ll_133881	ll	lm	lm	--	lm	ll	ll	ll	--	ll	lm	lm	--	--	--	--	lm	lm	ll	lm	lm	ll	ll	ll	--	lm	--	lm	lm	lm	lm	--	lm	lm	--	--	--	--	lm	--	lm	--	ll	ll	ll	ll	lm	--
lg3	96.lm_ll_366272	--	ll	ll	--	ll	--	ll	lm	lm	lm	ll	ll	lm	ll	--	lm	--	ll	lm	--	ll	lm	lm	lm	ll	ll	lm	ll	ll	--	ll	--	--	ll	ll	ll	lm	lm	ll	lm	ll	lm	ll	lm	lm	lm	ll	lm
lg3	99.lm_ll_132126	ll	lm	lm	lm	lm	ll	ll	ll	--	ll	lm	lm	--	lm	lm	ll	lm	ll	ll	lm	--	--	ll	ll	lm	ll	--	lm	lm	lm	lm	--	--	lm	lm	lm	--	--	lm	--	--	ll	ll	ll	--	ll	lm	ll
lg3	99.lm_ll_150314	ll	--	--	lm	lm	ll	ll	--	ll	ll	lm	lm	--	lm	lm	--	lm	lm	ll	lm	--	ll	--	ll	lm	lm	ll	lm	lm	ll	lm	--	--	lm	--	lm	ll	ll	lm	ll	lm	ll	ll	ll	ll	ll	lm	ll
lg3	99.lm_ll_144751	ll	lm	lm	lm	lm	ll	ll	ll	--	--	ll	lm	ll	lm	lm	ll	lm	lm	--	lm	lm	--	ll	ll	lm	lm	ll	lm	lm	lm	lm	--	--	lm	lm	lm	ll	lm	ll	--	lm	--	--	ll	ll	--	lm	--
lg3	7.lm_ll_307889	lm	ll	ll	--	ll	lm	lm	lm	ll	lm	ll	ll	--	--	ll	lm	--	ll	lm	--	ll	lm	--	lm	ll	ll	--	ll	ll	--	ll	ll	--	ll	--	ll	ll	lm	--	lm	ll	lm	ll	ll	--	lm	ll	lm
lg3	96.lm_ll_381516	lm	--	ll	ll	--	lm	lm	lm	--	lm	ll	--	lm	--	ll	lm	--	ll	lm	--	ll	lm	lm	lm	--	ll	lm	ll	--	ll	ll	ll	lm	lm	--	ll	ll	lm	--	lm	ll	lm	ll	lm	lm	lm	--	lm
lg3	99.lm_ll_132277	ll	--	lm	lm	lm	ll	ll	ll	ll	--	--	lm	ll	--	--	ll	lm	lm	--	--	--	ll	ll	ll	lm	lm	ll	lm	ll	lm	lm	--	--	--	--	lm	ll	--	lm	ll	lm	ll	ll	ll	--	ll	--	ll
lg3	99.lm_ll_135213	ll	ll	--	ll	lm	--	ll	ll	--	ll	lm	lm	--	lm	lm	ll	lm	lm	--	ll	ll	ll	--	ll	lm	lm	--	lm	lm	--	lm	--	ll	lm	lm	lm	--	--	lm	ll	ll	ll	ll	--	ll	ll	lm	--
lg3	99.lm_ll_152422	ll	lm	lm	ll	ll	ll	ll	ll	--	ll	lm	ll	ll	ll	ll	ll	--	lm	ll	lm	lm	--	ll	ll	lm	--	--	lm	--	--	lm	--	--	lm	ll	lm	--	ll	ll	ll	--	ll	--	--	--	ll	lm	ll
lg3	56.lm_ll_64334	ll	lm	lm	lm	lm	ll	ll	ll	--	ll	--	lm	ll	--	ll	ll	lm	lm	ll	ll	lm	ll	ll	ll	--	--	--	lm	lm	--	lm	--	ll	lm	--	lm	ll	ll	lm	ll	lm	ll	ll	ll	ll	ll	lm	ll
lg3	97.lm_ll_521233	--	lm	ll	ll	lm	ll	ll	ll	--	ll	lm	lm	--	ll	lm	ll	lm	ll	ll	ll	lm	--	--	--	lm	lm	--	lm	lm	lm	lm	--	--	lm	ll	lm	--	--	lm	ll	ll	ll	--	--	ll	ll	lm	ll
lg3	99.lm_ll_72004	--	lm	lm	lm	lm	ll	ll	ll	ll	ll	lm	lm	ll	--	lm	--	--	lm	--	lm	lm	--	ll	ll	--	lm	ll	lm	lm	--	lm	lm	--	lm	--	lm	ll	ll	--	--	lm	ll	ll	ll	ll	ll	lm	ll
lg3	96.lm_ll_383617	lm	lm	ll	ll	lm	lm	lm	lm	lm	lm	--	ll	lm	--	ll	lm	ll	ll	lm	ll	ll	lm	lm	lm	ll	ll	lm	ll	ll	--	ll	lm	lm	ll	ll	lm	lm	lm	ll	lm	lm	ll	ll	lm	lm	ll	lm	lm
lg3	97.lm_ll_562867	--	--	lm	--	lm	ll	ll	ll	ll	--	lm	lm	ll	--	lm	ll	lm	lm	--	lm	--	--	--	ll	--	--	ll	--	lm	--	lm	--	ll	ll	lm	lm	ll	--	--	--	lm	--	ll	--	ll	--	ll	ll
lg3	97.lm_ll_492007	ll	lm	lm	ll	lm	ll	ll	ll	ll	ll	lm	ll	ll	--	lm	ll	lm	lm	ll	ll	ll	ll	--	ll	lm	lm	ll	lm	lm	--	lm	--	ll	ll	lm	ll	ll	--	--	ll	ll	ll	ll	ll	ll	ll	--	ll
lg3	59.lm_ll_105809	ll	lm	lm	lm	lm	ll	ll	ll	--	ll	--	lm	ll	--	--	ll	lm	--	ll	ll	ll	ll	ll	ll	--	--	ll	lm	ll	lm	lm	--	--	lm	--	lm	ll	ll	lm	ll	--	ll	ll	ll	ll	ll	lm	ll
lg3	99.lm_ll_151419	ll	ll	lm	ll	lm	ll	ll	ll	ll	ll	lm	lm	ll	lm	ll	ll	ll	lm	ll	lm	lm	ll	ll	ll	ll	--	--	lm	lm	--	lm	--	ll	lm	ll	lm	--	ll	lm	ll	ll	--	--	--	ll	--	lm	ll
lg3	15.lm_ll_140807	ll	--	--	lm	ll	ll	ll	--	ll	ll	lm	lm	ll	lm	lm	ll	ll	ll	ll	--	ll	ll	ll	ll	lm	ll	ll	lm	lm	--	lm	ll	--	lm	--	lm	ll	ll	ll	ll	lm	ll	ll	ll	ll	ll	lm	ll
lg3	77.lm_ll_46090	--	--	lm	ll	--	ll	ll	ll	--	ll	lm	--	--	lm	lm	ll	lm	lm	ll	ll	lm	--	ll	ll	ll	lm	ll	ll	lm	lm	lm	--	ll	lm	lm	lm	ll	--	--	ll	lm	--	--	--	ll	ll	ll	ll
lg3	99.lm_ll_42245	ll	--	ll	lm	ll	ll	ll	ll	--	ll	lm	--	ll	lm	lm	ll	--	--	ll	--	lm	ll	ll	ll	lm	lm	--	lm	lm	--	lm	--	ll	lm	--	lm	ll	ll	--	ll	--	ll	ll	ll	ll	ll	ll	ll
lg3	99.lm_ll_152882	ll	ll	lm	lm	lm	ll	ll	ll	ll	ll	lm	lm	ll	lm	lm	ll	lm	lm	ll	ll	ll	ll	ll	ll	lm	ll	ll	lm	lm	--	lm	--	ll	lm	lm	lm	ll	ll	ll	ll	ll	ll	ll	ll	ll	ll	lm	ll
lg3	99.lm_ll_42697	ll	lm	lm	ll	lm	--	ll	ll	--	ll	lm	lm	ll	lm	lm	ll	lm	lm	ll	ll	lm	--	ll	--	ll	lm	ll	lm	--	lm	--	--	ll	lm	ll	lm	--	--	lm	ll	ll	ll	ll	--	ll	ll	ll	--
lg3	99.lm_ll_128483	--	lm	--	ll	lm	ll	ll	ll	--	ll	lm	ll	ll	lm	lm	ll	lm	ll	ll	--	lm	ll	ll	ll	lm	lm	ll	ll	ll	ll	lm	ll	ll	lm	lm	lm	ll	ll	lm	ll	ll	--	ll	ll	--	ll	ll	--
lg3	48.lm_ll_119573	ll	ll	lm	lm	ll	--	ll	ll	ll	ll	--	ll	ll	--	lm	ll	lm	lm	ll	--	lm	ll	ll	ll	ll	lm	--	lm	lm	lm	--	--	ll	ll	--	lm	--	--	ll	ll	ll	ll	ll	--	ll	ll	lm	ll
lg3	99.lm_ll_154516	--	ll	lm	--	ll	ll	ll	--	lm	ll	--	lm	lm	--	ll	ll	--	--	--	lm	lm	lm	ll	ll	lm	lm	ll	lm	lm	lm	ll	--	--	--	--	lm	ll	--	lm	ll	ll	--	lm	lm	lm	--	--	--
lg3	99.lm_ll_99317	--	ll	lm	lm	ll	ll	ll	lm	--	ll	lm	lm	--	--	ll	--	--	lm	ll	--	lm	ll	lm	ll	lm	lm	ll	ll	--	--	lm	--	lm	--	ll	lm	ll	ll	lm	--	--	lm	--	ll	lm	ll	lm	lm
lg3	97.lm_ll_449811	--	lm	ll	ll	lm	lm	lm	ll	ll	--	ll	ll	ll	--	lm	lm	--	--	lm	ll	ll	--	ll	lm	lm	--	ll	ll	--	ll	ll	lm	ll	--	lm	ll	lm	--	ll	lm	lm	lm	--	ll	ll	ll	ll	--
lg3	99.lm_ll_105760	--	--	--	--	--	ll	ll	--	ll	ll	ll	ll	lm	--	lm	lm	--	--	--	--	lm	ll	ll	ll	--	--	ll	--	ll	ll	ll	ll	lm	--	lm	lm	--	ll	--	--	--	--	--	ll	--	lm	--	ll
lg3	97.lm_ll_211817	--	--	lm	ll	--	lm	lm	ll	lm	ll	lm	ll	lm	--	ll	--	--	--	ll	ll	--	--	lm	lm	--	--	lm	ll	lm	--	lm	lm	--	--	ll	ll	lm	lm	ll	ll	ll	ll	lm	lm	ll	ll	ll	lm
lg3	8.lm_ll_173295	lm	ll	ll	ll	ll	lm	lm	lm	--	--	--	ll	lm	--	ll	lm	ll	ll	lm	ll	ll	--	lm	lm	--	ll	--	ll	--	lm	--	ll	ll	--	ll	ll	lm	lm	--	lm	ll	lm	ll	lm	lm	lm	--	lm
lg3	97.lm_ll_502006	ll	--	lm	lm	--	ll	ll	ll	ll	--	lm	ll	ll	lm	lm	--	lm	lm	ll	--	lm	ll	ll	ll	lm	lm	lm	lm	--	--	lm	--	lm	--	--	lm	ll	ll	lm	ll	lm	ll	--	ll	ll	ll	lm	--
lg3	99.hk_hk_53908	hh	hk	kk	--	hk	hk	hh	hk	hh	--	kk	--	--	hk	hk	--	--	kk	hh	--	hk	--	hk	hh	--	--	hk	--	--	hk	hk	--	hk	--	hk	--	hh	hk	hk	hh	hk	--	--	hk	hh	hh	hk	hh
lg3	99.hk_hk_50411	--	--	kk	--	hk	hk	hh	--	--	--	--	hk	--	hk	hk	--	kk	kk	hh	kk	hk	hk	hk	hh	--	kk	hk	kk	--	hk	--	--	hk	--	--	hk	hk	--	--	hh	hk	hk	hk	hk	--	hh	hk	hh
lg3	99.hk_hk_56856	kk	hk	hh	--	hk	hk	kk	hk	kk	kk	hh	hk	--	hk	hk	kk	--	hh	--	--	hk	hk	--	kk	hh	--	hk	--	hh	hk	--	--	--	hk	hk	hk	--	hh	--	kk	hk	--	hk	--	kk	kk	--	kk
lg3	99.hk_hk_31499	--	--	hh	hk	--	hk	kk	hk	--	kk	hh	hk	kk	--	--	kk	--	hh	--	--	hk	hk	hk	kk	hh	hh	hk	--	hh	--	--	hk	hk	hk	--	kk	--	hk	hk	--	--	kk	hk	hk	kk	kk	--	--
lg3	8.lm_ll_62064	lm	ll	ll	ll	--	lm	lm	lm	--	lm	--	--	lm	--	ll	lm	--	ll	lm	--	ll	--	lm	--	--	ll	--	--	ll	--	lm	--	--	ll	ll	lm	--	--	ll	lm	--	ll	ll	lm	--	--	ll	lm
lg3	97.hk_hk_119729	hk	--	hk	--	hh	kk	hk	kk	hk	hk	hk	kk	hk	hh	hh	hk	--	hk	hk	hk	hh	kk	kk	hk	--	--	kk	hk	hk	kk	--	hh	hh	hh	hh	hk	--	kk	hk	--	--	hk	--	--	hk	hk	--	hk
lg3	7.lm_ll_380594	lm	ll	--	ll	ll	lm	lm	--	lm	lm	--	lm	lm	--	--	--	--	ll	lm	ll	ll	lm	lm	lm	--	--	lm	ll	--	--	lm	--	--	--	--	lm	lm	lm	ll	lm	ll	--	--	--	--	lm	ll	lm
lg3	99.lm_ll_113156	--	lm	lm	lm	lm	ll	ll	--	ll	ll	lm	ll	ll	--	lm	ll	lm	--	--	--	lm	--	ll	ll	ll	--	ll	lm	lm	--	lm	--	ll	lm	--	ll	ll	--	lm	ll	lm	ll	ll	ll	ll	ll	lm	ll
lg3	97.lm_ll_566753	--	lm	ll	--	--	ll	ll	ll	ll	ll	lm	ll	--	lm	lm	ll	lm	--	--	lm	lm	--	--	ll	lm	--	ll	lm	lm	--	--	--	--	lm	--	ll	ll	ll	lm	--	lm	ll	ll	ll	ll	ll	lm	ll
lg3	7.lm_ll_364362	--	--	ll	--	--	lm	lm	lm	lm	lm	--	--	lm	--	--	lm	--	--	lm	ll	ll	--	lm	--	ll	ll	lm	ll	ll	--	lm	ll	--	ll	--	lm	lm	lm	ll	lm	--	lm	lm	lm	lm	lm	lm	lm
lg3	99.hk_hk_36145	--	hk	kk	hk	--	--	hh	hh	hh	hh	--	hk	hh	hk	hh	--	--	kk	hh	--	hk	--	hk	hh	--	kk	--	kk	kk	--	hk	--	--	--	hk	hh	hk	hk	--	hh	hk	hh	hk	hk	hh	hh	hk	hh
lg3	99.hk_hk_33144	--	hk	kk	hk	--	hh	hh	hk	hh	--	kk	hk	hh	--	kk	hh	--	kk	hh	kk	hk	hk	hk	hh	kk	kk	hk	kk	--	hk	hk	--	--	hk	--	--	--	hk	--	hh	--	--	hk	hk	--	hh	hk	hh
lg3	99.lm_ll_74162	ll	lm	lm	--	lm	ll	ll	ll	ll	ll	--	ll	ll	--	lm	ll	--	lm	ll	lm	lm	ll	--	ll	ll	--	ll	--	lm	--	lm	lm	lm	--	lm	ll	ll	ll	ll	--	lm	--	ll	--	ll	ll	lm	ll
lg3	99.hk_hk_18348	kk	hk	--	hk	hk	hk	kk	hk	--	kk	hh	hk	--	hk	hk	kk	hh	hh	kk	hh	hk	hk	hk	kk	--	hh	--	hh	--	hk	hh	--	--	--	hk	kk	hk	--	--	--	hk	kk	hk	hk	hk	kk	kk	kk
lg3	8.lm_ll_192356	lm	--	ll	--	ll	--	lm	lm	lm	lm	--	lm	--	ll	ll	lm	--	--	lm	ll	ll	ll	lm	lm	ll	ll	lm	--	ll	lm	lm	--	ll	--	ll	lm	--	--	ll	lm	ll	--	ll	lm	lm	lm	ll	lm
lg3	97.lm_ll_430119	--	lm	--	lm	lm	ll	ll	ll	ll	ll	lm	ll	ll	--	--	ll	lm	--	ll	--	lm	ll	--	ll	lm	lm	ll	lm	lm	--	lm	lm	ll	--	lm	ll	--	--	lm	ll	lm	--	--	ll	--	ll	lm	--
lg3	99.lm_ll_108803	--	lm	--	--	--	ll	ll	ll	--	ll	lm	ll	ll	lm	lm	--	--	ll	--	--	lm	ll	ll	ll	lm	--	ll	--	lm	--	--	lm	lm	lm	lm	ll	--	ll	lm	--	lm	ll	--	ll	ll	ll	--	ll
lg3	99.hk_hk_55782	--	hk	kk	--	hk	--	hh	kk	--	--	kk	kk	--	--	hk	--	--	kk	hk	--	hk	hh	hh	hh	kk	kk	hk	--	kk	hk	--	hk	--	hk	hk	hh	--	hk	--	hh	hh	hh	hk	--	--	hh	hk	hk
lg3	99.lm_ll_89375	ll	lm	ll	--	--	ll	ll	--	--	lm	lm	lm	--	lm	--	--	lm	lm	--	--	lm	ll	ll	ll	ll	lm	--	lm	lm	--	lm	lm	lm	--	lm	--	ll	ll	lm	--	lm	ll	--	--	ll	ll	--	--
lg3	99.lm_ll_115295	--	lm	ll	lm	--	ll	ll	ll	ll	ll	--	lm	--	lm	lm	--	--	lm	--	--	lm	ll	ll	ll	lm	--	ll	lm	--	--	lm	lm	lm	lm	ll	--	lm	--	lm	ll	ll	--	--	ll	--	ll	--	--
lg3	99.hk_hk_52217	--	hk	hk	hk	kk	hk	kk	hk	--	--	--	hh	kk	--	hk	kk	--	hh	hk	hh	hk	hk	--	kk	hh	hh	hh	hh	hh	--	--	--	hk	hk	hk	kk	hh	hk	hh	--	hk	kk	hh	hk	hh	kk	hk	hk
lg3	8.lm_ll_62748	--	ll	lm	ll	ll	lm	--	lm	--	lm	--	ll	--	--	ll	lm	--	--	--	ll	ll	lm	lm	lm	--	--	lm	ll	--	lm	--	--	ll	ll	--	lm	ll	lm	ll	lm	ll	lm	--	--	--	lm	ll	lm
lg3	8.lm_ll_172186	--	ll	lm	--	--	lm	lm	lm	lm	lm	--	ll	lm	ll	ll	--	ll	ll	lm	ll	ll	--	ll	lm	--	--	lm	ll	ll	--	--	--	--	ll	--	ll	ll	lm	ll	--	--	--	lm	ll	lm	--	--	lm
lg3	97.hk_hk_16826	hk	--	kk	--	--	--	hk	kk	hk	hk	hk	hk	hk	hh	hh	--	kk	hk	--	--	hh	kk	hk	hk	hk	--	kk	hk	hh	--	hk	hh	hh	--	--	hk	hk	--	--	hk	hh	hk	kk	kk	--	--	hh	kk
lg3	99.lm_ll_140962	ll	lm	ll	lm	lm	ll	ll	ll	--	ll	--	ll	ll	lm	lm	ll	lm	lm	ll	--	lm	--	--	ll	lm	lm	--	lm	--	--	lm	--	--	lm	--	ll	lm	ll	lm	--	--	--	ll	--	ll	ll	lm	ll
lg3	97.lm_ll_401110	ll	lm	ll	lm	lm	ll	ll	--	--	ll	lm	lm	ll	lm	lm	--	lm	lm	lm	--	lm	--	--	ll	lm	lm	ll	lm	lm	ll	lm	--	lm	--	lm	ll	--	--	lm	--	--	--	ll	ll	ll	--	lm	ll
lg3	93.lm_ll_6817	lm	ll	lm	ll	ll	lm	lm	lm	--	lm	--	ll	--	--	ll	--	--	ll	--	--	ll	lm	lm	lm	ll	--	ll	ll	ll	--	ll	--	ll	ll	ll	lm	ll	--	--	lm	--	lm	lm	lm	lm	lm	--	lm
lg3	99.hk_hk_48166	kk	--	hk	hk	--	hk	kk	hk	--	kk	hh	hh	--	--	hk	--	--	hh	hk	--	hk	hk	--	kk	--	--	hk	hh	--	--	hk	--	--	hk	--	kk	hh	hh	--	kk	hk	kk	hk	hk	hk	kk	hk	hk
lg3	99.lm_ll_103581	ll	--	--	--	lm	ll	ll	ll	--	ll	lm	--	ll	lm	lm	ll	--	lm	--	ll	lm	--	--	--	lm	lm	--	--	--	--	lm	--	lm	lm	--	ll	lm	ll	--	ll	--	ll	ll	ll	--	ll	lm	ll
lg3	97.lm_ll_265605	--	--	ll	lm	lm	ll	ll	ll	ll	--	lm	lm	--	--	lm	ll	--	lm	lm	--	lm	ll	ll	ll	--	lm	ll	lm	lm	--	lm	lm	--	lm	--	ll	lm	--	lm	ll	lm	--	ll	lm	ll	--	--	ll
lg3	8.lm_ll_176644	lm	ll	lm	--	--	lm	lm	lm	lm	lm	ll	--	lm	--	ll	lm	--	ll	lm	lm	ll	lm	lm	lm	ll	ll	lm	ll	ll	lm	ll	ll	ll	ll	--	lm	ll	lm	ll	lm	ll	ll	--	lm	lm	lm	--	lm
lg3	8.lm_ll_111993	lm	--	--	--	ll	lm	lm	lm	ll	lm	--	--	lm	--	ll	ll	--	ll	lm	lm	ll	lm	lm	lm	ll	--	lm	ll	--	--	ll	ll	ll	ll	ll	lm	ll	lm	ll	lm	ll	--	--	lm	--	lm	ll	ll
lg3	99.lm_ll_134222	--	lm	ll	lm	lm	ll	ll	ll	ll	ll	--	lm	ll	lm	lm	ll	lm	lm	lm	ll	lm	ll	ll	ll	lm	lm	ll	lm	lm	ll	--	--	lm	lm	lm	ll	lm	ll	--	ll	lm	--	ll	ll	ll	ll	lm	ll
lg3	99.lm_ll_86799	--	lm	ll	--	lm	ll	ll	ll	ll	ll	lm	lm	ll	--	--	ll	lm	lm	--	ll	lm	--	--	ll	lm	lm	ll	lm	--	--	lm	lm	lm	--	lm	ll	lm	--	lm	ll	--	--	ll	ll	ll	ll	--	ll
lg3	99.lm_ll_119472	ll	lm	ll	lm	ll	ll	ll	ll	--	lm	--	lm	ll	lm	lm	ll	lm	lm	--	ll	lm	--	ll	ll	--	--	--	lm	lm	ll	lm	lm	lm	--	--	ll	lm	--	lm	--	lm	ll	ll	ll	ll	ll	lm	ll
lg3	7.lm_ll_385111	lm	ll	lm	lm	--	lm	lm	--	--	lm	--	--	lm	--	ll	lm	ll	ll	lm	lm	ll	--	lm	--	--	ll	lm	ll	ll	--	--	ll	--	ll	ll	lm	--	--	ll	lm	--	lm	lm	lm	lm	lm	ll	lm
lg3	99.lm_ll_16	ll	lm	ll	lm	lm	--	ll	ll	--	--	lm	lm	--	--	lm	ll	lm	--	ll	ll	--	--	--	ll	--	lm	ll	lm	--	ll	lm	--	ll	lm	--	ll	lm	--	lm	ll	lm	--	ll	ll	ll	--	lm	ll
lg3	99.lm_ll_42578	--	--	ll	lm	lm	ll	ll	ll	--	ll	lm	lm	ll	lm	lm	--	lm	lm	lm	ll	lm	ll	ll	ll	lm	ll	ll	lm	--	--	lm	--	lm	ll	lm	ll	--	--	lm	ll	lm	ll	ll	ll	ll	ll	lm	--
lg3	99.hk_hk_50183	--	hk	hk	hk	hk	hk	kk	hk	--	kk	hh	--	--	hk	hk	--	--	hh	--	hk	hk	hk	kk	kk	hh	--	hk	hh	hh	hk	hh	--	hk	hk	hk	kk	--	hk	hh	--	--	kk	hk	--	hk	kk	--	hk
lg3	93.lm_ll_16008	--	ll	lm	ll	--	lm	lm	lm	lm	ll	--	lm	lm	--	ll	lm	--	ll	lm	lm	ll	--	lm	lm	ll	ll	lm	ll	--	--	--	ll	--	--	ll	lm	--	lm	ll	lm	ll	--	--	lm	--	lm	ll	lm
lg3	8.lm_ll_165755	--	--	lm	ll	ll	lm	lm	lm	lm	lm	ll	ll	lm	ll	ll	--	ll	--	--	ll	ll	--	lm	lm	--	ll	lm	ll	ll	--	lm	ll	--	--	ll	lm	ll	--	ll	lm	--	lm	ll	--	lm	lm	ll	--
lg3	8.lm_ll_168611	lm	ll	lm	ll	--	lm	lm	lm	--	lm	--	ll	--	--	ll	--	ll	ll	lm	ll	ll	lm	lm	lm	--	--	lm	--	--	--	lm	ll	ll	ll	ll	lm	--	--	ll	lm	ll	lm	ll	lm	ll	lm	--	lm
lg3	99.lm_ll_119467	ll	lm	ll	--	lm	ll	ll	--	ll	ll	lm	lm	ll	ll	lm	ll	--	lm	ll	--	lm	--	ll	ll	lm	--	ll	--	lm	ll	--	--	--	--	lm	ll	lm	ll	lm	ll	lm	ll	lm	ll	ll	ll	lm	ll
lg3	8.lm_ll_191470	lm	ll	lm	ll	ll	lm	lm	lm	lm	lm	ll	lm	--	--	ll	lm	ll	--	lm	lm	ll	lm	lm	--	ll	ll	--	ll	--	lm	lm	--	ll	ll	--	lm	--	--	ll	lm	ll	ll	ll	lm	lm	lm	ll	lm
lg3	90.hk_hk_195476	hh	hk	hh	hk	hk	hk	hh	kk	--	hh	kk	kk	hh	hk	--	--	kk	--	hh	--	hk	--	--	hh	kk	--	hk	kk	kk	kk	hk	--	hk	--	hk	hh	kk	kk	kk	hh	hk	hh	kk	hk	--	hk	hk	hk
lg3	8.lm_ll_166920	lm	ll	lm	ll	ll	lm	lm	lm	--	lm	ll	lm	--	ll	ll	lm	--	ll	lm	lm	ll	lm	lm	lm	--	ll	lm	--	--	lm	--	--	ll	ll	--	lm	lm	--	--	--	--	lm	ll	--	lm	lm	ll	--
lg3	8.lm_ll_196420	ll	--	lm	ll	--	lm	lm	lm	lm	--	--	ll	lm	ll	--	lm	--	--	lm	lm	ll	lm	lm	lm	ll	ll	lm	ll	--	--	lm	--	ll	ll	--	lm	--	lm	--	lm	ll	lm	--	--	ll	lm	--	lm
lg3	8.lm_ll_139182	lm	ll	--	ll	lm	lm	lm	lm	--	--	ll	ll	--	--	ll	lm	--	ll	--	--	ll	lm	lm	lm	ll	ll	lm	ll	ll	lm	lm	--	ll	ll	ll	lm	ll	lm	ll	lm	ll	lm	ll	lm	lm	lm	ll	lm
lg3	90.hk_hk_157702	--	--	hk	hh	kk	hk	kk	hk	kk	kk	hh	--	kk	hk	hk	--	hk	--	kk	hk	hk	hk	--	kk	hh	--	--	hh	hh	--	hk	hk	hk	hk	--	kk	hh	hk	hh	kk	--	kk	--	hh	hk	--	hk	hh
lg3	7.lm_ll_326363	--	ll	lm	ll	--	lm	lm	lm	lm	lm	--	ll	--	--	ll	--	--	ll	lm	lm	ll	lm	lm	lm	ll	--	lm	ll	ll	--	lm	ll	ll	ll	--	lm	ll	lm	ll	lm	--	--	ll	lm	--	lm	--	lm
lg3	93.lm_ll_59563	--	ll	lm	ll	ll	lm	lm	lm	lm	lm	ll	--	--	--	--	--	--	ll	lm	lm	ll	lm	lm	--	ll	ll	lm	--	ll	lm	lm	ll	--	--	ll	lm	ll	lm	--	lm	ll	lm	ll	lm	--	lm	ll	--
lg3	8.lm_ll_112305	lm	ll	--	--	ll	lm	lm	lm	lm	lm	--	ll	lm	--	ll	lm	--	ll	ll	lm	ll	--	lm	lm	ll	--	--	ll	ll	ll	ll	--	--	ll	lm	lm	--	lm	ll	lm	ll	lm	ll	lm	--	lm	ll	lm
lg3	8.lm_ll_194211	lm	ll	lm	ll	--	--	lm	lm	ll	lm	--	ll	lm	--	--	lm	--	ll	ll	lm	ll	lm	lm	lm	ll	ll	lm	--	ll	lm	ll	--	--	ll	--	lm	--	lm	--	lm	--	lm	ll	lm	lm	lm	ll	lm
lg3	8.lm_ll_101515	--	ll	lm	--	ll	lm	lm	lm	lm	lm	--	ll	lm	--	--	lm	ll	ll	ll	--	ll	lm	--	lm	ll	ll	lm	ll	ll	--	lm	--	ll	--	--	lm	ll	--	ll	lm	--	--	lm	lm	--	lm	ll	lm
lg3	7.lm_ll_172846	lm	--	--	ll	ll	lm	lm	--	lm	lm	ll	ll	lm	--	--	--	ll	ll	--	lm	--	lm	lm	lm	--	--	--	--	ll	--	lm	--	--	--	ll	lm	--	lm	ll	lm	--	lm	--	lm	--	lm	ll	ll
lg3	7.lm_ll_387663	lm	ll	lm	ll	--	lm	lm	--	ll	lm	--	--	lm	--	ll	--	--	ll	--	lm	ll	lm	lm	lm	--	--	lm	ll	--	lm	--	ll	ll	ll	--	lm	--	--	ll	lm	ll	--	ll	lm	lm	lm	--	--
lg3	7.lm_ll_221295	--	ll	lm	--	ll	lm	lm	--	lm	lm	ll	ll	lm	--	ll	--	--	ll	--	lm	ll	--	--	lm	--	--	lm	ll	--	lm	lm	--	ll	ll	ll	lm	--	--	--	ll	--	--	ll	--	lm	lm	--	lm
lg3	8.lm_ll_82373	lm	ll	lm	--	--	lm	lm	lm	lm	lm	--	ll	lm	--	ll	lm	ll	ll	--	--	ll	--	lm	--	ll	--	lm	ll	--	--	--	ll	--	--	ll	lm	--	--	ll	--	ll	ll	ll	--	--	lm	--	lm
lg3	8.lm_ll_59155	--	ll	lm	ll	ll	lm	lm	lm	--	lm	ll	ll	lm	ll	ll	lm	--	ll	ll	--	ll	ll	lm	lm	ll	--	lm	ll	ll	lm	ll	--	--	--	--	lm	ll	lm	ll	lm	ll	lm	ll	--	--	lm	--	lm
lg3	8.lm_ll_197733	--	ll	--	--	ll	lm	lm	lm	lm	lm	ll	ll	--	--	ll	--	--	ll	ll	lm	ll	--	lm	lm	ll	ll	lm	ll	--	--	lm	--	ll	ll	ll	lm	ll	lm	ll	lm	ll	--	ll	lm	lm	lm	ll	ll
lg3	8.lm_ll_133576	--	ll	lm	--	ll	ll	lm	lm	lm	--	ll	ll	lm	ll	ll	lm	--	ll	--	--	ll	lm	lm	lm	ll	ll	lm	ll	ll	--	lm	--	ll	--	ll	lm	--	--	--	lm	--	lm	ll	lm	lm	lm	--	ll
lg3	99.lm_ll_86798	--	--	ll	lm	lm	ll	ll	ll	--	ll	lm	lm	--	--	lm	--	--	ll	lm	--	lm	ll	ll	ll	lm	lm	ll	ll	--	ll	ll	lm	--	lm	--	ll	lm	ll	lm	ll	--	ll	lm	ll	ll	ll	lm	ll
lg3	8.lm_ll_109434	lm	--	lm	--	--	--	--	lm	--	lm	ll	ll	lm	--	ll	lm	--	ll	ll	--	ll	lm	lm	ll	ll	--	--	ll	ll	lm	--	--	--	ll	--	lm	--	--	ll	lm	ll	lm	ll	lm	lm	lm	ll	lm
lg3	8.lm_ll_193804	lm	--	lm	--	--	lm	lm	lm	lm	--	ll	--	--	--	ll	lm	ll	ll	--	lm	ll	lm	lm	lm	--	--	lm	ll	--	lm	lm	ll	ll	ll	ll	lm	ll	ll	ll	ll	ll	lm	--	ll	lm	ll	ll	ll
lg3	8.lm_ll_197884	ll	--	lm	--	ll	lm	lm	lm	lm	--	ll	ll	--	ll	ll	lm	ll	ll	ll	--	ll	lm	lm	lm	ll	ll	lm	ll	--	--	ll	ll	ll	ll	ll	lm	ll	lm	--	lm	--	lm	ll	lm	--	lm	ll	ll
lg3	93.lm_ll_46622	lm	ll	lm	--	ll	lm	lm	lm	lm	--	ll	--	lm	--	--	--	--	--	--	lm	ll	lm	lm	lm	ll	--	lm	ll	ll	lm	lm	--	--	ll	--	lm	--	lm	--	lm	ll	lm	ll	lm	--	lm	ll	--
lg3	97.hk_hk_141067	--	--	hh	--	--	--	hk	hh	--	hk	hk	hk	hk	--	kk	hk	hk	--	--	hh	kk	hh	hk	--	--	--	--	--	kk	--	hh	--	--	--	kk	hk	--	--	hk	hk	kk	hk	--	hh	hh	hk	--	hh
lg3	7.lm_ll_365200	--	--	lm	--	ll	lm	lm	--	lm	lm	ll	ll	lm	--	--	--	--	ll	ll	lm	ll	lm	lm	lm	--	ll	--	ll	--	--	--	ll	--	ll	ll	lm	--	lm	ll	--	--	lm	--	lm	lm	lm	ll	--
lg3	8.lm_ll_193824	--	--	lm	ll	--	lm	lm	lm	--	lm	ll	ll	lm	--	ll	lm	ll	ll	ll	lm	ll	lm	lm	lm	ll	--	lm	ll	--	--	lm	ll	--	--	--	lm	ll	lm	ll	lm	ll	lm	ll	lm	--	lm	ll	lm
lg3	7.lm_ll_290493	lm	ll	lm	ll	--	lm	lm	ll	lm	lm	ll	ll	lm	ll	ll	lm	--	ll	ll	lm	ll	lm	ll	lm	--	ll	--	ll	ll	lm	lm	ll	ll	--	ll	lm	ll	--	ll	lm	--	lm	ll	lm	lm	lm	ll	lm
lg3	7.lm_ll_135796	lm	ll	lm	--	ll	--	lm	lm	--	lm	ll	--	lm	--	--	--	--	ll	ll	lm	ll	lm	lm	lm	--	--	lm	--	ll	lm	lm	ll	ll	ll	ll	lm	--	lm	ll	lm	--	--	--	--	lm	lm	ll	--
lg3	93.lm_ll_40606	lm	ll	lm	ll	ll	lm	lm	lm	lm	ll	--	ll	lm	--	ll	lm	--	--	ll	lm	ll	lm	lm	lm	--	ll	lm	ll	--	lm	lm	--	--	--	--	lm	--	--	ll	lm	ll	--	--	lm	lm	lm	ll	--
lg3	7.lm_ll_363471	--	ll	lm	--	--	lm	lm	lm	--	ll	ll	ll	--	--	ll	lm	ll	ll	ll	lm	ll	lm	--	lm	--	--	lm	ll	ll	lm	--	--	--	ll	--	lm	--	--	--	lm	ll	lm	ll	lm	lm	--	ll	lm
lg3	8.lm_ll_174654	lm	--	lm	ll	--	lm	lm	lm	ll	--	ll	ll	lm	--	ll	--	--	ll	ll	--	ll	lm	lm	lm	--	ll	ll	--	--	lm	lm	ll	ll	--	ll	lm	ll	--	--	lm	--	ll	ll	lm	lm	lm	ll	lm
lg3	8.lm_ll_197891	--	ll	lm	ll	lm	lm	lm	lm	--	ll	ll	ll	lm	ll	ll	lm	lm	--	ll	ll	ll	lm	lm	--	ll	--	--	ll	ll	lm	lm	--	ll	--	ll	lm	--	lm	ll	lm	ll	--	ll	lm	lm	lm	ll	lm
lg3	93.lm_ll_4431	lm	--	lm	ll	ll	lm	lm	lm	lm	ll	ll	ll	lm	--	ll	ll	--	ll	--	lm	ll	lm	--	lm	--	--	lm	--	--	--	--	--	ll	ll	--	--	--	lm	--	lm	ll	lm	--	lm	--	--	ll	lm
lg3	97.hk_hk_114022	hk	kk	hh	--	hk	hk	hk	hh	--	--	hk	hk	--	kk	kk	hk	hk	hk	kk	hh	kk	--	hk	--	hk	hk	--	hk	--	hh	hh	--	hk	--	--	hk	hh	--	hk	hk	--	--	hh	--	hh	kk	kk	--
lg3	8.lm_ll_116930	lm	ll	lm	--	--	lm	lm	lm	--	ll	--	--	lm	--	ll	--	ll	ll	ll	lm	ll	lm	lm	lm	--	ll	--	ll	ll	--	--	--	--	--	ll	lm	--	ll	ll	lm	ll	lm	lm	lm	--	lm	ll	lm
lg3	7.lm_ll_355345	lm	ll	lm	--	lm	lm	lm	lm	--	ll	--	ll	lm	--	--	lm	--	ll	ll	lm	ll	--	--	lm	ll	--	--	ll	--	--	--	ll	--	ll	ll	lm	ll	lm	ll	lm	--	lm	--	lm	ll	lm	--	lm
lg3	97.hk_hk_159118	hk	kk	hh	kk	--	hk	hh	hh	hk	hh	hk	hk	hk	--	kk	hk	hk	hk	kk	--	kk	hh	hk	hh	hh	hk	hh	hk	hk	--	--	kk	--	--	--	hk	hk	hh	hk	hk	--	hk	hh	hh	hh	hk	--	hh
lg3	99.lm_ll_49693	ll	lm	--	lm	--	ll	ll	ll	ll	ll	--	lm	ll	lm	--	--	--	lm	lm	--	--	--	--	ll	lm	lm	--	--	lm	--	--	--	lm	--	lm	ll	lm	--	--	ll	--	ll	--	ll	ll	ll	--	--
lg3	97.lm_ll_362341	ll	lm	ll	lm	lm	ll	ll	ll	ll	lm	lm	lm	ll	--	lm	ll	--	lm	--	ll	lm	ll	--	ll	lm	lm	ll	lm	--	--	lm	--	ll	--	lm	ll	--	ll	lm	ll	--	--	--	ll	--	ll	lm	ll
lg3	8.lm_ll_162555	--	--	lm	ll	lm	lm	lm	lm	lm	ll	ll	ll	lm	--	ll	lm	--	ll	ll	--	ll	lm	--	lm	--	ll	lm	ll	ll	--	lm	--	--	--	--	lm	ll	--	ll	lm	ll	--	--	lm	lm	lm	--	--
lg3	99.lm_ll_152040	--	lm	--	--	ll	ll	ll	ll	--	lm	--	ll	ll	--	lm	--	lm	--	lm	ll	lm	--	--	ll	lm	--	--	lm	--	ll	lm	--	lm	lm	--	ll	lm	ll	ll	ll	lm	--	--	--	--	ll	lm	ll
lg3	99.lm_ll_67492	ll	lm	ll	--	ll	ll	ll	ll	--	lm	--	lm	ll	--	lm	--	lm	lm	lm	--	lm	--	ll	ll	lm	lm	--	lm	lm	--	--	--	lm	ll	lm	ll	--	ll	lm	ll	--	ll	--	ll	ll	ll	lm	ll
lg3	8.lm_ll_184755	lm	ll	lm	lm	lm	lm	lm	lm	lm	ll	ll	ll	lm	ll	ll	--	ll	ll	--	--	ll	lm	--	lm	--	--	--	--	ll	--	lm	--	--	ll	ll	lm	--	--	ll	--	ll	lm	ll	lm	lm	lm	ll	lm
lg3	99.lm_ll_138082	ll	lm	ll	lm	ll	ll	ll	ll	ll	lm	lm	--	ll	lm	lm	--	lm	lm	lm	ll	lm	ll	ll	ll	lm	lm	ll	--	lm	--	lm	ll	lm	lm	--	ll	--	ll	lm	ll	lm	ll	ll	ll	--	ll	lm	ll
lg3	97.hk_hk_154889	--	kk	hh	hh	--	hk	hk	hh	hk	hh	hk	hk	hk	--	--	--	kk	hk	--	hh	--	hh	hh	hk	--	--	hh	hk	hk	--	--	--	kk	--	--	hk	--	hh	--	hk	kk	hk	--	hh	hh	hk	--	hh
lg3	97.hk_hk_128421	hk	hh	kk	--	hk	hk	hk	kk	--	--	hk	hk	--	hh	hh	hk	hk	--	hh	--	hh	--	hk	--	kk	hk	kk	hk	--	--	--	--	--	hh	--	hk	hk	--	hk	hk	hh	hh	hk	hh	kk	hk	hh	--
lg3	97.hk_hk_115205	--	kk	hh	--	hk	hk	hk	hh	hk	kk	--	hh	--	--	kk	hk	kk	hk	--	--	kk	hh	--	hk	--	--	--	--	hk	--	--	--	--	--	--	--	hk	--	hk	hk	kk	--	hh	hk	hh	hk	kk	hh
lg3	93.lm_ll_50645	--	ll	lm	--	lm	lm	lm	ll	lm	ll	--	ll	lm	ll	--	lm	--	ll	--	lm	ll	lm	ll	lm	--	--	lm	--	--	--	--	ll	ll	ll	ll	lm	--	--	ll	lm	--	lm	ll	--	--	lm	ll	lm
lg3	8.lm_ll_51192	--	ll	lm	ll	lm	lm	lm	lm	--	ll	--	ll	--	--	--	--	ll	--	ll	lm	ll	lm	lm	--	--	ll	lm	ll	ll	lm	lm	ll	ll	ll	--	lm	ll	--	--	lm	ll	lm	ll	lm	lm	lm	--	--
lg3	56.lm_ll_146109	lm	ll	lm	ll	lm	lm	lm	lm	ll	--	--	ll	lm	ll	ll	ll	ll	ll	ll	lm	ll	lm	ll	lm	ll	--	ll	ll	--	lm	lm	ll	ll	--	ll	lm	ll	lm	--	ll	--	--	ll	--	lm	lm	--	lm
lg3	99.lm_ll_115300	ll	lm	--	lm	ll	ll	ll	--	--	lm	--	--	ll	--	--	--	lm	lm	lm	--	lm	ll	--	ll	lm	--	ll	lm	lm	--	lm	lm	lm	lm	--	ll	--	--	lm	ll	--	ll	--	--	--	ll	ll	ll
lg3	8.lm_ll_137940	lm	ll	lm	ll	lm	ll	ll	lm	lm	ll	--	ll	--	ll	ll	--	ll	ll	--	--	ll	lm	ll	lm	ll	ll	lm	ll	--	--	--	--	ll	ll	ll	lm	ll	--	ll	lm	ll	--	ll	lm	lm	lm	ll	lm
lg3	97.lm_ll_436929	ll	lm	--	--	--	--	ll	ll	ll	--	lm	lm	--	lm	lm	ll	lm	lm	lm	--	lm	ll	ll	ll	lm	lm	--	lm	lm	--	--	lm	--	ll	--	lm	--	--	lm	ll	lm	ll	--	ll	--	ll	lm	ll
lg3	6.lm_ll_22329	--	ll	lm	ll	lm	lm	lm	lm	lm	ll	ll	ll	--	ll	ll	lm	ll	lm	ll	--	ll	--	lm	lm	ll	ll	--	ll	ll	--	lm	ll	ll	ll	ll	lm	ll	lm	ll	lm	ll	lm	ll	ll	--	lm	ll	lm
lg3	8.lm_ll_188763	--	ll	lm	lm	lm	lm	lm	lm	lm	ll	ll	ll	--	--	ll	lm	--	ll	--	lm	ll	lm	lm	lm	ll	ll	--	ll	ll	lm	lm	--	--	ll	--	lm	--	--	ll	lm	ll	lm	--	ll	lm	lm	ll	lm
lg3	93.lm_ll_25842	lm	lm	ll	lm	ll	ll	ll	lm	--	--	ll	lm	ll	--	--	lm	--	ll	--	--	ll	--	--	ll	lm	--	ll	ll	ll	--	--	ll	lm	lm	lm	lm	ll	--	ll	lm	lm	lm	ll	ll	--	lm	lm	ll
lg3	8.lm_ll_144875	--	ll	lm	lm	--	lm	ll	lm	--	ll	--	ll	lm	--	--	lm	--	ll	--	--	ll	lm	lm	lm	--	--	lm	ll	ll	lm	lm	--	ll	ll	--	lm	--	lm	--	lm	ll	lm	ll	lm	ll	lm	--	lm
lg3	8.lm_ll_196918	lm	ll	--	--	--	lm	lm	lm	--	ll	ll	ll	lm	--	ll	lm	--	ll	ll	lm	ll	--	lm	lm	ll	ll	lm	--	ll	lm	lm	ll	ll	--	ll	--	--	lm	ll	lm	--	lm	--	ll	lm	lm	--	lm
lg3	8.lm_ll_84561	lm	--	lm	lm	lm	lm	lm	lm	--	ll	ll	ll	lm	ll	--	--	ll	--	ll	lm	ll	--	lm	lm	--	--	lm	--	--	lm	lm	--	ll	--	--	lm	ll	lm	ll	lm	ll	ll	ll	ll	--	lm	ll	--
lg3	78.lm_ll_356439	--	ll	ll	lm	lm	--	lm	lm	lm	ll	ll	ll	lm	ll	ll	lm	ll	lm	ll	lm	ll	lm	lm	lm	ll	ll	--	ll	ll	--	lm	ll	ll	ll	ll	lm	ll	lm	ll	--	ll	lm	ll	ll	lm	--	ll	ll
lg3	8.lm_ll_181997	lm	ll	lm	lm	--	lm	lm	lm	--	ll	ll	ll	lm	--	ll	lm	--	ll	ll	lm	ll	ll	lm	lm	ll	ll	lm	ll	ll	lm	ll	ll	ll	--	ll	lm	ll	lm	ll	lm	ll	lm	ll	ll	ll	lm	ll	lm
lg3	97.hk_hk_179034	hh	kk	hh	--	hk	hk	hk	hh	hk	kk	--	hk	hk	--	kk	hk	hk	--	kk	hh	hk	--	hk	hk	kk	hk	hh	hk	--	--	--	--	kk	--	--	hh	--	--	hk	--	--	hk	hk	--	hk	hk	kk	hh
lg3	99.hk_hk_21463	hh	kk	hk	--	--	hh	--	hk	hh	hk	--	kk	hh	hk	hk	hh	--	--	hk	hk	kk	hk	hh	hh	kk	kk	hk	kk	kk	--	hk	kk	hk	hk	--	hk	hk	--	kk	--	kk	hh	kk	--	kk	hh	--	--
lg3	96.lm_ll_369344	ll	--	ll	ll	ll	ll	ll	ll	ll	lm	lm	--	ll	lm	ll	lm	lm	lm	lm	ll	lm	ll	ll	ll	--	lm	ll	lm	--	--	lm	--	lm	lm	lm	ll	lm	ll	lm	ll	--	--	ll	--	ll	ll	lm	ll
lg3	99.lm_ll_146153	--	--	ll	--	ll	ll	ll	ll	--	lm	--	lm	--	lm	lm	--	lm	lm	--	--	lm	ll	ll	--	lm	--	--	--	lm	ll	lm	lm	--	lm	--	ll	lm	--	--	ll	lm	ll	ll	--	ll	ll	lm	--
lg3	99.lm_ll_135623	--	lm	ll	ll	ll	ll	ll	ll	--	--	lm	lm	--	--	lm	ll	--	lm	--	ll	lm	--	--	ll	lm	--	ll	lm	--	--	lm	lm	lm	lm	lm	ll	--	--	--	--	lm	ll	ll	lm	ll	ll	ll	ll
lg3	99.lm_ll_93307	--	--	ll	ll	ll	ll	ll	ll	--	lm	--	lm	--	--	lm	--	--	lm	lm	ll	lm	ll	ll	ll	lm	lm	ll	lm	--	ll	lm	lm	--	--	lm	ll	lm	--	ll	ll	lm	ll	ll	lm	ll	ll	lm	--
lg3	99.lm_ll_100580	ll	--	ll	--	ll	ll	ll	ll	--	lm	lm	ll	ll	--	--	--	lm	lm	lm	--	--	ll	ll	ll	lm	--	--	lm	--	ll	lm	--	lm	lm	lm	ll	lm	--	lm	lm	--	ll	ll	lm	--	--	--	--
lg3	99.lm_ll_118855	ll	lm	ll	ll	ll	ll	ll	ll	--	lm	lm	lm	ll	--	ll	ll	--	lm	--	--	lm	ll	ll	ll	lm	--	--	--	ll	ll	lm	--	--	lm	lm	ll	ll	--	lm	ll	lm	ll	ll	lm	ll	--	lm	--
lg3	99.lm_ll_148333	--	--	ll	--	ll	--	ll	ll	--	lm	lm	lm	ll	--	lm	ll	lm	lm	lm	ll	lm	--	ll	ll	--	--	--	lm	--	ll	lm	--	--	--	lm	ll	--	--	lm	ll	--	--	ll	lm	ll	--	lm	ll
lg3	99.lm_ll_121349	ll	lm	--	ll	ll	ll	ll	ll	--	--	lm	lm	ll	--	lm	ll	lm	lm	lm	--	lm	ll	ll	ll	lm	--	lm	lm	lm	--	lm	--	--	lm	--	ll	--	ll	lm	ll	ll	--	ll	lm	ll	ll	lm	ll
lg3	99.lm_ll_97738	--	lm	ll	ll	ll	ll	ll	--	--	lm	lm	lm	--	lm	lm	ll	lm	lm	lm	--	lm	ll	ll	ll	lm	lm	--	--	--	--	--	--	--	lm	--	ll	lm	--	lm	ll	--	lm	ll	lm	ll	ll	lm	--
lg3	24.lm_ll_117900	--	ll	lm	lm	ll	lm	lm	lm	lm	ll	ll	ll	ll	ll	ll	lm	--	ll	ll	lm	ll	lm	lm	lm	--	ll	lm	ll	ll	lm	lm	ll	ll	ll	ll	lm	ll	ll	ll	lm	ll	lm	--	ll	ll	--	ll	lm
lg3	99.lm_ll_10633	ll	lm	ll	ll	--	ll	ll	ll	--	lm	lm	lm	--	lm	lm	ll	lm	lm	lm	--	lm	ll	ll	ll	lm	--	ll	lm	lm	--	--	--	lm	lm	lm	ll	lm	ll	lm	ll	lm	ll	ll	lm	ll	ll	--	ll
lg3	99.lm_ll_119466	ll	ll	ll	ll	ll	ll	ll	ll	ll	lm	lm	ll	ll	lm	lm	ll	lm	ll	ll	ll	lm	ll	ll	ll	lm	lm	ll	lm	lm	ll	ll	--	ll	lm	lm	ll	lm	--	lm	ll	lm	--	ll	ll	ll	ll	ll	ll
lg3	99.lm_ll_66392	ll	--	ll	ll	ll	ll	ll	ll	--	lm	--	ll	ll	--	lm	--	lm	ll	lm	ll	lm	ll	ll	ll	lm	lm	ll	--	lm	ll	--	--	ll	lm	--	ll	lm	--	lm	ll	lm	--	ll	lm	ll	ll	lm	ll
lg3	8.lm_ll_158303	lm	--	lm	lm	lm	lm	--	lm	--	--	ll	ll	lm	--	ll	lm	ll	ll	--	lm	ll	lm	lm	lm	ll	--	lm	ll	--	--	lm	--	--	ll	ll	lm	ll	--	--	lm	ll	lm	ll	ll	ll	lm	ll	lm
lg3	8.lm_ll_150285	lm	ll	lm	lm	lm	lm	lm	lm	--	ll	ll	ll	lm	lm	ll	ll	ll	lm	ll	--	ll	lm	lm	lm	ll	ll	lm	ll	--	lm	lm	ll	ll	ll	ll	lm	ll	lm	ll	ll	--	lm	lm	ll	ll	ll	ll	lm
lg3	7.lm_ll_331395	lm	--	lm	--	lm	ll	lm	ll	lm	ll	--	ll	ll	--	ll	lm	ll	lm	ll	lm	ll	lm	lm	lm	ll	--	--	ll	ll	--	ll	--	ll	ll	ll	lm	--	--	ll	lm	--	--	ll	ll	ll	lm	--	lm
lg3	93.lm_ll_60292	--	ll	lm	lm	lm	--	lm	lm	lm	ll	ll	ll	lm	ll	--	--	--	lm	--	lm	ll	--	--	lm	ll	--	--	ll	--	--	--	ll	ll	ll	--	lm	ll	lm	ll	lm	ll	lm	lm	ll	ll	ll	--	lm
lg3	93.lm_ll_59810	lm	ll	--	lm	lm	lm	lm	--	lm	ll	--	ll	lm	--	ll	lm	--	lm	--	lm	ll	lm	--	lm	ll	--	--	lm	--	--	lm	ll	--	--	ll	lm	--	--	ll	--	ll	lm	ll	ll	--	lm	ll	--
lg3	91.lm_ll_35050	ll	--	ll	--	ll	ll	ll	ll	ll	lm	lm	lm	--	--	lm	--	lm	ll	lm	--	lm	--	ll	ll	--	--	--	ll	lm	--	--	--	lm	--	lm	ll	ll	ll	--	ll	lm	--	ll	lm	lm	ll	lm	ll
lg3	99.lm_ll_140918	ll	--	ll	--	ll	ll	ll	ll	ll	lm	--	lm	--	--	lm	--	lm	ll	lm	--	lm	--	ll	ll	lm	--	--	lm	lm	--	lm	ll	lm	--	lm	ll	lm	ll	lm	ll	--	--	ll	lm	--	ll	lm	ll
lg3	8.lm_ll_147948	--	--	lm	--	--	lm	lm	lm	--	ll	--	ll	--	--	ll	--	--	lm	ll	--	ll	ll	lm	lm	--	ll	--	--	ll	--	--	--	ll	--	ll	lm	ll	lm	ll	lm	ll	lm	ll	ll	ll	lm	ll	lm
lg3	97.lm_ll_534003	ll	--	ll	ll	ll	ll	ll	ll	ll	lm	lm	--	ll	--	lm	ll	--	ll	lm	--	lm	ll	ll	lm	lm	lm	ll	lm	lm	ll	ll	--	lm	lm	lm	ll	lm	ll	--	ll	lm	ll	ll	lm	lm	ll	lm	--
lg3	8.lm_ll_140401	--	ll	lm	--	lm	lm	lm	lm	lm	--	--	ll	lm	--	ll	ll	ll	lm	ll	--	ll	lm	lm	lm	ll	--	lm	ll	ll	--	--	--	--	ll	--	lm	ll	lm	--	lm	ll	lm	--	ll	ll	lm	ll	lm
lg3	8.lm_ll_181833	--	ll	lm	lm	lm	--	lm	lm	--	ll	--	ll	lm	--	ll	lm	--	lm	ll	lm	ll	lm	lm	lm	--	ll	lm	--	--	ll	lm	--	--	ll	--	lm	--	--	ll	lm	ll	lm	ll	ll	ll	lm	--	lm
lg3	99.hk_hk_53771	--	hk	hk	kk	kk	kk	kk	hk	kk	hk	hk	hk	kk	hk	hk	kk	hh	hk	hk	hk	hk	hk	kk	kk	hh	hk	hk	hk	hk	--	hk	hk	hk	hk	hk	hk	hk	hk	hh	kk	hk	kk	hh	hk	hh	--	hk	hh
lg3	8.lm_ll_193766	ll	ll	lm	lm	lm	lm	lm	lm	--	ll	--	ll	--	--	ll	--	ll	lm	ll	lm	ll	--	lm	lm	ll	--	lm	ll	ll	lm	--	ll	ll	--	ll	lm	--	lm	ll	lm	ll	--	--	ll	ll	lm	ll	lm
lg3	99.lm_ll_141737	ll	lm	ll	ll	ll	ll	ll	ll	ll	lm	lm	lm	ll	lm	lm	ll	lm	ll	lm	ll	ll	ll	ll	ll	ll	lm	ll	lm	lm	--	ll	lm	ll	--	lm	ll	lm	--	lm	ll	ll	ll	ll	ll	lm	ll	lm	ll
lg3	8.lm_ll_196496	lm	--	lm	lm	lm	lm	lm	lm	lm	--	--	ll	lm	--	ll	--	--	lm	ll	lm	ll	lm	lm	lm	lm	ll	lm	ll	--	lm	--	--	--	ll	--	lm	--	--	ll	lm	ll	--	ll	ll	ll	--	--	lm
lg3	97.lm_ll_391216	--	lm	ll	ll	--	ll	ll	ll	ll	lm	--	lm	ll	--	lm	ll	lm	ll	lm	ll	lm	--	ll	ll	ll	ll	--	lm	ll	--	--	lm	lm	ll	lm	ll	lm	--	lm	ll	--	--	ll	lm	ll	--	--	ll
lg3	99.lm_ll_139015	--	lm	ll	--	--	ll	ll	ll	--	lm	--	--	ll	lm	--	ll	lm	ll	lm	ll	lm	--	ll	ll	--	lm	--	lm	lm	--	--	--	lm	--	lm	ll	ll	--	--	ll	--	--	ll	ll	lm	ll	lm	--
lg3	97.lm_ll_521768	lm	lm	ll	ll	ll	ll	ll	ll	ll	lm	--	lm	ll	--	ll	--	lm	ll	lm	--	lm	--	ll	ll	ll	lm	ll	lm	lm	--	lm	--	lm	ll	--	ll	lm	ll	lm	ll	lm	ll	ll	lm	lm	ll	lm	ll
lg3	91.hk_hk_12055	hh	--	hk	hh	--	hh	hh	hk	--	hk	--	kk	--	--	hk	--	--	hk	hk	hk	hk	hk	--	hh	--	--	hk	kk	--	--	hk	hk	--	hk	--	hk	hk	hh	--	hh	--	hh	--	--	kk	hh	--	hk
lg3	91.lm_ll_102228	--	ll	lm	lm	--	lm	lm	lm	--	ll	ll	ll	lm	--	ll	lm	ll	lm	ll	lm	ll	lm	ll	lm	lm	--	lm	ll	--	lm	lm	--	ll	ll	--	lm	ll	lm	ll	lm	--	--	--	ll	--	--	ll	lm
lg3	93.lm_ll_50060	lm	ll	lm	--	lm	lm	lm	lm	lm	ll	ll	ll	lm	ll	ll	lm	--	lm	ll	lm	ll	lm	lm	lm	ll	--	ll	ll	--	--	lm	ll	ll	ll	--	lm	ll	ll	ll	lm	--	lm	--	--	--	lm	ll	lm
lg3	90.hk_hk_161534	kk	--	hk	--	--	--	kk	hk	hk	hk	hh	hh	--	--	hk	kk	--	hk	hk	--	hh	--	--	kk	--	hh	kk	hh	--	hk	hk	--	hk	hk	--	hk	hk	--	hh	--	--	kk	hk	--	hh	kk	hk	kk
lg3	93.lm_ll_3850	--	ll	lm	lm	--	--	lm	lm	lm	ll	ll	--	lm	--	ll	--	ll	lm	ll	lm	ll	lm	--	--	lm	--	lm	ll	--	lm	--	--	ll	ll	--	lm	ll	lm	--	ll	--	lm	lm	ll	--	ll	ll	lm
lg3	99.lm_ll_148123	ll	lm	ll	ll	ll	ll	ll	ll	--	lm	lm	--	ll	--	lm	--	--	ll	lm	--	lm	--	ll	ll	ll	ll	ll	lm	--	--	lm	--	lm	lm	--	ll	--	ll	--	ll	--	ll	ll	lm	lm	--	lm	ll
lg3	90.hk_hk_159818	kk	hk	--	kk	kk	kk	kk	hk	hk	hk	--	hh	--	hk	hk	kk	--	hk	--	--	hh	hk	kk	kk	hk	hh	--	hh	hh	hk	--	--	hh	hk	hk	hk	--	--	hh	--	hk	hk	hh	hh	--	kk	hk	--
lg3	90.hk_hk_184442	--	hk	hk	--	--	kk	kk	hk	hk	hk	--	hh	--	kk	hk	kk	--	hk	hk	--	hh	--	--	kk	kk	hh	--	hh	--	--	hk	hh	hk	--	--	hk	hh	hk	hh	kk	--	kk	hh	hh	hh	kk	hk	hk
lg3	99.lm_ll_115553	ll	lm	ll	ll	ll	ll	ll	ll	ll	lm	lm	lm	ll	lm	lm	ll	lm	ll	lm	lm	--	ll	ll	ll	ll	lm	ll	lm	lm	--	ll	ll	--	lm	lm	ll	--	ll	lm	ll	lm	ll	ll	--	lm	ll	lm	ll
lg3	97.lm_ll_365777	ll	--	ll	ll	ll	ll	ll	ll	ll	lm	lm	lm	--	--	ll	ll	--	--	lm	ll	lm	ll	ll	ll	ll	--	ll	--	--	ll	--	--	--	lm	lm	ll	lm	ll	--	ll	lm	ll	--	lm	lm	--	lm	ll
lg3	99.lm_ll_52538	--	--	ll	--	ll	ll	ll	ll	--	lm	lm	lm	ll	lm	lm	--	ll	--	lm	ll	lm	--	ll	--	--	--	ll	lm	lm	ll	--	--	--	lm	lm	ll	lm	ll	lm	--	--	ll	ll	lm	--	ll	lm	ll
lg3	97.lm_ll_549933	ll	lm	ll	ll	ll	ll	ll	ll	ll	lm	lm	lm	ll	--	lm	--	lm	ll	--	ll	lm	--	ll	ll	ll	lm	ll	--	--	ll	--	--	--	lm	--	ll	lm	ll	ll	ll	--	ll	ll	lm	lm	--	lm	ll
lg3	91.lm_ll_60009	lm	ll	lm	lm	lm	lm	lm	lm	lm	ll	--	ll	--	--	ll	lm	ll	lm	--	--	ll	lm	lm	lm	--	--	lm	ll	--	lm	--	ll	--	ll	--	lm	ll	--	--	lm	ll	lm	ll	ll	ll	lm	ll	lm
lg3	7.lm_ll_254927	--	ll	lm	lm	lm	lm	lm	--	lm	ll	--	ll	lm	ll	--	lm	ll	lm	ll	lm	ll	lm	lm	lm	--	--	lm	ll	--	--	ll	--	--	ll	--	lm	--	lm	ll	ll	--	lm	ll	ll	ll	lm	--	lm
lg3	99.lm_ll_140113	--	lm	ll	--	--	--	ll	ll	--	lm	lm	lm	--	lm	lm	ll	lm	--	--	ll	--	--	--	ll	ll	lm	--	lm	lm	--	lm	lm	lm	lm	ll	ll	ll	ll	ll	--	lm	ll	ll	lm	ll	ll	--	ll
lg3	78.hk_hk_61394	--	hk	hk	hh	--	--	hh	hk	--	hk	--	--	hh	hk	hk	--	kk	hk	--	hk	kk	hk	hh	hh	hh	kk	--	--	--	hk	hk	hk	hk	hk	--	hk	hk	hk	--	--	--	--	kk	--	kk	hh	--	hk
lg3	99.lm_ll_113601	ll	lm	ll	ll	ll	ll	ll	ll	--	lm	lm	lm	--	--	ll	ll	lm	ll	lm	--	lm	lm	--	ll	ll	--	ll	lm	lm	--	--	lm	--	lm	--	ll	--	ll	lm	ll	lm	ll	ll	lm	lm	--	lm	ll
lg3	97.lm_ll_254958	--	--	ll	ll	ll	ll	ll	ll	--	--	--	lm	--	lm	lm	--	--	--	lm	ll	lm	lm	ll	ll	ll	--	ll	lm	lm	lm	--	lm	lm	ll	ll	ll	lm	--	lm	--	--	ll	ll	lm	--	ll	ll	ll
lg3	8.lm_ll_192627	lm	lm	lm	--	lm	lm	lm	lm	--	--	ll	--	lm	--	ll	lm	--	lm	ll	lm	ll	ll	lm	lm	--	--	lm	ll	ll	--	lm	--	--	ll	--	lm	--	lm	ll	lm	--	lm	ll	ll	ll	ll	--	lm
lg3	99.lm_ll_148528	--	ll	ll	--	ll	ll	ll	ll	--	lm	--	lm	--	lm	lm	--	lm	ll	lm	ll	lm	ll	ll	ll	--	ll	ll	lm	lm	--	--	--	lm	--	ll	ll	lm	--	lm	ll	lm	ll	ll	lm	lm	ll	lm	--
lg3	97.lm_ll_531844	--	--	ll	ll	--	ll	ll	ll	ll	--	lm	--	--	--	lm	--	lm	ll	lm	--	lm	lm	ll	ll	ll	lm	ll	lm	lm	--	--	--	ll	ll	--	ll	lm	ll	lm	ll	lm	--	ll	lm	lm	ll	lm	ll
lg3	93.lm_ll_14533	lm	lm	lm	lm	lm	lm	ll	lm	--	ll	ll	ll	lm	ll	--	ll	ll	lm	ll	lm	ll	ll	ll	ll	lm	ll	lm	--	ll	lm	lm	lm	--	ll	--	lm	ll	lm	ll	lm	ll	ll	ll	--	ll	lm	ll	lm
lg3	8.lm_ll_135253	--	--	lm	ll	lm	lm	lm	lm	--	ll	ll	--	--	ll	ll	lm	ll	lm	ll	lm	ll	--	lm	lm	--	--	lm	ll	--	lm	lm	ll	lm	--	ll	lm	ll	lm	ll	lm	ll	lm	ll	ll	ll	lm	ll	lm
lg3	8.lm_ll_106400	lm	ll	lm	--	lm	ll	lm	lm	--	ll	ll	ll	lm	ll	ll	lm	--	lm	ll	--	ll	ll	lm	lm	lm	--	--	ll	--	--	lm	--	lm	--	--	lm	ll	ll	ll	lm	ll	lm	--	ll	ll	lm	ll	lm
lg3	65.lm_ll_132444	ll	ll	ll	ll	ll	ll	ll	ll	ll	lm	lm	lm	ll	lm	lm	--	lm	ll	ll	--	lm	lm	ll	ll	--	--	--	lm	lm	ll	lm	--	ll	lm	--	ll	lm	--	lm	--	lm	--	ll	lm	lm	ll	lm	ll
lg3	99.lm_ll_86507	--	ll	ll	--	ll	--	--	ll	ll	--	--	lm	--	lm	lm	ll	lm	ll	--	ll	--	lm	ll	ll	--	lm	ll	--	lm	ll	lm	lm	ll	--	lm	ll	lm	lm	lm	ll	lm	ll	ll	lm	lm	ll	--	ll
lg3	90.lm_ll_742195	--	lm	ll	ll	ll	ll	ll	ll	--	lm	--	--	--	lm	lm	--	lm	ll	lm	ll	--	lm	ll	ll	--	lm	--	--	lm	--	--	--	ll	--	lm	ll	lm	--	lm	ll	--	ll	--	lm	lm	--	lm	ll
lg3	97.lm_ll_249816	--	--	ll	ll	--	ll	ll	ll	--	lm	lm	--	--	lm	lm	--	lm	ll	lm	--	lm	--	ll	ll	--	ll	ll	lm	lm	ll	ll	--	--	lm	--	ll	lm	--	lm	--	--	--	--	lm	lm	ll	--	ll
lg3	8.lm_ll_191433	--	lm	lm	lm	lm	lm	lm	lm	--	ll	ll	--	--	ll	ll	--	--	lm	ll	--	--	--	--	lm	--	--	lm	ll	ll	--	--	ll	--	ll	ll	lm	--	lm	ll	lm	ll	lm	--	ll	ll	lm	ll	lm
lg3	97.lm_ll_357134	ll	ll	ll	--	ll	--	ll	ll	--	lm	--	lm	ll	lm	lm	--	lm	ll	lm	ll	lm	lm	ll	ll	--	lm	--	lm	lm	--	--	--	ll	--	--	ll	--	--	--	--	lm	ll	ll	lm	--	ll	lm	ll
lg3	99.lm_ll_153888	--	lm	ll	--	ll	ll	ll	ll	ll	lm	lm	lm	--	--	--	ll	--	ll	lm	--	ll	lm	ll	ll	ll	lm	ll	--	--	--	ll	lm	ll	lm	lm	ll	lm	ll	lm	ll	lm	ll	ll	lm	lm	ll	ll	ll
lg3	8.lm_ll_197168	lm	lm	ll	ll	lm	lm	lm	lm	lm	--	ll	--	lm	--	--	lm	--	lm	ll	lm	ll	--	lm	lm	lm	--	lm	--	ll	lm	lm	ll	lm	--	--	--	ll	lm	lm	lm	ll	--	ll	ll	ll	--	--	lm
lg3	8.lm_ll_90193	lm	lm	lm	lm	--	lm	lm	lm	--	ll	--	ll	--	ll	ll	--	ll	--	ll	--	ll	--	lm	lm	lm	ll	--	ll	ll	lm	ll	--	lm	--	--	lm	--	--	ll	lm	lm	lm	--	--	--	--	ll	lm
lg3	97.lm_ll_562152	--	--	ll	ll	ll	ll	ll	ll	ll	lm	lm	lm	ll	lm	lm	--	--	ll	ll	--	lm	--	ll	ll	--	--	--	--	lm	--	lm	lm	ll	--	--	ll	--	ll	lm	ll	lm	ll	--	--	--	ll	lm	ll
lg3	97.lm_ll_412491	ll	--	ll	--	ll	ll	ll	ll	ll	lm	lm	lm	ll	lm	--	ll	lm	ll	--	ll	lm	lm	--	ll	ll	--	ll	lm	--	--	--	--	ll	lm	--	ll	--	ll	--	--	lm	--	ll	lm	lm	ll	lm	ll
lg3	99.lm_ll_106272	--	--	ll	--	--	ll	ll	--	ll	lm	lm	lm	ll	lm	lm	--	--	ll	lm	ll	lm	--	--	--	lm	lm	--	--	--	ll	lm	--	--	lm	--	ll	lm	--	lm	ll	--	--	ll	lm	lm	ll	lm	ll
lg3	99.lm_ll_112717	--	--	ll	ll	ll	ll	ll	--	ll	lm	lm	lm	--	lm	--	ll	lm	ll	lm	--	lm	lm	ll	ll	ll	--	--	lm	lm	ll	--	ll	--	--	--	ll	--	--	ll	ll	--	ll	--	lm	lm	ll	lm	--
lg3	99.lm_ll_125266	ll	ll	ll	--	--	ll	ll	ll	--	lm	--	lm	ll	lm	lm	--	ll	ll	lm	--	lm	--	ll	ll	--	lm	ll	lm	ll	--	--	--	--	ll	--	ll	lm	ll	ll	ll	lm	--	ll	lm	--	ll	lm	ll
lg3	8.lm_ll_83892	--	lm	lm	--	lm	lm	lm	lm	lm	ll	--	ll	--	--	ll	--	--	lm	ll	lm	ll	ll	--	lm	lm	ll	lm	ll	--	lm	lm	--	--	ll	--	lm	ll	--	--	lm	--	lm	--	ll	--	lm	ll	lm
lg3	99.lm_ll_138702	--	--	ll	ll	ll	ll	ll	--	ll	--	lm	lm	--	--	lm	ll	lm	ll	lm	--	lm	lm	--	ll	--	--	--	lm	lm	ll	lm	ll	--	lm	lm	ll	lm	ll	lm	ll	lm	ll	--	lm	lm	ll	lm	ll
lg3	21.lm_ll_158324	ll	ll	ll	ll	ll	ll	ll	ll	ll	lm	lm	--	ll	--	--	ll	--	ll	ll	--	lm	lm	ll	ll	ll	lm	ll	lm	lm	--	--	ll	ll	ll	lm	ll	ll	ll	--	--	--	ll	--	lm	ll	--	lm	ll
lg3	99.lm_ll_154020	ll	ll	ll	ll	ll	ll	ll	ll	ll	lm	lm	ll	--	lm	lm	--	--	ll	ll	ll	--	--	ll	ll	ll	ll	ll	ll	lm	ll	ll	ll	ll	lm	lm	ll	ll	ll	lm	ll	lm	--	ll	--	--	ll	lm	ll
lg3	99.lm_ll_93570	ll	--	ll	ll	ll	ll	ll	--	ll	lm	lm	ll	ll	--	lm	--	--	ll	lm	ll	lm	lm	--	ll	ll	lm	--	lm	--	ll	--	ll	--	lm	lm	ll	--	--	lm	ll	lm	ll	--	lm	lm	ll	lm	ll
lg3	97.lm_ll_410526	ll	--	ll	ll	ll	ll	ll	ll	--	lm	--	lm	ll	ll	lm	ll	lm	ll	ll	ll	lm	lm	ll	ll	ll	--	--	lm	--	ll	lm	--	--	ll	--	ll	lm	ll	lm	ll	lm	--	--	lm	lm	ll	lm	--
lg3	91.lm_ll_49563	lm	--	lm	--	--	lm	lm	--	lm	--	ll	ll	lm	--	ll	--	ll	lm	ll	lm	ll	ll	--	lm	lm	--	lm	ll	--	lm	lm	lm	lm	--	ll	--	--	--	ll	lm	ll	lm	ll	ll	ll	lm	ll	--
lg3	97.lm_ll_550109	ll	ll	ll	--	--	ll	ll	ll	ll	lm	lm	lm	ll	--	ll	--	lm	ll	lm	--	lm	lm	ll	ll	--	lm	ll	lm	--	ll	lm	--	ll	--	--	ll	lm	ll	lm	ll	lm	ll	ll	lm	lm	ll	lm	ll
lg3	8.lm_ll_77917	lm	lm	--	lm	--	lm	lm	lm	lm	--	ll	--	lm	--	--	lm	ll	lm	ll	lm	ll	--	--	lm	lm	ll	lm	ll	--	lm	lm	lm	lm	ll	--	lm	ll	lm	ll	lm	--	lm	ll	--	ll	lm	ll	lm
lg3	99.lm_ll_107745	ll	ll	ll	--	ll	ll	ll	ll	--	lm	lm	lm	--	lm	ll	ll	--	ll	--	ll	lm	lm	ll	ll	ll	--	ll	lm	lm	--	lm	ll	--	lm	lm	ll	lm	ll	--	ll	--	ll	ll	--	lm	--	lm	ll
lg3	91.lm_ll_92853	--	lm	lm	lm	lm	lm	lm	--	lm	ll	ll	--	lm	ll	--	--	--	lm	ll	lm	ll	--	lm	lm	lm	--	lm	ll	--	lm	lm	--	--	ll	ll	lm	--	lm	--	lm	ll	lm	ll	ll	ll	lm	--	lm
lg3	99.lm_ll_154828	ll	--	ll	ll	ll	ll	ll	ll	--	lm	lm	lm	ll	lm	--	--	lm	ll	lm	--	lm	lm	ll	ll	ll	--	--	--	lm	--	--	--	--	lm	lm	ll	lm	--	lm	ll	lm	ll	ll	--	lm	ll	lm	--
lg3	91.lm_ll_95408	--	--	ll	lm	lm	lm	lm	--	--	--	ll	--	lm	ll	lm	lm	ll	lm	ll	lm	ll	ll	lm	lm	lm	--	lm	ll	--	lm	--	lm	lm	--	--	lm	ll	--	lm	lm	--	--	lm	--	--	lm	ll	lm
lg3	91.lm_ll_46912	lm	lm	--	--	lm	lm	lm	lm	lm	ll	--	--	lm	--	lm	lm	ll	lm	ll	lm	ll	--	--	lm	lm	ll	lm	ll	ll	--	lm	ll	ll	ll	--	--	ll	lm	lm	--	ll	--	ll	ll	ll	--	ll	lm
lg3	91.lm_ll_55847	--	ll	ll	--	lm	lm	lm	lm	--	ll	ll	ll	lm	ll	lm	--	--	lm	ll	lm	ll	--	lm	lm	lm	--	lm	ll	--	ll	--	lm	ll	ll	ll	lm	ll	lm	lm	lm	ll	ll	lm	ll	ll	lm	ll	lm
lg3	97.lm_ll_347141	ll	ll	--	--	lm	ll	ll	ll	--	lm	lm	lm	ll	lm	--	--	lm	ll	ll	ll	lm	lm	lm	ll	--	lm	--	lm	--	ll	--	--	--	--	lm	ll	--	ll	ll	lm	--	--	--	--	--	--	lm	ll
lg3	99.lm_ll_35464	--	ll	ll	--	lm	ll	ll	ll	--	lm	lm	lm	ll	lm	ll	ll	lm	ll	ll	ll	--	lm	ll	ll	--	ll	ll	lm	lm	--	lm	--	ll	--	lm	ll	lm	lm	ll	lm	lm	ll	--	lm	ll	ll	lm	ll
lg3	93.lm_ll_52367	lm	--	ll	--	lm	lm	lm	lm	--	--	ll	ll	ll	--	lm	lm	--	lm	--	--	ll	ll	lm	lm	lm	--	--	ll	ll	--	--	lm	lm	ll	--	lm	--	--	lm	lm	--	lm	ll	ll	--	lm	ll	lm
lg3	99.lm_ll_132511	ll	--	lm	--	lm	ll	ll	ll	ll	lm	lm	lm	--	lm	ll	ll	lm	ll	ll	--	lm	--	--	ll	--	lm	--	lm	--	--	lm	ll	ll	lm	lm	--	--	lm	--	lm	lm	ll	--	--	lm	--	--	ll
lg3	8.lm_ll_90930	lm	lm	ll	lm	ll	lm	lm	lm	lm	--	ll	ll	lm	--	--	lm	--	lm	--	lm	ll	ll	lm	lm	--	ll	lm	ll	--	--	lm	--	--	--	--	lm	ll	ll	lm	--	--	lm	--	ll	--	lm	ll	lm
lg3	8.lm_ll_133091	--	lm	ll	lm	ll	--	lm	lm	--	ll	ll	ll	lm	ll	lm	lm	--	lm	--	lm	ll	ll	lm	lm	lm	--	lm	ll	ll	--	lm	lm	lm	ll	--	lm	lm	ll	lm	ll	--	--	lm	--	--	lm	ll	--
lg3	97.lm_ll_472225	--	ll	--	--	lm	ll	ll	ll	--	--	lm	lm	--	lm	ll	--	--	ll	--	ll	--	lm	ll	ll	ll	lm	ll	lm	lm	--	lm	--	ll	--	--	ll	--	--	ll	lm	--	ll	--	--	lm	ll	lm	ll
lg3	62.lm_ll_121058	ll	--	lm	--	ll	ll	ll	ll	ll	ll	ll	--	ll	lm	ll	ll	--	ll	ll	--	lm	ll	--	ll	--	lm	--	ll	lm	--	ll	--	--	lm	--	ll	--	--	ll	lm	--	ll	ll	lm	lm	--	lm	--
lg3	93.lm_ll_58552	lm	ll	ll	lm	ll	lm	lm	lm	lm	ll	ll	ll	--	--	lm	--	--	lm	lm	lm	ll	ll	lm	lm	lm	ll	lm	ll	ll	lm	--	ll	--	ll	ll	lm	ll	--	lm	ll	--	--	--	ll	--	lm	ll	--
lg3	97.lm_ll_501687	--	--	--	--	lm	ll	ll	ll	--	lm	lm	lm	--	lm	ll	--	lm	ll	--	--	lm	--	ll	ll	--	--	--	lm	lm	--	lm	ll	ll	lm	--	ll	lm	lm	ll	lm	lm	--	ll	lm	lm	ll	lm	ll
lg3	99.lm_ll_145360	ll	--	lm	--	lm	ll	ll	ll	ll	lm	lm	lm	ll	lm	ll	ll	lm	ll	lm	--	lm	lm	--	ll	ll	lm	ll	lm	lm	--	lm	ll	ll	--	lm	ll	--	lm	ll	lm	--	ll	ll	lm	lm	ll	lm	ll
lg3	7.lm_ll_289211	lm	lm	ll	lm	--	--	lm	lm	lm	lm	--	ll	lm	--	lm	lm	ll	lm	ll	lm	ll	ll	lm	lm	--	ll	--	ll	ll	lm	ll	lm	--	ll	ll	ll	ll	--	lm	ll	ll	lm	ll	ll	ll	--	ll	--
lg3	99.lm_ll_123984	ll	ll	lm	--	lm	ll	ll	ll	--	lm	lm	lm	ll	lm	ll	ll	ll	ll	lm	ll	--	--	ll	ll	ll	--	--	lm	lm	--	lm	--	ll	lm	--	ll	--	--	ll	lm	lm	--	ll	lm	lm	ll	--	ll
lg3	96.lm_ll_300854	--	--	lm	--	lm	ll	--	ll	--	lm	lm	lm	--	lm	ll	ll	lm	ll	lm	ll	lm	ll	ll	ll	ll	lm	ll	lm	lm	--	ll	ll	ll	lm	lm	ll	lm	lm	--	lm	lm	ll	--	lm	lm	--	lm	ll
lg3	97.hk_hk_125828	--	hh	kk	hk	hk	hh	hh	kk	hk	hk	kk	--	hk	hk	hh	hk	kk	hk	--	hk	kk	kk	hh	hh	kk	--	hh	hk	kk	--	hk	--	--	hh	--	hk	hk	kk	hh	hk	hk	hh	kk	kk	--	hh	hk	--
lg3	99.hk_hk_38007	--	hk	hk	--	hk	hk	hk	hh	hh	kk	hk	hk	--	--	hk	hk	hk	--	--	--	hk	hk	--	hk	hh	--	hk	kk	hh	--	hk	kk	hh	--	--	hh	kk	--	hh	hk	kk	hk	hk	hk	hk	hk	--	--
lg3	97.hk_hk_167514	--	--	hh	kk	kk	--	kk	hk	--	hk	--	hh	hk	--	kk	kk	--	hk	hk	kk	hh	hh	hk	kk	hk	hh	kk	hk	--	--	hk	kk	--	hk	--	hk	hk	--	--	--	--	hk	--	hh	hh	--	hk	hk
lg3	97.hk_hk_134772	kk	kk	hh	hk	kk	kk	kk	--	hk	hk	--	--	hk	hk	--	kk	--	hk	--	--	hh	hh	hk	kk	hk	--	--	hk	--	hk	--	kk	hk	hk	hk	hk	--	hk	hk	kk	hk	--	hk	hh	hh	kk	hk	hk
lg3	97.hk_hk_168022	--	--	hh	kk	kk	kk	kk	hk	hk	hk	hh	hh	hk	--	hk	kk	--	hk	hk	hk	hh	hh	hk	kk	hk	hh	kk	hk	hh	--	hk	kk	kk	hk	hk	hk	--	--	hh	kk	--	--	hh	hh	--	kk	--	hk
lg3	99.hk_hk_3973	hh	hk	kk	kk	--	hk	hk	kk	kk	hh	hh	hk	kk	hh	hh	--	--	kk	hh	kk	hk	hk	--	hk	kk	--	hk	--	--	kk	--	--	kk	hh	--	--	hh	--	hk	hk	hh	hk	kk	--	hk	hk	--	kk
lg3	8.hk_hk_31375	kk	kk	hh	--	kk	--	kk	hk	--	hk	hh	hh	hh	hk	kk	--	--	kk	hk	--	hh	hh	hk	kk	hk	hh	--	hk	hh	hk	hk	--	--	kk	--	hk	--	hk	hk	--	hk	--	hh	--	hh	kk	hk	--
lg3	97.hk_hk_171841	--	--	hk	--	kk	kk	kk	hk	--	hk	--	hh	hk	hk	hh	--	hh	hh	hk	--	hh	hh	--	kk	hk	--	--	hk	hh	--	--	--	--	kk	hk	hk	hk	hk	hh	--	hk	kk	hk	hh	hh	kk	hk	hk
lg3	97.hk_hk_143933	--	kk	hk	--	--	kk	kk	kk	hk	hk	--	hh	--	hk	--	kk	hh	hk	--	hk	hh	--	hk	kk	hk	hh	--	--	hh	hk	--	--	hk	hk	--	hk	--	kk	hh	kk	--	kk	hk	hh	hh	kk	hk	hk
lg3	96.hk_hk_154501	hk	hh	kk	--	hk	hk	hk	kk	--	--	hk	--	kk	hh	hh	hk	hk	kk	hh	kk	hk	--	kk	hk	--	hh	hk	hh	hk	kk	hk	--	kk	hh	--	kk	--	kk	hk	hk	--	hk	kk	hk	hh	hk	--	kk
lg3	91.lm_ll_90722	--	lm	ll	lm	--	lm	lm	lm	--	ll	ll	ll	lm	--	lm	--	ll	lm	lm	ll	ll	lm	lm	lm	lm	ll	lm	ll	ll	--	lm	--	--	ll	ll	lm	--	--	lm	ll	ll	lm	--	ll	ll	lm	ll	lm
lg3	99.hk_hk_40321	--	hk	hk	--	hk	hk	hk	hh	hh	kk	hk	hk	hh	kk	hk	hk	hk	--	kk	--	hk	hk	hh	hk	hh	--	--	kk	--	hh	hk	--	--	--	--	--	--	--	hh	hk	kk	--	hh	--	hk	hk	kk	hh
lg3	99.hk_hk_13615	hk	hk	hh	--	--	hk	hk	kk	--	hh	hk	hk	kk	--	hk	hk	--	kk	hh	--	hk	hk	kk	hk	kk	hk	hk	hh	--	kk	hk	hk	--	--	--	kk	--	--	kk	hk	hh	hk	--	hk	--	hk	hh	--
lg3	97.hk_hk_146888	--	kk	hh	hh	--	--	kk	--	--	--	--	--	--	hk	--	--	--	hk	hk	hk	hh	--	hk	kk	--	--	kk	--	--	--	hk	--	hk	hk	--	hk	hk	hk	--	kk	hk	kk	hk	hh	hh	--	hk	hk
lg3	97.hk_hk_172289	--	--	hh	hk	kk	kk	kk	hk	hk	--	hh	hh	hk	--	--	kk	hh	hh	hk	hk	hh	--	hk	kk	hk	hh	--	hk	hh	--	hk	kk	--	--	--	hh	hk	--	hh	kk	hk	kk	--	hh	hh	kk	hk	hh
lg3	97.hk_hk_175781	--	hh	kk	--	hh	--	hh	kk	hk	--	kk	kk	--	--	hh	hh	--	hk	hk	hk	kk	kk	hk	hh	--	kk	--	hk	hk	--	hk	--	hk	hk	--	hk	--	kk	hk	hh	hk	hh	hk	kk	kk	--	--	hk
lg3	97.hk_hk_141950	--	--	kk	--	hh	--	hh	hk	hk	hk	kk	kk	--	hk	hh	--	--	hk	hk	--	kk	--	--	hh	hk	--	--	hk	--	hk	hk	--	--	--	--	hk	hh	hk	hk	hh	hk	hh	hk	kk	hk	hh	hk	--
lg3	97.hk_hk_103305	--	--	hh	hk	--	kk	kk	hk	hk	hk	--	hh	hk	hk	kk	kk	hh	hk	hk	hk	hh	--	hk	--	--	hh	--	hk	hh	--	--	kk	--	hh	--	hh	kk	hh	hk	hk	hk	kk	hk	hk	--	--	hh	kk
lg3	97.hk_hk_117509	hh	hh	kk	hk	hh	hh	hh	hk	hk	hk	kk	--	kk	--	--	hh	--	hk	hk	hk	kk	kk	--	hh	hh	--	hh	hk	kk	--	hh	--	hk	hk	--	kk	hk	--	hk	--	hh	hh	--	--	--	--	kk	hk
lg3	90.hk_hk_127827	--	hh	hk	--	hh	hh	hh	hk	hk	hk	--	kk	hk	--	hk	--	--	hk	hk	kk	kk	kk	hk	hh	hk	--	hh	hk	kk	hk	kk	--	--	hk	--	hk	--	hk	kk	hh	hk	hh	hk	kk	--	hh	kk	hk
lg3	96.hk_hk_90269	--	hk	hk	--	kk	hk	hk	hh	hh	kk	--	hk	hk	kk	--	--	hk	--	kk	hh	--	hh	hh	hk	--	hk	hk	kk	hh	hh	hh	--	--	kk	--	hh	kk	hk	--	kk	--	hk	--	hk	--	hk	hk	--
lg3	99.hk_hk_44394	hh	kk	hk	--	kk	--	hk	hh	--	kk	hk	hk	hh	kk	hk	hk	hk	hh	hk	hk	hk	--	--	hh	hh	--	hk	--	hk	hh	hk	--	hh	kk	--	hh	--	--	hh	kk	kk	hk	hh	--	hk	hk	hk	hh
lg3	99.hk_hk_15804	--	hk	--	kk	--	hk	hk	kk	kk	--	--	--	kk	hh	--	hk	hk	kk	hk	--	hk	--	kk	hk	kk	hk	hk	hh	hk	--	--	--	--	hh	hk	kk	hh	hh	--	--	--	hk	kk	hk	hk	hh	hk	kk
lg3	97.hk_hk_128226	kk	kk	hh	hk	hk	kk	kk	hk	hk	hk	--	hh	--	--	hk	--	--	hk	kk	--	hh	hh	hk	hk	hk	--	kk	hk	--	--	--	--	hk	--	--	hk	hk	hh	hk	hk	--	--	--	--	hh	kk	--	--
lg3	99.hk_hk_24111	hk	hk	hk	kk	hh	kk	hk	kk	kk	hh	kk	--	--	--	hk	hk	--	--	hh	kk	hk	hk	--	hk	--	hk	--	--	hh	kk	hk	--	kk	hk	hh	kk	hh	hk	kk	hh	--	hk	kk	hk	--	hk	hk	kk
lg3	99.hk_hk_18157	--	hk	hk	--	hh	--	hk	kk	--	--	--	hk	--	--	hk	hk	--	kk	--	--	hk	hk	kk	hk	kk	--	hh	hh	hh	--	--	--	--	hh	hh	kk	--	hk	kk	hh	hh	hk	hk	--	hk	--	hk	kk
lg3	99.lm_ll_131773	--	ll	ll	ll	lm	ll	ll	ll	ll	lm	lm	ll	ll	--	ll	ll	lm	ll	ll	ll	lm	lm	ll	ll	--	--	ll	lm	ll	ll	--	ll	ll	lm	--	ll	--	lm	ll	lm	lm	ll	ll	lm	ll	ll	ll	ll
lg3	99.lm_ll_60488	ll	ll	lm	ll	ll	ll	ll	ll	--	lm	lm	lm	ll	lm	ll	ll	ll	ll	ll	ll	lm	lm	ll	ll	ll	lm	ll	ll	--	--	--	--	ll	lm	lm	ll	lm	lm	ll	ll	ll	--	ll	lm	lm	ll	lm	ll
lg3	96.hk_hk_129123	hk	hk	hh	kk	hh	hk	hk	kk	kk	--	--	hk	--	hh	hk	hk	hk	kk	hh	hk	hh	kk	kk	hk	hk	hk	--	hh	--	kk	--	--	--	hh	--	kk	hh	hk	kk	hh	hh	--	--	hk	--	--	--	kk
lg3	99.hk_hk_28175	--	--	hk	--	kk	hk	hk	hh	hh	hk	--	--	hh	--	--	--	--	--	hk	hk	hk	--	--	hk	hh	hk	--	kk	--	--	hk	--	--	kk	hk	hh	--	hk	hh	kk	kk	hk	--	hk	hk	hk	hk	hh
lg3	99.hk_hk_38940	kk	hk	hk	--	--	hk	hk	hh	--	hk	hk	--	hh	--	hk	hk	hk	hh	hk	--	hk	kk	--	hk	hh	hk	hh	--	kk	--	hk	--	--	kk	--	hh	--	--	hh	kk	--	--	--	hk	--	hk	hh	hh
lg3	93.lm_ll_2562	lm	lm	ll	--	--	--	lm	lm	lm	--	ll	--	--	ll	lm	--	--	lm	--	--	ll	ll	lm	lm	lm	--	--	--	ll	--	lm	lm	lm	--	lm	lm	--	ll	lm	ll	ll	lm	--	ll	ll	lm	ll	lm
lg3	99.lm_ll_144205	ll	ll	lm	--	lm	ll	ll	lm	--	lm	lm	ll	ll	lm	ll	ll	--	ll	ll	lm	lm	lm	lm	ll	ll	--	ll	--	lm	ll	--	ll	ll	lm	ll	lm	ll	lm	lm	lm	lm	ll	ll	lm	lm	ll	lm	ll
lg3	99.lm_ll_125525	--	ll	--	--	--	ll	ll	lm	--	lm	lm	ll	ll	lm	--	lm	lm	lm	ll	lm	lm	lm	lm	ll	lm	ll	ll	ll	lm	--	--	--	ll	lm	--	lm	--	lm	lm	lm	lm	--	ll	lm	ll	lm	ll	ll
lg3	91.lm_ll_100912	ll	lm	lm	--	ll	lm	lm	ll	lm	ll	ll	lm	--	--	lm	--	--	--	lm	ll	ll	--	--	lm	--	--	--	lm	ll	ll	lm	ll	ll	ll	--	ll	lm	ll	ll	ll	ll	lm	--	--	ll	ll	lm	ll
lg3	99.lm_ll_98103	lm	ll	ll	--	lm	ll	ll	lm	--	lm	lm	ll	--	lm	ll	lm	ll	lm	ll	--	lm	lm	lm	ll	lm	ll	ll	ll	--	--	ll	lm	--	lm	ll	lm	ll	lm	lm	lm	lm	ll	--	lm	lm	--	ll	lm
lg3	97.lm_ll_243189	ll	ll	--	ll	lm	--	ll	ll	ll	lm	--	ll	ll	--	ll	--	lm	ll	ll	--	lm	lm	ll	ll	ll	lm	--	--	lm	ll	lm	ll	ll	lm	ll	ll	--	--	ll	lm	lm	ll	ll	lm	lm	ll	--	ll
lg3	12.lm_ll_74263	--	ll	lm	--	lm	--	ll	ll	--	lm	ll	lm	ll	--	--	--	lm	ll	ll	lm	lm	lm	--	ll	ll	lm	ll	lm	--	ll	lm	ll	--	lm	ll	ll	--	--	ll	lm	--	ll	ll	lm	lm	ll	--	ll
lg3	99.lm_ll_69156	lm	ll	lm	ll	lm	ll	ll	--	--	lm	lm	ll	ll	--	--	ll	lm	ll	ll	lm	--	lm	lm	ll	ll	lm	lm	lm	--	lm	ll	--	ll	--	ll	lm	ll	--	lm	lm	lm	--	--	lm	--	ll	lm	--
lg3	99.lm_ll_29118	ll	ll	lm	ll	lm	ll	ll	ll	--	lm	lm	ll	--	lm	ll	--	lm	ll	--	lm	lm	lm	ll	ll	ll	--	ll	--	lm	ll	lm	ll	ll	lm	ll	ll	ll	lm	ll	lm	lm	ll	ll	lm	lm	--	lm	ll
lg3	97.lm_ll_512167	--	ll	lm	ll	lm	ll	ll	ll	--	lm	ll	ll	ll	--	--	ll	lm	--	ll	--	lm	lm	--	ll	lm	lm	ll	lm	--	--	--	lm	--	lm	ll	ll	ll	--	ll	lm	lm	--	ll	lm	--	ll	--	--
lg3	7.lm_ll_107668	lm	--	ll	--	--	lm	lm	--	lm	ll	--	--	lm	ll	--	lm	--	--	lm	ll	ll	--	lm	lm	--	--	lm	ll	ll	--	lm	lm	lm	ll	--	lm	--	--	lm	ll	ll	lm	--	ll	ll	lm	ll	lm
lg3	99.lm_ll_55124	ll	--	lm	ll	lm	ll	ll	ll	ll	lm	lm	lm	ll	--	ll	ll	lm	ll	--	lm	lm	lm	ll	ll	--	lm	--	lm	--	--	--	--	--	--	ll	ll	ll	lm	ll	lm	lm	ll	ll	lm	--	ll	lm	ll
lg3	99.lm_ll_70780	--	ll	lm	ll	--	ll	ll	ll	--	lm	ll	lm	ll	--	ll	--	--	ll	--	lm	lm	--	ll	ll	ll	--	ll	lm	--	--	--	ll	ll	--	ll	ll	--	--	ll	lm	lm	ll	--	lm	lm	ll	lm	ll
lg3	99.lm_ll_139567	--	--	lm	ll	lm	ll	--	ll	ll	lm	--	ll	ll	--	ll	--	lm	ll	--	--	lm	lm	--	ll	ll	lm	ll	lm	lm	--	--	ll	ll	lm	--	ll	--	lm	lm	lm	--	--	ll	--	lm	--	--	ll
lg3	8.lm_ll_192433	--	lm	ll	lm	ll	lm	lm	lm	lm	--	--	lm	lm	ll	--	lm	ll	lm	lm	ll	ll	--	lm	lm	lm	ll	lm	ll	--	lm	lm	lm	--	--	lm	lm	lm	--	lm	ll	--	lm	--	ll	--	lm	ll	lm
lg3	97.lm_ll_510458	--	ll	lm	ll	lm	ll	ll	ll	ll	lm	lm	ll	--	--	ll	--	lm	ll	--	--	lm	--	ll	ll	ll	lm	--	lm	ll	ll	--	--	ll	lm	ll	ll	ll	lm	--	lm	lm	ll	ll	lm	lm	--	lm	--
lg3	97.lm_ll_357443	--	ll	lm	--	lm	ll	ll	ll	--	--	lm	lm	ll	lm	--	--	lm	--	--	lm	lm	lm	--	ll	--	lm	ll	lm	lm	ll	lm	--	ll	lm	ll	ll	--	--	ll	lm	lm	lm	ll	--	lm	ll	lm	ll
lg3	99.lm_ll_113342	--	--	--	ll	lm	--	ll	ll	--	lm	ll	lm	ll	lm	ll	--	--	--	ll	lm	ll	lm	--	ll	--	lm	--	lm	lm	ll	lm	--	--	lm	--	ll	--	lm	ll	lm	--	ll	ll	lm	lm	ll	--	lm
lg3	91.lm_ll_100858	--	lm	ll	lm	ll	lm	lm	lm	lm	ll	--	lm	lm	ll	lm	lm	ll	lm	lm	ll	ll	--	--	lm	lm	--	lm	--	ll	lm	--	--	lm	--	lm	lm	lm	--	lm	--	ll	lm	ll	ll	ll	--	ll	lm
lg3	7.lm_ll_227964	--	--	ll	--	ll	lm	lm	ll	--	--	ll	lm	lm	--	lm	ll	ll	ll	lm	ll	ll	ll	ll	lm	ll	lm	lm	--	lm	--	lm	--	--	ll	lm	ll	lm	ll	--	ll	--	lm	--	ll	ll	ll	--	ll
lg3	7.lm_ll_273395	--	lm	ll	--	ll	--	lm	ll	--	ll	--	--	lm	ll	lm	ll	--	ll	lm	--	--	--	ll	lm	ll	lm	lm	lm	ll	--	--	--	lm	ll	lm	ll	lm	--	ll	ll	--	lm	ll	ll	ll	--	lm	lm
lg3	91.lm_ll_102954	ll	lm	lm	--	ll	lm	lm	--	lm	ll	--	--	lm	ll	lm	--	lm	ll	--	--	ll	ll	ll	ll	--	--	lm	lm	lm	--	lm	--	--	lm	--	ll	--	lm	--	ll	ll	lm	ll	ll	ll	ll	--	ll
lg3	91.lm_ll_10511	--	--	lm	lm	ll	lm	lm	ll	lm	ll	ll	lm	--	ll	--	--	--	ll	lm	ll	ll	--	--	ll	ll	lm	lm	--	lm	--	lm	lm	--	ll	lm	ll	lm	lm	ll	ll	ll	lm	ll	ll	ll	ll	lm	ll
lg3	93.lm_ll_54809	--	lm	lm	--	ll	lm	lm	ll	--	ll	--	lm	lm	ll	lm	ll	lm	ll	lm	ll	ll	--	ll	ll	--	lm	lm	lm	--	--	--	--	--	ll	lm	ll	--	--	ll	ll	ll	lm	ll	ll	--	--	lm	--
lg3	8.lm_ll_160773	--	--	ll	lm	ll	lm	lm	lm	--	ll	ll	ll	lm	ll	ll	lm	ll	ll	ll	ll	ll	ll	lm	lm	lm	ll	lm	ll	--	lm	ll	ll	lm	ll	lm	--	--	ll	lm	ll	ll	ll	ll	ll	ll	lm	ll	lm
lg3	8.lm_ll_157485	--	--	--	--	ll	lm	lm	lm	lm	--	ll	lm	ll	--	lm	lm	ll	lm	lm	--	ll	--	lm	lm	lm	ll	--	ll	--	--	lm	lm	lm	ll	--	lm	--	ll	--	--	ll	lm	ll	ll	ll	lm	ll	lm
lg3	8.lm_ll_197088	--	lm	ll	--	ll	lm	lm	lm	lm	ll	ll	lm	lm	--	--	lm	ll	lm	lm	ll	ll	ll	lm	lm	lm	--	lm	ll	ll	ll	ll	--	lm	lm	--	lm	lm	--	lm	ll	ll	lm	ll	ll	ll	lm	ll	lm
lg3	99.lm_ll_99642	--	--	lm	--	ll	ll	ll	--	ll	--	lm	ll	ll	--	ll	lm	lm	ll	ll	lm	lm	lm	lm	ll	lm	lm	--	ll	--	--	--	ll	ll	lm	--	lm	ll	--	lm	--	lm	--	--	--	lm	ll	ll	--
lg3	8.lm_ll_96614	lm	lm	ll	lm	ll	lm	lm	lm	--	ll	ll	ll	lm	--	lm	lm	ll	lm	lm	ll	ll	ll	lm	lm	lm	ll	lm	ll	--	lm	--	--	--	ll	lm	lm	ll	ll	lm	lm	ll	lm	ll	ll	ll	--	ll	lm
lg3	8.lm_ll_182482	ll	--	ll	ll	--	lm	lm	lm	lm	ll	ll	ll	--	--	lm	lm	ll	--	lm	ll	ll	--	lm	lm	--	--	--	ll	ll	lm	--	lm	lm	ll	--	lm	--	--	lm	ll	--	lm	ll	ll	--	lm	ll	lm
lg3	99.lm_ll_110873	--	--	ll	ll	--	ll	ll	lm	--	lm	lm	--	ll	--	ll	lm	lm	ll	ll	lm	lm	lm	lm	ll	lm	--	ll	ll	lm	--	ll	--	--	lm	--	--	ll	ll	--	lm	--	ll	--	lm	lm	ll	ll	ll
lg3	97.lm_ll_424447	lm	--	lm	--	lm	--	ll	ll	ll	lm	lm	--	--	lm	ll	lm	lm	--	ll	lm	lm	lm	ll	ll	lm	lm	ll	ll	--	lm	--	--	--	--	ll	lm	--	lm	lm	lm	lm	--	--	lm	lm	--	ll	lm
lg3	7.lm_ll_290032	--	lm	lm	lm	ll	lm	lm	ll	lm	ll	--	lm	lm	--	lm	--	lm	--	lm	--	ll	--	--	--	ll	lm	lm	lm	lm	ll	lm	lm	--	ll	lm	ll	--	ll	ll	ll	ll	--	--	ll	--	ll	lm	ll
lg3	8.lm_ll_148579	--	lm	ll	--	ll	lm	lm	lm	lm	ll	ll	--	lm	--	lm	lm	--	--	lm	ll	ll	ll	lm	lm	--	ll	lm	ll	ll	--	ll	lm	lm	--	--	lm	ll	ll	lm	--	ll	lm	--	ll	ll	lm	--	--
lg3	90.lm_ll_705365	--	lm	ll	lm	--	lm	ll	lm	--	lm	--	ll	ll	--	lm	ll	--	--	--	--	lm	ll	ll	ll	--	ll	--	--	ll	--	--	ll	lm	lm	ll	lm	--	--	lm	ll	--	lm	ll	ll	lm	lm	lm	ll
lg3	91.lm_ll_50531	lm	lm	ll	lm	ll	lm	lm	lm	lm	--	--	ll	lm	--	lm	lm	--	lm	lm	--	ll	--	--	lm	lm	ll	lm	--	--	lm	--	--	--	--	--	lm	--	ll	lm	--	--	lm	--	ll	--	lm	--	lm
lg3	8.lm_ll_190014	--	lm	ll	--	ll	lm	lm	lm	--	--	ll	ll	--	--	lm	lm	--	--	lm	ll	ll	ll	--	lm	lm	ll	lm	ll	ll	lm	ll	ll	lm	--	--	lm	ll	--	--	ll	--	lm	ll	ll	ll	ll	--	lm
lg3	8.lm_ll_169257	lm	lm	ll	lm	ll	lm	lm	lm	--	ll	ll	--	--	--	lm	lm	ll	lm	lm	--	ll	--	lm	lm	--	--	lm	ll	ll	lm	lm	--	lm	ll	--	lm	--	ll	--	ll	--	ll	--	ll	ll	--	ll	lm
lg3	91.lm_ll_62889	--	lm	ll	--	--	lm	lm	lm	--	ll	ll	ll	lm	ll	lm	lm	ll	lm	ll	--	ll	--	--	lm	lm	--	lm	ll	--	lm	--	--	--	--	--	lm	ll	ll	lm	--	ll	lm	ll	ll	ll	lm	ll	lm
lg3	7.lm_ll_226948	--	lm	ll	lm	--	lm	lm	--	--	--	ll	lm	--	ll	lm	lm	--	lm	lm	ll	ll	ll	lm	lm	--	--	lm	ll	ll	--	--	--	lm	--	--	lm	ll	--	lm	ll	ll	lm	ll	ll	ll	lm	ll	lm
lg3	7.lm_ll_236171	--	--	--	lm	ll	--	lm	ll	--	ll	--	lm	lm	--	lm	--	ll	--	--	ll	ll	--	--	lm	lm	ll	--	--	ll	ll	lm	ll	ll	ll	lm	lm	lm	--	lm	ll	ll	lm	--	--	ll	ll	--	lm
lg3	91.lm_ll_57858	lm	lm	ll	lm	ll	lm	lm	lm	--	ll	ll	ll	--	ll	lm	lm	--	lm	lm	ll	ll	ll	lm	lm	lm	ll	lm	ll	ll	lm	lm	lm	lm	--	lm	ll	--	ll	lm	--	ll	lm	ll	--	--	--	--	lm
lg3	97.hk_hk_179810	--	hk	--	kk	kk	kk	hk	kk	--	kk	hk	hh	hk	--	kk	hh	hk	hk	kk	--	kk	--	hk	hk	--	hh	kk	--	--	hk	hk	hh	--	--	hh	hk	hh	--	--	hk	hh	--	hh	hk	--	kk	kk	--
lg4	8.lm_ll_187568	--	ll	lm	--	--	ll	ll	lm	--	ll	lm	ll	lm	ll	ll	lm	lm	ll	--	--	lm	lm	lm	lm	ll	--	lm	ll	lm	--	--	ll	lm	--	lm	ll	ll	ll	lm	ll	ll	--	ll	lm	lm	--	ll	ll
lg4	99.lm_ll_108905	--	--	ll	lm	--	lm	lm	ll	lm	--	ll	--	ll	--	ll	ll	ll	lm	lm	ll	ll	ll	ll	ll	ll	lm	lm	lm	ll	--	--	--	ll	ll	ll	lm	--	--	--	lm	lm	lm	--	--	ll	lm	lm	lm
lg4	96.lm_ll_161534	ll	--	lm	--	ll	ll	ll	lm	--	lm	ll	lm	--	lm	lm	--	ll	ll	ll	--	lm	ll	lm	--	--	ll	lm	ll	lm	--	--	--	lm	lm	--	ll	ll	--	lm	--	--	--	ll	lm	--	ll	ll	ll
lg4	96.lm_ll_142081	--	lm	ll	ll	ll	ll	ll	lm	--	lm	lm	lm	lm	lm	lm	--	--	ll	ll	lm	lm	ll	lm	lm	ll	ll	lm	lm	--	lm	ll	ll	--	ll	--	ll	ll	--	lm	ll	ll	--	--	lm	--	ll	--	ll
lg4	99.lm_ll_135625	--	--	ll	--	--	lm	lm	ll	--	ll	ll	ll	ll	ll	ll	ll	ll	lm	lm	ll	ll	ll	ll	ll	lm	--	--	lm	--	ll	--	--	--	--	ll	--	lm	--	--	lm	lm	lm	lm	ll	lm	lm	lm	lm
lg4	96.lm_ll_381855	ll	lm	lm	--	ll	--	ll	lm	ll	lm	--	--	lm	--	lm	--	--	ll	--	lm	ll	lm	--	ll	ll	--	lm	ll	--	--	ll	ll	lm	lm	ll	ll	ll	--	lm	ll	ll	ll	ll	lm	ll	ll	ll	ll
lg4	96.lm_ll_342315	ll	lm	lm	--	ll	ll	ll	lm	ll	lm	lm	lm	lm	--	lm	lm	lm	ll	ll	lm	lm	--	lm	lm	--	ll	--	--	--	--	--	--	lm	lm	--	ll	ll	--	lm	ll	ll	ll	ll	lm	--	ll	ll	ll
lg4	78.lm_ll_237399	lm	lm	lm	--	ll	ll	ll	lm	ll	lm	lm	lm	lm	--	lm	ll	ll	ll	ll	ll	lm	ll	lm	lm	ll	--	lm	ll	lm	--	--	ll	lm	lm	lm	ll	--	lm	lm	ll	lm	--	--	lm	ll	ll	ll	ll
lg4	99.hk_hk_58503	hk	--	hk	hk	hh	hh	kk	hk	hh	--	hh	hk	--	hk	hk	--	hh	hh	--	kk	kk	kk	hh	--	hh	hk	hh	hk	--	hk	--	hh	--	hh	--	hh	kk	hh	hk	--	hk	kk	hh	kk	--	--	--	kk
lg4	97.hk_hk_185912	hh	hh	kk	kk	--	kk	kk	--	hh	hh	kk	--	hh	--	kk	--	kk	hk	--	hk	hh	--	kk	hh	--	--	kk	--	hh	kk	kk	kk	hk	--	hk	kk	hk	--	hk	hk	--	hh	--	hh	hk	hh	hh	hk
lg4	90.hk_hk_199784	--	--	kk	hh	hk	hk	hh	hk	hk	kk	hk	--	kk	hh	kk	--	hh	hk	hh	kk	--	--	kk	kk	hh	--	--	hh	kk	hk	hh	--	kk	hk	--	hh	kk	hk	--	hk	hk	hk	--	kk	hk	hk	hk	kk
lg4	96.lm_ll_306214	--	lm	lm	ll	--	ll	ll	lm	--	lm	lm	lm	lm	--	lm	lm	--	ll	ll	--	lm	--	lm	lm	ll	ll	--	--	--	--	ll	ll	lm	lm	--	ll	ll	lm	lm	ll	lm	--	ll	lm	ll	ll	ll	lm
lg4	96.lm_ll_321125	--	--	lm	--	ll	ll	ll	lm	--	--	lm	lm	ll	--	lm	lm	ll	ll	--	lm	lm	lm	lm	lm	--	--	ll	--	--	lm	ll	ll	lm	--	--	ll	ll	lm	--	ll	--	--	--	--	ll	--	ll	lm
lg4	96.lm_ll_333739	ll	lm	lm	ll	ll	ll	ll	lm	ll	lm	--	lm	lm	ll	lm	lm	ll	ll	ll	lm	lm	--	lm	lm	ll	--	ll	ll	lm	lm	ll	--	lm	ll	--	ll	ll	ll	--	ll	--	ll	ll	lm	ll	ll	ll	lm
lg4	96.lm_ll_198874	ll	lm	lm	--	ll	ll	ll	lm	ll	lm	lm	lm	--	ll	lm	lm	--	ll	ll	lm	lm	lm	lm	--	--	--	lm	ll	lm	lm	ll	--	ll	lm	--	ll	ll	--	lm	ll	lm	ll	--	--	--	--	ll	lm
lg4	96.lm_ll_245301	ll	lm	lm	ll	ll	ll	ll	lm	--	lm	--	lm	--	--	--	--	--	ll	ll	lm	lm	lm	lm	lm	ll	ll	lm	--	lm	--	--	--	lm	lm	lm	ll	ll	lm	lm	--	--	--	ll	lm	--	ll	--	--
lg4	96.lm_ll_381882	ll	lm	lm	ll	ll	--	--	--	--	lm	--	lm	lm	ll	lm	--	ll	ll	ll	lm	lm	--	lm	lm	--	--	lm	--	ll	ll	--	--	lm	--	lm	ll	ll	lm	lm	ll	lm	ll	ll	ll	ll	ll	ll	lm
lg4	61.lm_ll_141380	ll	lm	lm	ll	ll	ll	ll	ll	--	lm	lm	--	lm	lm	--	lm	--	ll	ll	lm	--	--	lm	lm	ll	ll	lm	ll	lm	lm	ll	--	lm	lm	--	ll	ll	lm	lm	--	ll	--	ll	ll	ll	--	ll	--
lg4	96.lm_ll_322004	--	lm	ll	--	ll	ll	ll	lm	ll	lm	lm	lm	--	ll	lm	lm	ll	ll	ll	lm	lm	--	lm	lm	ll	--	lm	ll	lm	lm	ll	ll	lm	--	--	ll	lm	lm	lm	--	lm	--	--	lm	--	--	--	lm
lg4	99.lm_ll_154841	--	ll	ll	lm	lm	lm	lm	ll	ll	ll	--	--	ll	lm	ll	ll	lm	lm	lm	ll	ll	--	ll	ll	lm	lm	--	lm	ll	--	lm	lm	--	--	--	lm	lm	--	--	lm	ll	--	--	ll	lm	lm	lm	ll
lg4	96.lm_ll_312390	ll	lm	lm	ll	ll	ll	ll	lm	ll	--	lm	lm	lm	--	lm	lm	--	ll	ll	lm	lm	lm	lm	lm	ll	ll	lm	ll	--	--	ll	ll	ll	lm	--	ll	--	lm	lm	ll	lm	--	ll	ll	ll	ll	ll	lm
lg4	96.lm_ll_307367	ll	lm	lm	ll	ll	--	ll	lm	--	lm	--	lm	lm	--	lm	lm	--	--	ll	ll	lm	lm	lm	lm	--	--	lm	--	--	lm	--	ll	--	--	--	ll	--	lm	ll	ll	lm	ll	--	lm	ll	ll	ll	--
lg4	96.lm_ll_101065	--	lm	lm	--	ll	ll	ll	lm	--	lm	lm	lm	--	--	lm	lm	--	ll	--	lm	--	--	lm	lm	ll	--	lm	ll	--	lm	--	--	--	lm	--	ll	ll	--	lm	ll	--	ll	--	lm	ll	ll	--	lm
lg4	96.lm_ll_350945	ll	--	lm	--	ll	ll	ll	lm	ll	lm	lm	lm	--	--	--	lm	--	ll	--	lm	lm	lm	lm	lm	ll	--	ll	ll	lm	--	ll	ll	--	--	--	ll	--	--	--	ll	lm	--	ll	lm	ll	ll	ll	lm
lg4	96.lm_ll_326731	--	lm	lm	lm	ll	ll	ll	lm	ll	lm	--	lm	lm	--	lm	lm	ll	ll	ll	--	lm	--	lm	lm	ll	ll	lm	ll	lm	--	ll	ll	--	lm	lm	ll	ll	lm	lm	ll	--	--	ll	lm	ll	ll	--	lm
lg4	97.lm_ll_554895	lm	ll	ll	--	lm	lm	lm	ll	lm	ll	--	--	ll	lm	--	ll	lm	lm	lm	ll	ll	--	ll	ll	--	lm	ll	--	--	ll	lm	lm	ll	--	--	lm	--	--	ll	lm	ll	--	--	--	lm	lm	lm	ll
lg4	96.lm_ll_360061	--	--	lm	--	ll	ll	ll	lm	--	lm	lm	lm	--	--	lm	lm	--	ll	ll	lm	lm	--	ll	--	ll	ll	--	ll	lm	lm	ll	--	lm	lm	lm	ll	--	--	lm	--	lm	--	ll	lm	ll	ll	ll	lm
lg4	96.lm_ll_360593	--	--	lm	--	ll	ll	ll	lm	--	lm	lm	lm	lm	ll	lm	--	ll	ll	ll	lm	lm	lm	lm	lm	--	ll	lm	ll	lm	lm	ll	--	--	lm	lm	ll	ll	lm	lm	ll	--	ll	ll	lm	--	ll	ll	lm
lg4	97.lm_ll_384410	lm	--	ll	lm	lm	lm	lm	ll	ll	--	--	ll	--	lm	ll	--	lm	ll	lm	ll	ll	ll	lm	ll	lm	lm	--	lm	ll	ll	lm	--	ll	ll	--	lm	lm	ll	ll	lm	ll	lm	ll	ll	lm	lm	lm	ll
lg4	99.lm_ll_151955	--	ll	ll	lm	ll	lm	lm	ll	lm	ll	--	ll	--	--	ll	ll	--	lm	lm	--	ll	--	ll	ll	lm	lm	ll	lm	--	--	ll	--	ll	--	--	lm	lm	--	--	lm	ll	lm	ll	--	lm	--	lm	ll
lg4	96.lm_ll_376054	ll	lm	lm	ll	ll	ll	ll	lm	ll	lm	lm	lm	lm	--	lm	lm	ll	ll	ll	--	lm	--	lm	lm	ll	--	lm	--	lm	--	--	ll	--	ll	lm	ll	--	lm	lm	ll	lm	ll	ll	--	ll	ll	--	--
lg4	96.lm_ll_300660	--	lm	lm	ll	ll	ll	ll	lm	--	lm	lm	--	lm	ll	lm	lm	ll	ll	ll	lm	lm	--	--	lm	ll	ll	--	ll	--	lm	ll	--	lm	lm	--	ll	--	lm	lm	ll	--	ll	ll	lm	ll	ll	ll	lm
lg4	99.lm_ll_75763	lm	ll	ll	lm	lm	lm	lm	ll	lm	ll	ll	ll	--	lm	ll	--	lm	lm	lm	ll	ll	ll	ll	ll	--	--	ll	lm	--	--	--	--	ll	ll	--	lm	lm	--	ll	lm	--	lm	ll	ll	--	lm	--	ll
lg4	7.lm_ll_388849	--	ll	ll	lm	lm	ll	lm	ll	lm	ll	ll	ll	ll	ll	ll	ll	ll	lm	lm	ll	ll	ll	ll	ll	lm	lm	ll	lm	ll	ll	lm	lm	ll	--	--	lm	lm	ll	ll	lm	ll	--	ll	ll	--	lm	ll	ll
lg4	99.lm_ll_153385	lm	--	ll	lm	lm	--	lm	ll	lm	ll	--	ll	ll	lm	ll	ll	--	--	--	ll	ll	--	--	ll	--	lm	ll	--	ll	ll	--	lm	--	--	--	lm	lm	--	ll	lm	ll	lm	--	ll	--	lm	lm	ll
lg4	97.lm_ll_351631	lm	ll	ll	--	--	lm	lm	ll	--	ll	--	ll	--	lm	ll	--	lm	lm	lm	ll	ll	--	ll	ll	--	--	--	--	ll	--	--	--	ll	ll	ll	lm	lm	ll	--	lm	ll	--	lm	--	lm	lm	lm	--
lg4	99.lm_ll_136102	--	--	ll	lm	lm	lm	lm	ll	--	ll	--	ll	ll	lm	ll	--	lm	lm	lm	ll	ll	--	--	ll	--	lm	ll	--	ll	ll	--	--	ll	ll	ll	lm	--	--	ll	lm	ll	lm	ll	ll	lm	ll	lm	ll
lg4	96.lm_ll_374895	ll	lm	lm	ll	ll	ll	ll	lm	ll	lm	--	lm	lm	--	lm	lm	ll	ll	--	lm	lm	lm	lm	lm	ll	ll	lm	--	--	ll	ll	ll	lm	lm	--	ll	ll	--	lm	ll	lm	ll	ll	lm	ll	ll	ll	lm
lg4	99.lm_ll_46258	lm	ll	ll	lm	lm	lm	lm	ll	--	ll	ll	ll	--	ll	ll	--	--	lm	lm	ll	ll	ll	ll	ll	--	--	ll	lm	ll	--	lm	lm	--	ll	--	lm	--	--	ll	lm	--	--	ll	ll	--	lm	--	ll
lg4	24.lm_ll_71903	lm	--	lm	ll	ll	ll	ll	lm	--	lm	lm	lm	lm	--	lm	lm	ll	ll	--	lm	lm	lm	lm	lm	ll	ll	--	ll	lm	lm	--	--	--	--	--	ll	--	lm	--	ll	lm	ll	ll	lm	ll	--	--	ll
lg4	96.lm_ll_380988	--	--	lm	ll	ll	ll	ll	lm	--	lm	--	lm	lm	--	lm	--	--	ll	--	--	lm	--	lm	lm	--	--	lm	ll	lm	--	ll	ll	lm	--	--	ll	--	lm	lm	ll	lm	--	ll	lm	--	ll	ll	lm
lg4	96.lm_ll_280608	--	--	lm	--	ll	ll	ll	lm	ll	lm	--	lm	lm	--	lm	--	ll	ll	ll	lm	lm	lm	lm	lm	ll	--	lm	--	--	lm	ll	--	lm	--	lm	ll	ll	--	lm	ll	lm	--	ll	ll	--	ll	ll	lm
lg4	97.lm_ll_572152	ll	ll	ll	lm	ll	lm	lm	ll	lm	ll	--	ll	ll	lm	ll	ll	lm	lm	lm	ll	ll	--	ll	ll	lm	lm	--	lm	ll	--	lm	lm	ll	ll	ll	lm	lm	ll	--	--	ll	lm	lm	ll	lm	lm	lm	ll
lg4	97.lm_ll_573470	--	ll	ll	lm	lm	lm	lm	ll	lm	ll	ll	ll	--	--	ll	--	lm	ll	lm	--	ll	ll	--	ll	lm	--	ll	ll	--	--	lm	lm	ll	ll	ll	lm	lm	--	ll	lm	ll	lm	lm	ll	lm	ll	ll	--
lg4	99.lm_ll_144573	--	--	ll	lm	lm	lm	ll	ll	lm	ll	ll	ll	--	lm	ll	ll	lm	--	--	--	ll	ll	--	ll	--	--	ll	lm	ll	ll	lm	lm	ll	--	ll	lm	lm	ll	--	lm	ll	lm	ll	ll	--	lm	lm	ll
lg4	99.lm_ll_153839	--	--	ll	ll	lm	ll	lm	ll	lm	ll	ll	ll	--	lm	ll	--	lm	lm	lm	ll	ll	--	--	ll	lm	lm	lm	lm	--	ll	lm	ll	ll	ll	--	lm	lm	--	--	ll	--	lm	ll	--	lm	lm	--	--
lg4	97.lm_ll_510888	ll	ll	ll	--	lm	lm	lm	ll	lm	ll	ll	ll	lm	lm	--	ll	ll	lm	ll	ll	ll	ll	ll	ll	ll	ll	ll	ll	--	--	lm	lm	ll	--	ll	lm	lm	--	--	lm	ll	lm	ll	--	--	lm	lm	ll
lg4	97.lm_ll_523698	--	ll	ll	lm	lm	lm	lm	ll	lm	ll	--	ll	ll	lm	ll	ll	lm	ll	--	ll	ll	ll	--	ll	lm	lm	ll	lm	ll	--	lm	ll	ll	ll	--	lm	lm	--	ll	lm	--	--	ll	ll	ll	lm	lm	ll
lg4	99.lm_ll_114880	ll	ll	ll	lm	lm	lm	lm	ll	lm	ll	ll	ll	--	lm	ll	ll	lm	lm	lm	--	ll	ll	ll	ll	lm	lm	ll	lm	ll	ll	lm	--	ll	ll	ll	lm	lm	ll	--	lm	ll	lm	ll	ll	lm	lm	lm	ll
lg4	29.lm_ll_17602	ll	ll	ll	lm	lm	lm	lm	ll	lm	ll	--	ll	ll	lm	ll	--	lm	lm	lm	--	ll	--	ll	ll	ll	lm	--	lm	--	ll	lm	lm	--	ll	ll	lm	--	--	ll	lm	ll	--	--	ll	lm	lm	ll	--
lg4	99.lm_ll_53455	ll	--	ll	lm	ll	ll	lm	ll	--	ll	--	ll	--	lm	ll	ll	lm	ll	lm	ll	ll	--	ll	ll	lm	--	ll	lm	ll	--	lm	--	--	--	ll	lm	ll	--	ll	lm	--	lm	ll	ll	--	ll	ll	ll
lg4	99.lm_ll_122081	ll	ll	ll	lm	lm	lm	lm	ll	--	ll	ll	--	ll	lm	--	--	lm	lm	lm	--	ll	--	ll	ll	lm	lm	lm	--	--	--	lm	lm	--	--	ll	ll	lm	--	ll	--	--	lm	ll	--	lm	--	ll	ll
lg4	69.lm_ll_122138	ll	ll	ll	lm	lm	ll	lm	ll	ll	ll	ll	ll	ll	lm	ll	ll	ll	lm	lm	ll	ll	ll	ll	ll	lm	lm	--	lm	ll	--	--	lm	--	ll	ll	lm	lm	ll	ll	lm	ll	lm	--	ll	lm	lm	ll	ll
lg4	99.hk_hk_14720	hk	hk	hh	hk	--	kk	hk	kk	kk	hk	--	hh	hk	--	hh	--	hk	hk	hk	--	hk	hh	hh	hh	--	hk	hk	hh	hk	--	hk	hk	--	--	--	hk	kk	--	hk	kk	hh	kk	hh	--	--	kk	kk	hk
lg4	99.hk_hk_48152	--	hk	hh	hk	--	kk	hk	kk	kk	hk	--	--	hk	hk	hh	--	--	hk	hk	--	hk	hh	hh	hh	hk	--	hk	hk	--	hh	kk	hk	--	hh	--	hk	kk	hh	hk	--	hh	kk	kk	--	kk	kk	kk	hk
lg4	99.hk_hk_55502	--	--	hh	hk	--	--	hk	kk	--	hk	--	hh	kk	--	hh	hh	hk	hk	hk	--	hk	hh	--	--	--	hk	--	--	--	--	hk	hk	--	--	--	hk	--	--	--	kk	hh	--	hh	hk	--	--	kk	kk
lg4	90.lm_ll_666267	--	--	ll	--	lm	--	lm	lm	lm	--	--	ll	--	--	ll	ll	--	lm	--	ll	ll	ll	ll	ll	lm	--	ll	lm	ll	ll	--	lm	--	--	ll	lm	ll	--	--	lm	ll	lm	ll	ll	ll	ll	lm	ll
lg4	99.hk_hk_51062	hk	hh	kk	--	--	hh	hk	hh	hk	hk	--	--	--	--	kk	kk	--	hk	hk	--	hk	--	--	kk	hk	--	hk	hk	--	--	hk	hh	hk	--	--	hk	hh	kk	hh	--	kk	hh	hk	kk	hh	hh	hh	--
lg4	96.hk_hk_82646	hk	hk	kk	--	hh	hh	hk	hh	hh	hk	--	--	hk	hk	kk	--	hk	--	hk	--	hk	--	kk	kk	--	--	hk	hk	hk	--	hk	--	--	kk	--	hk	hh	--	hk	--	kk	--	hk	kk	--	hh	hk	hk
lg4	97.hk_hk_112265	--	--	hk	hh	hk	hk	hh	hk	hh	kk	--	--	--	--	hk	hk	--	--	--	hk	kk	hk	hk	hh	--	hh	kk	hh	kk	hk	--	hh	kk	hk	--	hh	hk	hk	kk	--	hk	hk	--	hk	kk	hk	hk	kk
lg4	68.lm_ll_62337	lm	lm	lm	ll	ll	ll	ll	ll	--	lm	--	--	lm	--	lm	--	--	ll	ll	ll	lm	lm	--	--	ll	ll	lm	ll	lm	--	ll	--	lm	ll	--	ll	ll	lm	lm	--	ll	--	ll	lm	ll	--	ll	--
lg4	96.lm_ll_332503	--	lm	lm	ll	ll	ll	ll	ll	ll	lm	lm	lm	lm	--	lm	lm	ll	ll	--	--	lm	lm	--	lm	ll	ll	lm	ll	ll	--	--	ll	--	lm	--	ll	ll	--	lm	--	--	ll	--	--	ll	--	--	lm
lg4	99.lm_ll_66563	ll	--	ll	lm	lm	lm	lm	lm	--	ll	--	ll	--	--	ll	ll	--	lm	lm	ll	ll	--	ll	ll	lm	--	ll	lm	ll	--	lm	lm	ll	ll	--	lm	lm	--	ll	lm	--	lm	ll	ll	lm	lm	--	--
lg4	99.lm_ll_118982	--	ll	ll	lm	--	lm	lm	lm	--	ll	--	ll	ll	--	ll	--	lm	lm	lm	--	ll	--	ll	ll	lm	lm	--	lm	ll	ll	lm	lm	--	ll	--	lm	lm	ll	ll	lm	ll	lm	lm	ll	lm	lm	--	ll
lg4	99.hk_hk_5057	--	hh	hk	--	hk	hk	kk	--	hk	--	hk	hk	--	kk	--	hk	--	kk	kk	hk	hh	--	hk	hk	kk	--	--	--	--	--	--	kk	--	hk	hh	kk	hk	hk	hh	hk	hk	hk	--	hk	hk	--	hk	--
lg4	97.lm_ll_552169	ll	ll	ll	--	lm	--	lm	lm	--	ll	--	ll	--	--	--	ll	lm	lm	--	ll	ll	ll	ll	ll	lm	lm	ll	lm	--	ll	--	--	--	ll	ll	lm	--	ll	--	lm	ll	--	--	ll	lm	--	ll	--
lg4	96.lm_ll_381095	ll	--	lm	ll	ll	ll	ll	ll	--	lm	--	lm	lm	ll	lm	--	ll	ll	ll	lm	lm	lm	--	--	ll	ll	lm	ll	lm	lm	ll	--	--	--	lm	ll	--	--	--	ll	ll	--	--	ll	ll	ll	--	ll
lg4	6.lm_ll_151262	--	ll	ll	lm	--	lm	lm	lm	lm	ll	ll	ll	ll	lm	ll	ll	lm	ll	lm	ll	ll	--	ll	ll	lm	lm	--	lm	ll	ll	lm	--	ll	ll	--	lm	lm	ll	ll	ll	ll	lm	--	ll	lm	ll	lm	--
lg4	96.lm_ll_205834	--	lm	lm	--	--	ll	ll	ll	ll	lm	--	lm	lm	ll	lm	lm	ll	ll	ll	--	lm	lm	lm	lm	--	--	lm	ll	lm	--	--	ll	lm	lm	lm	ll	ll	--	lm	ll	ll	lm	--	lm	ll	ll	ll	lm
lg4	99.lm_ll_152153	--	--	ll	--	lm	lm	lm	lm	--	--	ll	ll	ll	lm	--	ll	lm	lm	lm	--	ll	--	ll	ll	lm	lm	--	lm	--	--	lm	ll	ll	ll	ll	lm	lm	--	ll	lm	ll	lm	ll	ll	lm	--	lm	ll
lg4	97.lm_ll_511411	--	ll	ll	lm	lm	lm	lm	--	--	ll	--	ll	--	lm	ll	ll	--	lm	lm	--	ll	lm	ll	ll	ll	lm	--	--	--	--	--	--	--	ll	ll	lm	lm	ll	ll	lm	ll	lm	ll	ll	lm	lm	--	ll
lg4	96.lm_ll_296963	lm	--	lm	--	ll	ll	ll	--	ll	lm	ll	--	lm	ll	lm	ll	ll	ll	ll	lm	lm	ll	lm	lm	--	--	--	ll	lm	--	--	--	lm	--	lm	ll	ll	--	lm	ll	lm	--	--	--	--	--	ll	lm
lg4	99.lm_ll_153090	ll	--	ll	lm	--	--	lm	--	--	ll	ll	ll	--	--	ll	--	ll	lm	lm	--	ll	ll	ll	ll	ll	ll	--	ll	--	ll	lm	ll	--	--	--	lm	--	--	ll	lm	ll	--	ll	--	ll	--	lm	--
lg4	96.lm_ll_383769	lm	lm	lm	ll	ll	ll	ll	ll	ll	lm	lm	ll	ll	ll	lm	ll	ll	ll	ll	lm	lm	lm	lm	lm	ll	ll	lm	ll	lm	lm	ll	ll	ll	ll	lm	ll	ll	lm	lm	ll	lm	ll	ll	lm	ll	ll	ll	lm
lg4	97.lm_ll_544620	ll	--	ll	lm	lm	lm	lm	lm	lm	ll	ll	ll	ll	ll	ll	ll	--	lm	lm	--	ll	--	--	ll	lm	lm	--	lm	ll	--	lm	lm	ll	--	--	lm	ll	--	ll	lm	--	lm	ll	ll	lm	ll	ll	ll
lg4	99.lm_ll_152732	--	ll	ll	lm	lm	lm	lm	lm	--	--	--	ll	ll	--	--	--	lm	lm	lm	ll	ll	--	ll	ll	lm	lm	ll	lm	ll	--	lm	--	--	ll	--	lm	lm	ll	--	lm	ll	lm	--	ll	lm	lm	lm	ll
lg4	97.lm_ll_405422	--	--	ll	lm	--	lm	lm	lm	--	ll	ll	--	--	--	ll	--	lm	ll	lm	ll	ll	ll	ll	ll	lm	lm	--	--	ll	ll	--	ll	ll	ll	ll	ll	--	ll	ll	lm	ll	lm	ll	--	--	--	--	ll
lg4	99.lm_ll_113153	ll	ll	ll	lm	--	lm	lm	ll	--	ll	ll	ll	--	--	ll	--	lm	ll	ll	--	ll	ll	ll	lm	lm	lm	ll	--	ll	--	--	--	ll	ll	ll	ll	--	ll	--	lm	ll	lm	--	ll	lm	lm	--	ll
lg4	97.lm_ll_471102	ll	ll	ll	--	lm	lm	lm	lm	lm	ll	ll	ll	ll	--	--	ll	--	lm	--	ll	ll	ll	ll	lm	--	lm	--	lm	--	--	--	lm	--	ll	ll	ll	lm	ll	--	lm	ll	--	ll	ll	lm	lm	lm	ll
lg4	99.lm_ll_133062	--	ll	ll	lm	lm	lm	lm	lm	lm	ll	ll	--	ll	lm	ll	--	lm	lm	--	--	ll	ll	ll	lm	--	--	--	lm	--	--	lm	--	ll	--	ll	ll	--	--	--	lm	ll	lm	--	ll	lm	lm	--	ll
lg4	99.lm_ll_35557	ll	ll	ll	lm	lm	lm	lm	lm	--	ll	ll	ll	--	lm	ll	--	lm	lm	lm	--	ll	ll	ll	lm	lm	--	--	lm	ll	ll	lm	--	--	ll	ll	ll	--	--	--	lm	--	--	--	ll	lm	lm	lm	--
lg4	99.lm_ll_119140	ll	ll	ll	lm	ll	lm	lm	lm	lm	--	ll	ll	--	lm	ll	ll	ll	lm	--	ll	ll	ll	ll	lm	lm	--	ll	lm	ll	ll	lm	--	ll	--	--	ll	lm	--	ll	lm	ll	--	ll	ll	--	--	--	--
lg4	99.lm_ll_153553	ll	ll	ll	lm	lm	ll	lm	ll	lm	ll	ll	ll	ll	lm	ll	--	lm	lm	lm	ll	ll	--	ll	lm	lm	lm	ll	lm	ll	ll	lm	ll	ll	--	ll	ll	ll	ll	ll	lm	--	lm	ll	ll	lm	lm	lm	--
lg4	96.lm_ll_322006	ll	ll	lm	--	ll	ll	ll	ll	ll	ll	lm	lm	lm	--	lm	lm	--	ll	--	lm	lm	lm	ll	ll	--	--	lm	ll	lm	lm	ll	ll	lm	ll	ll	lm	--	lm	lm	ll	ll	--	ll	ll	--	ll	--	ll
lg4	96.lm_ll_350003	lm	lm	lm	--	ll	ll	ll	ll	ll	lm	lm	lm	lm	--	lm	--	--	ll	ll	lm	lm	lm	lm	ll	ll	ll	lm	ll	lm	lm	ll	ll	lm	lm	lm	lm	--	lm	lm	ll	lm	ll	ll	lm	ll	ll	ll	lm
lg4	99.lm_ll_138754	--	--	ll	ll	lm	lm	lm	lm	lm	ll	ll	ll	ll	lm	ll	--	lm	ll	--	ll	ll	ll	ll	lm	lm	lm	--	lm	--	--	--	--	ll	--	ll	ll	--	--	ll	lm	ll	lm	--	--	lm	lm	ll	--
lg4	96.lm_ll_150540	lm	lm	--	--	ll	ll	ll	ll	ll	--	lm	lm	lm	ll	lm	--	ll	ll	--	lm	lm	lm	lm	ll	ll	ll	lm	ll	--	--	--	ll	lm	--	--	lm	ll	--	lm	ll	--	ll	ll	--	--	ll	ll	lm
lg4	91.lm_ll_92111	ll	ll	ll	lm	--	lm	lm	lm	--	ll	ll	ll	ll	ll	ll	ll	lm	ll	lm	ll	ll	ll	ll	lm	ll	--	lm	ll	ll	ll	lm	lm	ll	ll	ll	ll	lm	ll	ll	lm	ll	ll	ll	ll	lm	lm	--	ll
lg4	99.lm_ll_95462	--	ll	ll	lm	lm	--	lm	lm	--	ll	lm	ll	ll	--	ll	ll	lm	lm	lm	ll	ll	ll	ll	lm	--	lm	ll	--	ll	--	lm	lm	ll	--	--	ll	lm	--	ll	lm	ll	lm	--	ll	lm	lm	lm	--
lg4	96.lm_ll_364384	lm	--	lm	--	ll	ll	ll	ll	--	ll	ll	lm	--	ll	lm	--	ll	ll	ll	--	lm	lm	lm	ll	ll	--	lm	ll	lm	--	ll	ll	--	lm	--	lm	ll	lm	lm	ll	--	--	--	--	ll	ll	ll	lm
lg4	96.lm_ll_383578	lm	lm	lm	ll	ll	ll	ll	ll	ll	lm	--	lm	lm	ll	lm	ll	ll	ll	ll	lm	lm	lm	lm	ll	ll	ll	lm	ll	lm	lm	ll	ll	ll	lm	lm	lm	ll	lm	lm	ll	--	ll	ll	lm	ll	ll	ll	lm
lg4	96.lm_ll_299380	lm	lm	lm	ll	--	ll	ll	ll	ll	lm	ll	lm	--	ll	lm	lm	ll	ll	ll	lm	lm	lm	--	ll	lm	ll	lm	--	lm	lm	ll	ll	lm	--	lm	lm	ll	lm	--	ll	lm	ll	ll	lm	ll	ll	--	--
lg4	96.hk_hk_155002	--	hk	hh	hk	--	kk	hk	kk	kk	hk	--	hh	hk	hh	hh	hh	hk	hk	kk	--	hk	--	hh	hk	--	hk	--	hk	--	--	hk	--	hk	hh	hk	hh	--	--	--	kk	hh	--	--	hh	kk	kk	kk	hk
lg4	96.lm_ll_364692	lm	lm	lm	--	ll	ll	ll	ll	--	lm	ll	lm	lm	ll	lm	lm	--	ll	--	lm	lm	ll	lm	ll	--	--	lm	ll	lm	--	ll	--	ll	--	--	lm	--	lm	lm	ll	lm	ll	--	lm	ll	--	ll	lm
lg4	97.lm_ll_261977	ll	ll	ll	lm	lm	lm	--	lm	lm	--	lm	ll	ll	ll	ll	ll	ll	ll	lm	--	ll	ll	ll	lm	--	--	ll	lm	ll	ll	--	lm	--	--	--	ll	lm	ll	ll	lm	ll	lm	lm	ll	ll	lm	--	--
lg4	99.lm_ll_78737	--	ll	ll	ll	lm	lm	lm	--	lm	ll	lm	ll	--	--	--	ll	lm	lm	--	ll	--	--	ll	lm	lm	--	ll	lm	ll	--	--	--	--	--	--	ll	lm	ll	ll	lm	ll	--	ll	ll	lm	--	--	--
lg4	97.lm_ll_301624	--	ll	ll	--	lm	lm	lm	lm	lm	--	--	ll	--	lm	ll	--	--	lm	lm	--	ll	ll	ll	lm	lm	lm	--	lm	--	--	--	lm	ll	lm	--	ll	lm	ll	ll	lm	ll	lm	--	--	lm	--	lm	--
lg4	97.lm_ll_516210	--	ll	--	lm	ll	lm	lm	lm	--	--	--	ll	--	--	ll	ll	lm	ll	lm	lm	ll	--	ll	lm	--	lm	ll	lm	--	--	--	lm	--	--	--	--	lm	--	ll	lm	ll	lm	--	ll	lm	lm	ll	ll
lg4	97.lm_ll_392657	ll	ll	ll	--	lm	lm	lm	lm	--	--	--	ll	ll	--	ll	--	lm	--	--	ll	ll	ll	ll	lm	--	--	ll	lm	--	--	lm	ll	ll	--	--	ll	--	--	ll	lm	--	lm	ll	ll	--	--	lm	ll
lg4	99.lm_ll_141893	ll	--	ll	--	ll	lm	lm	lm	lm	ll	lm	ll	ll	ll	ll	ll	lm	lm	lm	--	ll	ll	--	lm	ll	lm	--	lm	ll	--	lm	--	ll	--	ll	ll	--	ll	ll	--	--	--	--	--	--	lm	--	ll
lg4	96.lm_ll_198638	lm	lm	lm	--	ll	ll	ll	--	--	lm	--	lm	lm	ll	lm	lm	ll	--	--	--	lm	--	lm	ll	ll	ll	lm	--	lm	--	--	--	lm	--	lm	lm	ll	lm	lm	ll	lm	ll	ll	lm	--	ll	--	ll
lg4	99.lm_ll_142913	ll	ll	ll	lm	lm	lm	lm	--	--	--	lm	--	ll	ll	--	ll	--	lm	lm	--	ll	ll	ll	lm	lm	lm	--	lm	--	--	--	--	--	--	ll	ll	lm	--	ll	lm	--	lm	ll	ll	lm	ll	--	ll
lg4	97.lm_ll_78952	ll	ll	ll	lm	lm	lm	lm	lm	ll	ll	lm	ll	ll	lm	ll	--	lm	lm	lm	ll	ll	--	ll	lm	lm	--	ll	lm	ll	ll	lm	--	ll	--	ll	ll	lm	ll	ll	lm	ll	lm	--	ll	lm	lm	--	ll
lg4	96.lm_ll_339040	--	lm	lm	ll	--	ll	ll	ll	--	lm	ll	ll	lm	ll	lm	lm	ll	ll	ll	lm	lm	lm	ll	ll	ll	ll	ll	--	lm	lm	--	ll	lm	lm	lm	lm	ll	lm	ll	ll	ll	--	ll	--	--	ll	--	lm
lg4	97.lm_ll_356598	ll	--	ll	ll	lm	lm	--	lm	lm	ll	--	--	--	--	ll	--	lm	lm	lm	ll	ll	ll	--	lm	--	--	ll	lm	--	ll	lm	ll	--	ll	--	ll	lm	ll	ll	lm	ll	--	ll	ll	lm	lm	lm	--
lg4	96.lm_ll_363000	lm	lm	lm	lm	ll	--	ll	ll	--	lm	ll	lm	lm	ll	lm	lm	ll	ll	ll	--	lm	--	lm	ll	--	ll	lm	ll	lm	lm	--	--	--	lm	lm	lm	--	--	lm	--	--	--	ll	--	ll	ll	ll	lm
lg4	97.lm_ll_541656	--	ll	--	--	lm	lm	lm	lm	--	ll	lm	ll	--	lm	ll	ll	lm	lm	lm	ll	ll	--	--	lm	lm	lm	ll	lm	ll	--	lm	ll	ll	--	--	ll	--	ll	ll	lm	ll	lm	lm	--	--	lm	--	ll
lg4	99.lm_ll_124132	--	ll	ll	--	--	--	lm	--	lm	ll	--	ll	--	lm	ll	--	--	lm	lm	ll	ll	ll	--	lm	--	--	ll	lm	ll	--	--	--	--	--	ll	ll	--	--	--	lm	ll	lm	--	ll	lm	lm	lm	ll
lg4	99.lm_ll_119498	ll	ll	ll	lm	lm	lm	lm	lm	--	ll	--	ll	ll	--	ll	ll	lm	--	lm	ll	ll	ll	ll	lm	--	--	--	lm	ll	ll	lm	--	--	ll	--	ll	--	--	--	--	ll	lm	--	ll	lm	lm	lm	ll
lg4	97.lm_ll_487876	ll	ll	ll	lm	lm	lm	lm	lm	--	--	--	ll	--	--	--	--	--	lm	--	--	ll	--	ll	lm	lm	ll	--	lm	ll	--	--	lm	--	--	--	ll	--	lm	ll	ll	--	lm	--	ll	lm	lm	lm	ll
lg4	91.lm_ll_69631	ll	ll	ll	lm	lm	lm	lm	--	lm	--	lm	ll	ll	lm	ll	lm	lm	lm	--	--	--	--	ll	lm	--	lm	ll	lm	ll	--	lm	lm	ll	--	--	ll	lm	ll	--	lm	--	--	ll	ll	--	ll	--	ll
lg4	97.lm_ll_211305	--	ll	ll	lm	lm	--	--	lm	lm	ll	--	ll	ll	lm	ll	ll	ll	lm	lm	ll	ll	ll	ll	lm	lm	lm	--	--	ll	ll	lm	lm	ll	ll	--	ll	--	--	--	lm	ll	--	--	ll	--	lm	lm	--
lg4	99.lm_ll_8721	--	--	ll	lm	lm	lm	lm	lm	lm	--	lm	ll	--	lm	ll	ll	--	lm	lm	--	ll	ll	ll	lm	--	lm	ll	--	ll	--	lm	--	ll	ll	ll	ll	lm	ll	ll	--	ll	lm	ll	ll	lm	--	--	ll
lg4	99.lm_ll_139666	--	ll	ll	--	--	lm	lm	lm	--	ll	lm	ll	--	--	ll	--	lm	--	lm	--	ll	ll	ll	lm	lm	lm	lm	lm	ll	--	--	lm	ll	ll	--	ll	lm	--	--	lm	ll	lm	ll	ll	lm	--	lm	ll
lg4	99.lm_ll_45770	--	ll	ll	lm	lm	lm	lm	lm	lm	ll	--	ll	ll	--	--	ll	lm	lm	lm	ll	--	--	--	lm	--	--	ll	lm	--	--	lm	lm	--	--	--	ll	--	--	ll	--	ll	lm	--	ll	lm	lm	--	ll
lg4	8.hk_hk_2893	hk	hk	kk	--	hh	hh	hk	hk	--	--	hk	kk	--	hk	kk	--	--	hk	hk	kk	hk	kk	kk	hk	--	kk	--	hk	--	--	hk	--	hk	kk	hk	kk	hk	--	hk	--	--	hh	hk	kk	hh	--	hh	hk
lg4	99.lm_ll_94584	--	ll	ll	lm	lm	--	lm	lm	lm	ll	lm	ll	--	lm	--	ll	lm	lm	lm	ll	ll	--	--	lm	lm	--	ll	--	--	ll	lm	--	--	ll	ll	ll	--	ll	ll	--	--	lm	ll	ll	lm	lm	--	ll
lg4	99.hk_hk_47582	hh	hh	hk	--	hk	hk	kk	kk	--	hh	--	hk	hh	--	hk	hk	--	kk	kk	hk	hh	hk	hk	kk	hk	--	hh	--	--	hk	kk	kk	hh	--	hh	hk	--	hk	hh	hk	hk	hk	kk	hk	hk	hk	hk	--
lg4	90.lm_ll_677577	--	ll	--	--	lm	lm	lm	lm	--	--	--	ll	ll	lm	ll	--	--	lm	lm	ll	ll	ll	--	lm	--	lm	ll	lm	ll	ll	--	lm	ll	ll	ll	ll	lm	--	--	lm	--	lm	ll	ll	lm	lm	--	--
lg4	99.lm_ll_13991	ll	ll	ll	lm	lm	lm	--	lm	--	ll	lm	ll	ll	lm	ll	lm	lm	ll	lm	ll	ll	ll	--	lm	lm	lm	ll	--	--	ll	--	lm	ll	ll	ll	ll	lm	--	ll	lm	--	ll	--	--	lm	ll	lm	ll
lg4	99.lm_ll_129099	--	--	ll	--	--	lm	lm	lm	--	ll	--	--	ll	lm	--	ll	--	lm	lm	ll	ll	--	--	--	lm	--	ll	lm	ll	ll	--	lm	ll	ll	ll	ll	--	--	--	lm	--	--	--	ll	lm	lm	lm	ll
lg4	96.hk_hk_145973	--	hk	hh	hk	kk	kk	hk	hk	--	--	--	hh	hk	--	hh	hh	hk	hh	--	hh	hh	--	--	hk	--	hk	kk	hk	hh	--	hk	hk	hk	hh	--	hh	--	hk	hk	--	--	kk	--	hh	kk	kk	kk	hk
lg4	97.lm_ll_500122	--	--	ll	--	lm	lm	lm	lm	lm	ll	--	ll	--	--	ll	ll	lm	lm	lm	--	ll	ll	ll	--	--	--	ll	lm	--	ll	--	ll	lm	ll	--	ll	--	--	ll	lm	--	lm	ll	ll	lm	lm	lm	--
lg4	96.hk_hk_111874	--	hk	kk	--	hh	hh	hk	hk	--	hk	hk	kk	hk	--	kk	kk	hk	hk	hk	--	hk	--	kk	hk	hk	--	--	kk	kk	kk	kk	--	hk	kk	--	kk	--	hk	hk	--	kk	--	hk	kk	hh	hh	--	hk
lg4	99.hk_hk_35791	--	--	--	hh	hk	--	hh	--	--	kk	--	kk	--	hh	--	hk	hh	--	hh	--	kk	hk	hk	hh	hh	hh	--	--	--	--	--	--	kk	hk	--	hk	--	kk	kk	hk	--	hk	hh	--	hk	--	hk	kk
lg4	96.hk_hk_26079	--	--	hh	--	kk	kk	hk	hk	kk	--	hk	--	hk	hk	hh	hh	--	hk	hh	hh	hk	--	hh	--	--	--	hk	hk	--	--	hk	hk	hk	--	--	hh	--	hk	hk	--	--	--	hk	hh	--	--	--	--
lg4	97.hk_hk_34308	--	hh	hk	kk	hk	hk	kk	kk	--	hh	--	hk	hh	--	hk	hk	kk	kk	kk	hk	hh	hk	hk	kk	kk	kk	--	kk	kk	hk	--	kk	hk	hk	--	hk	--	--	--	hk	hk	hk	kk	hk	--	hk	hk	hh
lg4	96.hk_hk_77347	hk	--	hh	--	--	kk	hk	hk	--	hk	hk	hh	hk	--	--	--	--	--	hk	hh	hk	hh	hh	--	hk	hk	hk	hk	hh	--	--	hk	hk	--	hk	hh	--	hk	hk	kk	hh	kk	--	hh	--	kk	--	hk
lg4	99.hk_hk_34681	hh	--	hk	--	hk	--	kk	kk	--	--	--	hk	hh	--	hk	hk	--	kk	kk	kk	hh	--	hk	--	--	--	--	kk	hk	hk	--	kk	--	kk	hh	hk	--	hh	hh	hk	--	--	kk	hh	hk	hk	hk	hh
lg4	96.hk_hk_127694	hk	hk	kk	hk	hh	hh	hk	hk	hh	--	hk	kk	hh	hk	kk	kk	hh	--	hk	--	hk	kk	kk	hk	hk	hk	hk	--	kk	kk	hk	--	hk	kk	hk	kk	hk	hk	hk	hh	kk	hh	--	hk	hh	hh	hh	hk
lg4	96.lm_ll_354382	lm	ll	lm	ll	--	ll	ll	ll	ll	lm	ll	lm	lm	ll	lm	lm	ll	ll	ll	lm	lm	lm	lm	ll	ll	ll	lm	ll	ll	lm	ll	ll	lm	lm	lm	lm	ll	lm	lm	ll	lm	ll	ll	--	ll	ll	ll	lm
lg4	99.lm_ll_130709	ll	lm	ll	lm	lm	--	lm	lm	--	--	lm	ll	ll	lm	--	--	--	lm	--	--	ll	--	--	lm	lm	--	--	lm	ll	--	lm	--	ll	--	--	ll	--	--	--	--	--	--	ll	ll	lm	--	--	ll
lg4	91.lm_ll_28968	--	--	ll	lm	lm	lm	lm	lm	--	ll	ll	ll	ll	--	ll	ll	--	lm	lm	--	ll	ll	ll	--	--	--	ll	--	ll	--	--	lm	ll	--	ll	ll	--	--	ll	ll	--	--	--	ll	--	--	lm	ll
lg4	78.lm_ll_449424	lm	ll	lm	--	ll	ll	ll	ll	--	lm	--	lm	lm	ll	lm	--	ll	ll	--	lm	ll	lm	lm	ll	ll	ll	--	ll	lm	ll	ll	--	lm	lm	ll	lm	ll	lm	lm	--	lm	--	ll	--	ll	ll	ll	ll
lg4	99.lm_ll_141201	--	--	--	lm	lm	lm	lm	lm	lm	ll	--	ll	ll	ll	ll	--	--	lm	lm	ll	ll	--	--	lm	lm	lm	--	lm	ll	--	lm	--	--	ll	--	ll	lm	--	--	lm	lm	--	--	ll	--	lm	--	ll
lg4	90.lm_ll_557038	--	--	ll	--	lm	lm	lm	lm	lm	--	lm	ll	--	lm	ll	ll	--	lm	lm	--	ll	ll	--	lm	lm	--	ll	lm	--	ll	lm	--	--	ll	ll	ll	lm	--	--	lm	ll	--	ll	ll	--	lm	lm	ll
lg4	96.lm_ll_346048	lm	--	ll	ll	ll	lm	lm	--	ll	lm	--	lm	lm	--	lm	lm	--	ll	--	--	lm	--	--	ll	ll	--	lm	ll	lm	lm	--	--	lm	--	--	lm	ll	--	lm	ll	ll	--	ll	--	ll	ll	ll	ll
lg4	8.lm_ll_174396	ll	lm	lm	--	lm	--	ll	lm	lm	ll	lm	--	--	lm	ll	--	lm	lm	lm	ll	ll	--	ll	lm	lm	lm	--	lm	ll	ll	lm	lm	ll	--	--	ll	lm	--	--	--	--	lm	lm	ll	--	--	lm	--
lg4	97.lm_ll_516150	--	ll	ll	ll	ll	lm	lm	ll	--	lm	ll	lm	lm	ll	--	--	ll	ll	--	lm	lm	--	--	ll	ll	ll	lm	ll	lm	ll	--	--	lm	lm	lm	lm	--	lm	lm	ll	--	ll	ll	--	ll	ll	ll	ll
lg4	97.lm_ll_526032	--	ll	ll	ll	ll	lm	lm	ll	ll	lm	--	lm	--	--	lm	lm	ll	ll	--	lm	lm	lm	lm	ll	ll	ll	lm	ll	lm	--	ll	--	lm	--	lm	lm	ll	--	lm	--	lm	--	ll	lm	ll	ll	ll	lm
lg4	99.lm_ll_150747	--	--	lm	lm	lm	ll	ll	lm	lm	ll	--	--	--	lm	ll	ll	lm	lm	lm	--	ll	ll	ll	lm	lm	lm	--	lm	ll	lm	lm	--	--	ll	--	ll	--	ll	--	lm	--	--	--	ll	lm	lm	--	ll
lg4	97.lm_ll_315157	lm	ll	ll	ll	--	lm	lm	ll	ll	--	ll	lm	lm	--	lm	lm	--	ll	ll	--	lm	--	lm	ll	--	--	lm	ll	lm	--	ll	--	--	lm	--	lm	--	--	lm	ll	lm	ll	--	lm	--	ll	ll	lm
lg4	90.lm_ll_737477	--	ll	lm	lm	lm	ll	ll	lm	--	ll	lm	--	--	lm	--	ll	ll	lm	lm	--	ll	--	--	lm	--	--	ll	lm	ll	lm	--	lm	--	ll	ll	ll	--	ll	ll	lm	--	lm	--	ll	lm	lm	lm	ll
lg4	99.lm_ll_95852	ll	lm	lm	lm	lm	ll	ll	lm	--	ll	lm	ll	--	lm	ll	--	--	lm	lm	--	ll	ll	ll	lm	lm	lm	lm	lm	--	lm	lm	--	ll	ll	ll	ll	ll	ll	ll	lm	ll	lm	ll	ll	lm	lm	lm	ll
lg4	90.lm_ll_515119	ll	--	lm	lm	lm	ll	ll	lm	lm	ll	lm	--	--	--	ll	ll	lm	--	lm	--	ll	ll	--	lm	lm	--	--	lm	--	--	lm	--	--	--	ll	ll	lm	ll	ll	--	ll	lm	lm	ll	lm	lm	lm	--
lg4	96.lm_ll_328235	--	ll	ll	--	ll	lm	lm	ll	ll	lm	ll	ll	lm	lm	lm	lm	ll	ll	ll	lm	lm	--	lm	ll	ll	--	--	--	ll	--	--	--	ll	--	lm	ll	ll	--	lm	ll	--	ll	ll	lm	ll	ll	ll	--
lg4	99.hk_hk_49494	--	hk	kk	kk	--	hh	hk	kk	hk	--	kk	hk	--	hk	hk	hk	--	kk	kk	hk	hh	hk	hk	kk	kk	--	--	kk	kk	--	kk	kk	hh	--	--	--	kk	hh	hh	hk	hk	hk	hh	hh	hk	kk	--	--
lg4	97.lm_ll_548056	lm	ll	--	ll	ll	lm	lm	ll	ll	lm	--	lm	lm	--	lm	lm	ll	--	ll	lm	lm	lm	lm	ll	--	ll	--	ll	lm	ll	--	--	lm	lm	ll	lm	ll	lm	lm	ll	--	ll	ll	--	ll	--	ll	lm
lg4	97.lm_ll_376584	lm	ll	ll	ll	--	lm	lm	ll	ll	lm	--	lm	--	--	lm	--	--	ll	ll	lm	lm	lm	--	ll	ll	ll	lm	--	--	ll	ll	--	--	lm	--	lm	--	--	lm	--	--	ll	ll	lm	--	--	ll	lm
lg4	97.lm_ll_504682	--	ll	ll	--	ll	lm	--	ll	ll	lm	--	lm	lm	ll	lm	--	--	ll	ll	lm	lm	--	lm	ll	ll	ll	lm	ll	--	--	--	--	lm	--	lm	lm	ll	--	lm	ll	lm	ll	--	lm	--	--	ll	--
lg4	99.lm_ll_154877	--	lm	lm	--	lm	--	ll	lm	--	--	--	ll	--	--	ll	--	--	--	lm	--	--	ll	ll	lm	lm	--	ll	lm	ll	--	ll	--	ll	ll	--	ll	lm	--	--	lm	--	lm	--	ll	lm	lm	lm	ll
lg4	97.lm_ll_561712	lm	ll	ll	--	--	lm	lm	ll	--	lm	--	--	lm	--	lm	lm	--	ll	--	--	lm	lm	lm	ll	ll	ll	lm	ll	ll	--	ll	--	ll	--	--	lm	ll	lm	lm	ll	--	ll	--	lm	ll	ll	--	lm
lg4	99.hk_hk_19864	kk	hk	hh	hh	hk	kk	hk	hk	hk	kk	--	hk	--	hk	--	hk	--	hh	hh	hk	kk	hk	hk	hh	hh	hh	kk	--	hk	--	--	--	kk	--	--	hk	hh	kk	kk	hk	hk	--	--	--	hk	hk	hh	--
lg4	99.hk_hk_50820	hh	--	kk	kk	hk	hh	hk	kk	hk	hh	--	hk	hk	--	hk	hk	kk	kk	kk	hk	hh	hk	hk	kk	--	kk	--	kk	hk	kk	kk	kk	--	hk	hh	hh	kk	--	hh	hk	--	hk	--	hh	hk	hk	kk	--
lg4	99.lm_ll_112603	--	lm	lm	ll	lm	ll	ll	lm	lm	ll	lm	ll	ll	lm	ll	ll	lm	lm	lm	ll	ll	ll	--	lm	--	lm	--	lm	ll	lm	lm	--	ll	ll	ll	ll	lm	--	ll	lm	ll	lm	ll	ll	lm	lm	--	ll
[truncated: 5,555 more rows]
[truncated: 47 more columns]

## Sheet:  maternal genetic map.
Information about the SNPs on the 30 LGs of the maternal genetic map.
Linkage Groups	SNPs	1	2	3	4	5	6	7	8	9	10	11	12	13	14	15	16	17	18	19	20	21	22	23	24	25	26	27	28	29	30	31	32	33	34	35	36	37	38	39	40	41	42	43	44	45	46	47	48
lg1	90.hk_hk_175803	--	--	hk	--	hk	hk	hk	kk	hk	--	hk	kk	hh	--	kk	--	hk	hk	hk	--	kk	kk	hh	hk	kk	--	--	--	--	hk	--	--	--	kk	--	hk	--	hk	--	hk	--	--	kk	hh	hh	hk	hk	hh
lg1	99.hk_hk_27086	kk	hh	hk	hh	--	--	kk	hk	kk	hk	--	hk	--	--	hh	hh	--	--	hh	hk	hk	hk	--	kk	hk	hk	hk	hh	kk	--	hk	--	hk	hk	--	hh	hk	hk	hk	--	hk	--	hh	hk	hk	hk	kk	--
lg1	90.hk_hk_180481	kk	--	kk	hh	hk	hk	hk	hh	hk	--	hk	--	--	--	hk	kk	--	hk	hk	kk	hh	hh	kk	hk	hh	--	kk	--	kk	hk	--	hk	--	--	hk	hk	--	--	hh	--	hh	--	--	kk	--	hk	--	--
lg1	97.hk_hk_163568	hh	kk	hk	kk	kk	hh	hh	kk	hk	hk	--	--	hh	--	kk	kk	--	hh	--	hk	hk	hk	hh	hh	--	--	hk	kk	--	hh	hh	kk	hk	hk	--	kk	hk	--	--	hh	hk	kk	kk	hk	hk	hh	--	hh
lg1	96.hk_hk_125414	--	hk	kk	hh	hk	hk	hk	hk	--	hh	hk	hh	hk	--	hk	--	hk	hk	hk	--	hh	hh	hk	hh	hh	kk	kk	hk	hk	hk	hh	hk	--	hh	--	hk	--	kk	hh	hk	--	--	hk	kk	--	--	--	hk
lg1	99.hk_hk_56043	--	hh	hk	--	--	kk	kk	hh	hk	hk	--	hk	hk	--	hh	hk	--	kk	hh	--	hk	hh	kk	kk	hk	--	hk	hh	kk	--	hk	hh	--	hk	kk	hh	--	hk	hk	kk	hk	hk	hh	hk	hk	kk	kk	--
lg1	99.nn_np_256503	nn	--	np	np	np	nn	nn	np	nn	np	--	np	nn	np	--	--	--	nn	np	nn	np	np	nn	nn	np	nn	np	np	--	nn	np	nn	np	--	--	np	--	nn	--	--	--	np	--	nn	np	np	--	--
lg1	97.nn_np_241148	--	nn	np	--	np	--	nn	np	--	--	--	np	--	--	np	nn	--	--	np	nn	np	np	nn	nn	--	--	np	np	nn	--	--	--	np	np	--	np	nn	nn	np	nn	np	np	np	nn	nn	nn	nn	nn
lg1	99.nn_np_114067	--	--	nn	--	np	nn	nn	np	--	np	np	--	--	np	np	nn	--	nn	np	--	np	np	--	nn	np	nn	--	np	--	--	--	--	np	np	--	np	--	--	np	nn	--	--	np	nn	nn	nn	--	nn
lg1	99.nn_np_234943	np	nn	nn	--	--	np	np	nn	--	--	nn	nn	np	nn	nn	np	np	--	nn	np	nn	nn	np	np	--	--	np	--	np	--	nn	--	--	nn	--	np	np	np	--	np	--	nn	--	--	nn	--	np	np
lg1	78.hk_hk_99929	--	kk	hk	hk	kk	hh	hh	kk	hk	hk	--	hk	--	--	kk	hk	--	hh	kk	--	hk	hk	hh	hh	hk	--	--	kk	hh	--	hk	kk	--	hh	hh	kk	hk	hk	hk	hh	hk	hk	--	hk	--	--	--	hh
lg1	91.nn_np_218365	np	nn	np	nn	--	np	np	nn	np	nn	--	nn	np	nn	--	np	np	np	--	np	nn	nn	np	nn	nn	--	np	nn	--	np	--	--	--	nn	--	nn	--	np	nn	np	nn	nn	np	np	np	np	--	np
lg1	99.nn_np_244505	--	np	np	np	np	nn	nn	np	--	np	np	--	--	--	--	nn	--	nn	np	nn	np	np	nn	nn	--	--	--	np	--	nn	np	np	np	--	--	np	nn	nn	np	nn	--	np	--	nn	--	--	nn	nn
lg1	97.nn_np_327453	--	--	nn	np	--	nn	nn	--	--	np	np	np	nn	np	np	nn	--	nn	np	nn	np	np	nn	nn	np	--	nn	np	--	--	--	np	np	--	nn	np	nn	--	np	--	np	--	--	nn	nn	nn	nn	nn
lg1	97.nn_np_209691	np	nn	nn	nn	nn	np	np	nn	--	nn	nn	--	--	--	--	--	np	np	nn	nn	nn	nn	--	np	nn	np	--	nn	--	np	nn	nn	nn	nn	np	nn	np	np	nn	np	--	--	--	--	--	np	np	np
lg1	99.nn_np_254347	nn	np	--	--	np	nn	nn	np	--	--	np	np	nn	np	np	nn	--	--	np	--	np	np	nn	nn	--	--	--	np	nn	--	--	--	np	np	--	np	--	nn	np	--	nn	np	--	--	--	nn	--	nn
lg1	99.nn_np_124725	nn	np	np	np	np	nn	nn	np	nn	np	--	np	nn	np	np	--	--	nn	--	nn	np	np	nn	nn	np	nn	np	np	nn	--	--	np	np	np	--	np	nn	nn	np	nn	--	np	--	--	--	nn	nn	nn
lg1	99.nn_np_271458	--	nn	nn	--	--	nn	nn	np	nn	np	--	np	nn	nn	np	nn	nn	--	np	--	--	np	nn	--	np	--	--	np	--	nn	np	--	--	np	--	np	nn	--	np	nn	np	--	--	--	nn	--	nn	nn
lg1	99.nn_np_109625	nn	np	nn	--	np	--	--	np	--	np	np	np	nn	np	np	nn	--	--	--	nn	np	np	--	nn	np	--	nn	np	--	nn	np	--	--	--	--	np	nn	--	np	nn	np	np	--	nn	--	--	nn	nn
lg1	99.hk_hk_49611	--	--	hk	hk	hh	kk	hk	hh	hh	hk	hh	hk	kk	hk	hh	--	--	kk	hh	hk	hk	hk	--	kk	hk	hk	hk	--	--	--	--	hh	hk	hh	--	hh	--	hk	hk	kk	hk	hk	hk	hk	hk	kk	--	kk
lg1	96.hk_hk_56882	kk	hk	hh	kk	hk	hh	kk	--	--	kk	hk	kk	--	--	--	--	hk	hk	hk	hh	kk	--	kk	hh	--	hh	hh	hk	hk	--	kk	hk	kk	--	hk	hk	hh	--	kk	hk	kk	--	--	hh	--	--	--	hk
lg1	97.hk_hk_101801	--	hh	hk	hk	hh	--	kk	hh	hk	hk	hh	hk	kk	hh	hh	--	kk	kk	hh	--	hh	kk	kk	--	--	hk	hk	--	kk	--	hk	--	hk	--	kk	hh	hk	hk	--	kk	hk	hk	hk	hk	hk	kk	--	--
lg1	93.nn_np_185228	np	nn	np	--	--	np	np	nn	np	nn	--	nn	--	nn	nn	np	np	np	--	--	nn	--	np	--	nn	np	--	nn	--	--	--	--	nn	nn	--	nn	--	--	nn	--	--	nn	nn	np	np	nn	np	nn
lg1	99.hk_hk_54575	--	--	hk	hk	kk	hh	hh	kk	--	hk	kk	hk	hh	kk	kk	hk	hh	hh	kk	hk	hk	hk	hh	hh	hk	hh	hk	kk	hh	--	hk	--	hk	hk	--	kk	--	hk	hk	hh	hk	hk	hk	hk	hk	hh	--	hh
lg1	99.nn_np_205910	nn	np	np	np	--	nn	nn	np	--	--	nn	np	nn	np	np	--	--	nn	np	--	np	--	--	nn	--	--	np	np	nn	nn	np	np	--	np	nn	np	--	nn	np	nn	np	np	np	--	np	nn	nn	--
lg1	99.hk_hk_52695	hk	kk	hk	hk	kk	hh	hk	kk	--	hh	--	hk	hh	kk	kk	kk	--	hh	--	--	hh	--	--	hh	hk	--	hk	kk	--	--	hk	kk	hk	hk	--	--	kk	--	hk	--	--	--	kk	--	--	--	hh	hh
lg1	99.nn_np_294627	--	np	np	nn	np	nn	nn	np	nn	np	np	np	--	nn	np	nn	nn	--	np	--	np	--	nn	nn	np	--	nn	--	--	nn	np	--	--	np	nn	np	--	nn	np	--	np	nn	--	--	--	--	nn	nn
lg1	99.nn_np_124217	nn	np	nn	--	np	nn	nn	np	nn	np	--	--	--	--	np	--	--	nn	np	nn	np	--	nn	nn	np	--	nn	--	--	--	np	--	np	--	nn	nn	nn	nn	np	nn	np	np	np	nn	nn	nn	--	--
lg1	99.nn_np_237159	--	np	nn	--	np	nn	nn	np	nn	--	--	np	nn	--	np	--	--	nn	nn	nn	np	--	nn	nn	np	nn	np	--	--	nn	np	nn	--	np	--	np	--	--	--	nn	--	np	np	nn	--	nn	nn	nn
lg1	99.nn_np_213368	np	nn	--	--	nn	np	np	nn	np	--	--	--	np	--	nn	--	np	np	nn	np	nn	--	np	np	--	np	nn	nn	--	np	--	nn	nn	nn	np	nn	--	np	--	--	nn	--	nn	np	np	np	np	np
lg1	99.nn_np_189480	nn	--	nn	np	np	nn	np	np	--	np	np	nn	--	np	np	--	--	--	np	nn	np	--	nn	nn	np	nn	nn	np	nn	--	nn	--	np	np	nn	np	nn	--	--	nn	--	np	np	nn	nn	nn	--	nn
lg1	99.nn_np_271248	--	np	--	np	np	nn	np	np	--	np	--	np	--	np	np	nn	--	--	--	nn	np	np	nn	nn	--	--	nn	np	--	nn	--	np	--	--	--	np	nn	nn	np	nn	np	np	np	nn	nn	nn	nn	nn
lg1	93.nn_np_161273	np	nn	--	nn	nn	np	nn	nn	nn	--	--	--	np	nn	--	np	--	np	--	np	nn	nn	np	np	--	--	np	--	np	nn	nn	nn	--	--	--	nn	np	np	nn	np	nn	nn	np	np	--	np	np	np
lg1	99.nn_np_152051	--	np	--	np	np	nn	np	np	np	--	--	np	--	--	--	np	nn	nn	np	nn	np	np	nn	nn	np	nn	nn	np	--	--	np	np	np	np	nn	np	nn	nn	np	nn	--	--	--	nn	nn	nn	nn	nn
lg1	99.nn_np_276634	--	np	nn	np	np	nn	np	np	nn	np	np	np	--	np	np	np	--	nn	np	--	np	np	nn	nn	np	--	--	np	nn	--	nn	--	np	np	--	np	--	--	np	--	np	np	np	--	nn	--	--	nn
lg1	97.nn_np_314366	nn	--	nn	np	np	nn	np	nn	np	nn	np	np	--	np	np	np	nn	nn	--	--	np	nn	nn	nn	np	--	nn	np	--	np	np	--	--	np	--	np	nn	--	--	--	np	np	nn	--	nn	nn	--	nn
lg1	99.nn_np_260960	--	np	nn	--	np	nn	np	nn	--	nn	np	nn	nn	np	--	--	--	nn	--	--	np	--	nn	nn	np	--	nn	np	--	--	np	--	--	--	--	np	nn	--	np	nn	np	np	--	nn	nn	nn	--	nn
lg1	99.nn_np_171633	nn	np	nn	np	np	nn	np	nn	np	--	--	np	np	np	np	np	nn	nn	np	--	np	nn	nn	nn	--	nn	nn	--	--	nn	--	np	--	--	nn	np	nn	--	np	--	nn	np	--	nn	nn	--	--	nn
lg1	99.nn_np_270942	nn	np	nn	nn	np	nn	np	nn	np	nn	np	np	np	np	np	np	nn	nn	np	nn	np	nn	nn	nn	np	nn	nn	nn	nn	nn	nn	np	nn	np	nn	np	nn	nn	--	nn	nn	np	np	nn	nn	--	nn	nn
lg1	99.nn_np_221013	--	--	--	np	np	nn	np	--	np	--	np	--	np	np	np	np	nn	nn	np	nn	np	--	nn	nn	np	--	nn	np	nn	--	np	np	--	nn	--	np	--	nn	np	nn	--	--	--	nn	nn	--	--	nn
lg1	99.nn_np_296587	nn	np	nn	--	np	nn	nn	nn	np	--	np	--	--	np	np	np	nn	nn	nn	nn	np	--	nn	nn	np	--	nn	np	nn	nn	np	--	nn	np	nn	np	nn	nn	np	--	nn	np	--	nn	nn	--	nn	nn
lg1	99.nn_np_293507	nn	--	nn	np	np	nn	nn	nn	np	nn	np	np	np	np	np	--	--	--	np	nn	np	nn	nn	nn	np	--	nn	np	nn	--	--	np	nn	--	nn	np	nn	nn	np	nn	nn	np	--	nn	--	nn	nn	nn
lg1	99.nn_np_164513	--	np	nn	--	np	--	np	nn	--	nn	np	np	nn	--	np	np	--	nn	np	--	np	--	nn	nn	np	nn	--	np	--	nn	np	np	--	--	nn	np	nn	nn	np	nn	--	nn	--	nn	--	--	nn	nn
lg1	99.hk_hk_28801	hk	hh	hk	--	--	kk	hh	hk	--	--	hk	--	hh	hh	--	hk	--	kk	hh	hk	kk	--	hk	kk	hk	--	hk	hh	--	--	--	--	kk	hk	--	hh	hk	--	hh	kk	kk	hk	--	hk	--	kk	kk	kk
lg1	99.nn_np_257890	nn	np	nn	np	--	nn	np	nn	np	nn	np	--	np	np	np	--	--	nn	np	nn	nn	nn	nn	nn	np	nn	--	--	--	--	np	np	--	np	--	np	nn	--	--	--	--	np	np	nn	np	nn	--	--
lg1	97.hk_hk_37743	hk	kk	hk	hk	kk	--	kk	hk	kk	hh	hk	kk	kk	hk	kk	--	hh	--	kk	--	hh	hh	hk	hh	hk	--	hk	kk	hk	hk	hk	--	hh	hk	hh	kk	hk	hh	hk	hh	--	--	hk	hk	--	hh	--	--
lg1	99.nn_np_280077	nn	np	nn	--	np	nn	np	nn	np	nn	np	--	np	--	np	np	nn	nn	np	nn	nn	nn	nn	nn	np	--	--	np	--	--	np	np	--	np	--	--	nn	--	np	--	--	np	nn	--	--	nn	--	nn
lg1	97.nn_np_280157	nn	nn	--	--	np	nn	np	nn	--	nn	np	np	np	nn	np	np	--	nn	np	--	nn	nn	nn	nn	np	nn	nn	np	nn	nn	np	np	nn	np	nn	np	nn	nn	nn	nn	--	np	--	--	--	nn	nn	nn
lg1	99.nn_np_254123	--	nn	nn	--	--	nn	np	nn	np	nn	np	nn	--	np	np	np	nn	nn	np	nn	nn	nn	nn	nn	np	nn	nn	np	nn	nn	np	np	nn	np	nn	np	nn	--	nn	--	--	np	np	nn	--	nn	nn	nn
lg1	99.hk_hk_8523	hk	hk	hh	--	hk	--	kk	hk	kk	--	hk	kk	kk	--	kk	hk	hk	hh	kk	hh	hh	hh	hk	hk	--	--	hk	kk	hk	--	hk	kk	hh	hk	hh	kk	--	--	--	hh	hh	--	hk	hk	--	hh	--	hh
lg1	99.nn_np_260008	--	np	--	nn	nn	np	nn	nn	--	np	--	--	nn	nn	nn	nn	--	np	nn	np	np	--	np	np	--	np	nn	nn	np	--	--	nn	--	nn	--	nn	np	np	np	np	np	nn	np	np	--	np	nn	nn
lg1	99.nn_np_205907	np	--	np	nn	nn	np	nn	np	nn	np	nn	--	--	--	nn	--	np	np	nn	--	np	np	np	np	nn	nn	np	--	np	np	nn	nn	np	nn	--	nn	np	--	np	--	np	--	--	np	--	--	np	np
lg1	99.nn_np_135151	nn	nn	nn	np	np	nn	nn	nn	--	nn	--	np	np	--	np	np	--	nn	np	--	nn	nn	nn	nn	nn	nn	nn	np	nn	--	np	np	nn	nn	nn	np	nn	--	nn	--	nn	np	--	nn	nn	nn	nn	--
lg1	99.hk_hk_36855	hk	--	hh	--	hk	hh	kk	hk	kk	hh	hk	kk	kk	hk	kk	hh	hk	hh	kk	--	hh	hk	hk	hk	hk	--	hk	kk	hk	--	hk	hk	--	hk	--	kk	hk	hh	hh	hh	--	hk	hk	hk	--	hk	hh	hh
lg1	97.nn_np_223840	--	--	nn	--	np	nn	np	nn	np	nn	--	--	--	--	np	np	nn	--	np	nn	nn	--	--	nn	np	nn	nn	--	nn	nn	np	nn	nn	--	--	np	--	nn	nn	--	nn	np	--	np	--	nn	--	nn
lg1	97.nn_np_155080	nn	nn	nn	--	--	nn	np	nn	nn	--	--	--	np	--	np	np	nn	nn	--	nn	nn	nn	nn	nn	np	nn	nn	np	--	nn	nn	nn	--	np	--	nn	nn	nn	--	--	nn	--	--	np	--	nn	nn	nn
lg1	99.nn_np_284477	--	np	np	np	--	--	nn	np	--	np	np	nn	nn	--	nn	nn	--	np	nn	np	np	--	np	np	nn	--	np	--	np	--	nn	np	--	nn	--	nn	np	--	np	np	--	nn	--	--	np	--	np	np
lg1	99.nn_np_258804	np	np	nn	np	nn	np	nn	np	nn	np	--	nn	nn	nn	--	--	np	np	--	--	np	--	np	np	nn	np	np	--	--	nn	nn	--	--	nn	--	nn	np	--	np	np	np	nn	--	nn	np	--	np	np
lg1	97.nn_np_189025	nn	--	nn	nn	np	--	np	nn	np	nn	--	np	np	np	np	np	nn	nn	np	--	nn	nn	nn	nn	np	--	--	np	nn	--	nn	nn	nn	np	--	np	nn	--	nn	nn	--	np	np	np	nn	nn	--	nn
lg1	97.nn_np_282780	nn	nn	nn	nn	np	--	np	nn	nn	nn	np	np	np	--	--	--	nn	--	np	nn	nn	nn	nn	nn	--	--	nn	np	--	--	np	nn	nn	np	--	--	--	--	nn	--	--	np	--	np	--	nn	nn	--
lg1	99.nn_np_240696	np	np	np	np	nn	np	nn	np	--	np	nn	nn	nn	--	nn	--	np	np	nn	np	--	np	np	np	nn	np	np	--	np	--	nn	--	nn	--	--	--	--	--	np	np	np	nn	--	nn	--	--	np	np
lg1	99.nn_np_256975	--	np	--	--	--	np	--	np	nn	np	--	nn	--	--	nn	--	--	nn	nn	np	np	np	np	np	--	--	np	nn	np	--	--	np	np	np	np	nn	np	np	np	np	np	--	--	--	np	np	np	np
lg1	97.nn_np_271507	--	nn	nn	nn	np	nn	np	--	--	--	--	np	--	--	np	np	nn	nn	np	nn	nn	--	--	nn	np	--	nn	np	nn	--	--	--	nn	nn	--	--	nn	nn	--	--	nn	--	nn	np	--	nn	nn	nn
lg1	97.hk_hk_110016	hk	hh	hh	hh	hk	hh	kk	hk	--	--	hk	kk	--	hk	--	--	hk	hh	--	hh	hh	--	hk	hk	kk	hh	hk	--	hk	--	hk	--	hh	kk	hk	kk	hh	hh	hh	hh	--	kk	hk	--	hk	hk	--	--
lg1	97.hk_hk_89420	hk	hh	hh	--	hk	hh	kk	hk	hk	hh	hk	--	kk	--	--	hk	--	hh	kk	hh	hh	--	--	hk	hk	--	hk	--	--	hk	--	hk	hh	hk	--	--	hk	--	hh	hh	hh	kk	hk	kk	kk	hk	--	--
lg1	99.nn_np_209502	--	nn	nn	--	np	nn	np	nn	np	nn	np	np	np	np	np	np	--	nn	np	nn	nn	nn	--	nn	np	nn	nn	--	nn	--	np	nn	--	np	--	np	nn	--	--	nn	nn	np	--	np	nn	nn	nn	--
lg1	97.hk_hk_150251	hk	kk	kk	--	hk	kk	hh	hk	hk	kk	hk	hh	hh	hh	hh	hk	hk	kk	--	kk	kk	--	hk	hk	--	--	hk	hh	hk	--	hk	hk	kk	hk	--	hh	hh	kk	kk	--	kk	hh	hh	hk	--	hk	--	kk
lg1	99.nn_np_186999	nn	--	np	np	nn	np	nn	np	--	np	nn	nn	--	nn	--	--	np	np	--	np	np	np	np	np	nn	np	--	--	--	--	--	--	--	--	np	nn	--	np	np	np	np	nn	--	nn	np	np	np	nn
lg1	99.nn_np_169018	--	--	np	np	nn	np	nn	np	--	np	nn	--	nn	nn	nn	--	--	np	nn	--	np	--	np	np	nn	--	np	--	--	np	--	--	--	--	--	nn	np	np	np	np	np	nn	--	nn	np	np	np	--
lg1	97.nn_np_159159	np	nn	nn	--	np	--	np	nn	--	--	np	np	--	np	np	--	--	nn	np	--	nn	nn	nn	--	np	nn	nn	np	nn	--	--	nn	--	--	--	np	nn	--	--	nn	nn	np	np	np	--	--	nn	np
lg1	99.nn_np_286800	nn	np	nn	np	nn	--	nn	np	--	np	nn	nn	nn	--	nn	nn	nn	np	nn	np	np	np	nn	--	nn	np	np	nn	np	--	nn	np	np	--	--	nn	--	--	np	np	np	--	np	nn	np	np	--	nn
lg1	99.nn_np_226898	--	nn	np	np	--	np	nn	np	--	np	--	nn	nn	nn	nn	--	--	--	--	nn	np	np	nn	np	nn	--	--	nn	np	np	nn	--	np	nn	--	nn	np	nn	--	np	np	nn	np	nn	np	np	np	--
lg1	99.nn_np_275273	nn	--	np	np	nn	--	nn	np	--	np	--	nn	nn	nn	--	--	np	np	nn	np	np	--	nn	--	--	np	np	nn	np	np	nn	np	np	nn	np	nn	np	--	np	np	np	nn	np	nn	np	np	np	--
lg1	99.nn_np_73198	nn	np	--	np	nn	--	nn	np	--	np	--	nn	nn	nn	nn	nn	np	np	nn	--	np	--	nn	np	--	--	np	nn	--	np	--	np	np	nn	--	nn	np	--	np	np	nn	--	--	nn	--	--	np	--
lg1	99.nn_np_207883	--	nn	np	nn	nn	np	nn	--	--	np	nn	nn	nn	--	nn	nn	np	np	--	--	np	--	nn	np	--	np	np	nn	nn	np	nn	np	np	--	np	nn	--	--	np	--	--	--	--	--	nn	--	--	--
lg1	99.nn_np_282245	--	np	nn	np	nn	np	nn	np	nn	np	nn	nn	nn	np	--	--	np	np	nn	--	np	np	nn	np	nn	np	np	--	np	nn	nn	--	np	--	np	nn	--	--	np	np	np	nn	--	nn	nn	np	--	--
lg1	99.nn_np_294254	nn	np	nn	np	nn	np	nn	--	--	np	nn	nn	nn	np	nn	--	nn	np	nn	np	np	np	nn	np	--	np	np	nn	--	np	nn	np	np	nn	np	nn	nn	nn	np	np	np	nn	--	nn	np	np	np	nn
lg1	99.nn_np_290206	nn	np	np	np	nn	np	nn	np	--	np	nn	nn	nn	--	nn	nn	np	np	--	--	--	np	np	np	nn	np	np	nn	np	np	nn	--	np	--	np	nn	np	--	np	np	np	nn	np	nn	np	--	--	nn
lg1	99.nn_np_131639	nn	np	np	--	nn	np	nn	nn	--	np	--	nn	nn	--	nn	nn	np	np	nn	np	np	--	nn	np	nn	--	np	nn	np	--	--	np	np	--	nn	nn	--	--	np	np	np	nn	--	nn	np	np	np	nn
lg1	97.hk_hk_183558	hh	kk	--	--	kk	kk	hh	hk	--	kk	--	hh	--	--	--	hk	kk	hk	--	kk	kk	hk	hh	kk	hk	--	kk	hh	hk	hh	hh	kk	--	--	--	hh	hk	hk	hk	kk	--	--	hk	hh	hk	hk	hh	hh
lg1	99.hk_hk_10741	--	hk	hk	--	hk	--	hk	kk	hh	hk	--	hk	--	--	--	hh	--	kk	--	hk	hk	--	hk	kk	--	hk	kk	hk	--	--	--	kk	hk	--	kk	hk	kk	hh	--	hk	kk	hk	hk	hh	--	hk	--	hk
lg1	97.hk_hk_118243	--	--	hh	--	--	--	kk	hk	--	hh	--	kk	hk	--	kk	hk	hk	hk	hk	hh	hh	hk	kk	hk	hk	--	hk	kk	hk	--	hk	hh	hh	--	hk	kk	hk	hk	hk	hh	hk	--	--	kk	hh	kk	hk	--
lg1	99.hk_hk_50644	hk	hk	hk	--	kk	hh	hk	kk	hh	hk	hk	hk	hh	--	hk	hh	kk	kk	hh	--	hk	--	hh	kk	--	hk	hk	hk	--	--	--	--	--	--	kk	hk	kk	hh	kk	hk	kk	hk	hk	hk	--	hk	--	--
lg1	91.hk_hk_10222	hk	hk	hk	kk	hk	hh	hk	--	hh	hk	--	hh	hh	hk	hk	--	--	kk	hh	hk	hk	--	hk	kk	hh	--	--	kk	--	kk	hk	hh	--	--	--	hk	--	--	kk	hk	--	--	--	--	kk	--	--	hk
lg1	99.hk_hk_49635	--	hk	hk	kk	--	hk	hk	kk	hh	hk	hk	hk	hh	--	hk	--	kk	kk	hh	hk	hk	kk	hk	kk	hh	--	hk	hk	kk	kk	hk	hk	hk	--	--	hk	--	--	kk	hk	--	hk	hk	hk	kk	hk	kk	hh
lg1	99.hk_hk_53432	--	--	hh	--	hk	kk	hk	hh	--	--	--	hk	hk	--	hk	kk	--	hh	kk	--	hk	hh	hk	hh	kk	--	--	hk	hh	--	hk	--	--	kk	hh	hk	--	--	hh	hk	--	hk	hk	--	hh	hk	hh	hk
lg1	97.nn_np_292146	np	nn	nn	nn	nn	nn	np	--	np	nn	np	np	np	--	nn	np	nn	nn	np	--	nn	--	np	nn	nn	--	nn	np	--	--	--	nn	nn	np	--	np	nn	np	nn	nn	nn	np	np	np	--	np	nn	np
lg1	99.nn_np_224111	nn	nn	np	--	np	np	nn	np	nn	np	--	nn	nn	--	--	nn	np	np	nn	--	np	--	nn	np	--	--	np	nn	np	np	--	np	np	--	--	nn	--	nn	np	np	np	nn	np	--	np	nn	np	nn
lg1	99.nn_np_14572	--	np	np	np	np	--	nn	np	nn	np	--	nn	--	--	nn	--	np	np	nn	nn	nn	nn	nn	np	--	np	--	nn	np	--	--	np	np	--	--	nn	nn	nn	np	np	np	--	np	--	np	nn	--	--
lg1	97.nn_np_249602	np	--	nn	--	--	nn	np	nn	--	--	np	np	np	nn	np	np	nn	nn	np	--	nn	nn	np	nn	--	nn	nn	np	--	--	np	nn	--	--	--	np	nn	--	--	nn	nn	np	--	np	nn	np	--	np
lg1	97.nn_np_198640	np	nn	nn	nn	nn	nn	np	nn	--	--	np	np	--	--	np	np	--	--	np	nn	nn	nn	np	nn	--	--	--	np	nn	nn	np	--	nn	np	--	np	--	np	nn	--	nn	--	np	np	--	nn	--	np
lg1	99.nn_np_192675	nn	np	np	--	np	np	nn	np	--	--	--	--	nn	np	nn	--	np	np	nn	np	np	--	nn	--	nn	--	np	nn	--	np	--	--	np	--	np	nn	--	--	np	np	--	nn	np	np	--	nn	--	nn
lg1	99.nn_np_250921	--	np	np	np	np	np	nn	np	--	--	--	--	nn	np	--	--	--	np	nn	np	np	np	--	np	--	np	np	--	np	np	--	np	np	nn	np	nn	np	nn	np	nn	np	nn	--	np	np	nn	np	nn
lg1	99.nn_np_279418	--	nn	nn	nn	--	--	np	--	np	--	--	nn	--	--	np	np	nn	nn	np	--	nn	--	np	nn	np	np	nn	np	nn	nn	--	--	nn	np	nn	np	--	np	--	nn	--	np	--	nn	--	np	--	np
lg1	99.nn_np_221449	--	np	np	np	np	np	nn	np	--	np	nn	nn	--	np	nn	nn	np	np	nn	np	--	np	--	np	--	--	--	nn	--	np	--	--	np	--	--	nn	np	nn	np	np	--	nn	np	np	--	nn	--	nn
lg1	99.nn_np_186009	nn	np	np	--	np	np	nn	np	--	np	nn	nn	nn	np	nn	nn	np	np	nn	--	np	--	nn	np	nn	nn	np	nn	np	--	nn	np	np	nn	nn	nn	np	--	--	--	np	nn	np	np	--	nn	np	nn
lg1	99.nn_np_291513	nn	np	np	np	np	nn	nn	np	nn	np	--	--	--	np	nn	--	--	np	nn	--	np	np	nn	np	nn	nn	np	--	np	--	--	np	np	nn	--	nn	np	nn	np	np	--	nn	np	np	np	--	np	nn
lg1	97.hk_hk_146539	kk	hh	hh	--	hh	hk	kk	hk	--	--	--	kk	--	hh	kk	hk	hk	hk	hk	hh	hh	hh	kk	kk	kk	--	--	--	hk	hk	hk	--	hh	hk	--	kk	hk	hk	--	--	hh	kk	hk	hk	hk	kk	kk	--
lg1	99.hk_hk_54818	--	--	hk	--	hk	kk	hk	hh	hk	hk	hk	hk	--	hk	hk	kk	hh	hh	--	hk	hk	--	hh	hh	--	--	--	hk	hh	hh	--	--	--	kk	--	hk	hh	kk	hh	hk	hh	hk	kk	hh	hh	--	hh	hk
lg1	96.hk_hk_144874	hh	kk	kk	hk	--	--	hh	hk	hk	kk	--	--	hk	--	--	hk	hk	hk	hk	kk	kk	hk	hh	hk	hk	hk	kk	--	--	hk	hk	--	kk	hk	--	hh	hk	hk	hk	--	hk	hh	hk	hk	hk	hh	hk	hh
lg1	96.hk_hk_150498	--	kk	kk	hk	kk	hk	hh	--	hk	--	hh	hh	--	--	hh	--	--	hk	hk	--	kk	hk	--	hk	hh	hk	kk	hh	hk	hk	hk	--	kk	hh	--	hh	hk	hk	hk	kk	hk	--	--	hk	hk	hh	hk	hh
lg1	97.hk_hk_119676	--	hh	hk	kk	hh	hk	kk	hk	--	hh	--	kk	hk	hh	--	hk	--	hh	hk	--	hh	hh	kk	hk	--	--	hh	hk	--	hk	hk	hh	hh	kk	--	kk	--	hk	hk	hh	hk	--	--	hk	hk	kk	--	--
lg1	90.hk_hk_140604	hh	kk	kk	hk	--	hk	hh	--	hk	--	hh	hh	hk	kk	hh	hk	hk	hk	hk	kk	kk	hk	hk	hk	hk	hk	kk	hh	kk	hk	hk	kk	kk	hh	hh	hh	hk	hh	hk	kk	hk	hh	hh	hk	hk	hh	hk	hh
lg1	97.hk_hk_168241	hh	kk	hh	hk	kk	--	hk	hk	--	--	hk	--	--	kk	hh	hk	hk	hk	hk	kk	--	hk	hh	hk	--	hh	kk	--	--	--	hk	--	kk	hk	--	hh	hk	--	hk	kk	--	--	hk	hk	hk	hk	--	hk
lg1	99.hk_hk_54820	--	--	--	kk	hk	--	hk	kk	hk	hk	hk	hk	hh	hk	hk	hh	kk	kk	hh	kk	hk	kk	hk	kk	hh	--	hk	hk	kk	kk	kk	hk	hk	--	hk	hk	--	--	kk	hk	--	hk	--	kk	kk	hh	--	hk
lg1	99.nn_np_229221	np	nn	nn	--	nn	np	np	nn	np	--	np	np	np	--	np	--	--	nn	np	nn	nn	--	np	nn	np	np	nn	np	nn	--	np	--	nn	--	np	np	nn	np	--	nn	nn	np	--	nn	--	np	nn	np
lg1	97.hk_hk_155473	kk	hh	hk	hk	hh	hk	kk	hk	hh	hh	hk	kk	--	hh	kk	--	hk	hk	hk	--	hh	hk	kk	hk	--	hk	--	--	hk	--	hk	--	--	--	--	kk	hk	hk	hk	hh	--	kk	hk	hk	hk	--	hk	kk
lg1	97.nn_np_226861	--	nn	nn	--	nn	np	np	nn	--	--	--	np	np	nn	np	np	nn	nn	np	--	nn	nn	np	nn	np	np	--	np	--	--	np	nn	nn	np	--	np	nn	--	nn	nn	nn	nn	nn	nn	nn	np	--	--
lg1	99.nn_np_134476	--	np	--	np	np	nn	nn	np	nn	np	nn	nn	nn	--	nn	nn	np	np	nn	np	np	np	nn	np	nn	--	np	nn	np	--	--	np	np	nn	--	nn	np	--	np	np	--	nn	np	np	nn	nn	np	nn
lg1	96.nn_np_246709	--	nn	nn	--	nn	nn	np	--	--	--	np	--	np	--	--	nn	nn	nn	np	nn	nn	nn	nn	nn	np	--	--	--	nn	nn	np	--	--	np	np	np	nn	np	nn	nn	nn	nn	np	nn	nn	np	nn	np
lg1	97.nn_np_320554	np	nn	nn	--	nn	np	np	nn	np	nn	np	nn	np	nn	nn	np	--	--	np	nn	nn	nn	np	nn	np	np	nn	nn	nn	nn	np	nn	nn	np	--	np	nn	np	nn	nn	--	--	nn	nn	nn	np	nn	np
lg1	99.nn_np_167579	--	nn	np	np	np	--	nn	--	nn	np	nn	nn	nn	np	nn	nn	np	nn	nn	--	np	np	nn	np	--	--	np	--	--	--	--	np	nn	nn	nn	nn	--	nn	np	np	nn	nn	nn	np	np	nn	np	--
lg1	97.nn_np_321304	--	nn	nn	nn	nn	np	np	nn	--	nn	--	np	--	--	np	--	--	nn	np	nn	--	nn	nn	nn	np	--	--	--	nn	--	np	--	--	np	np	np	--	--	nn	nn	nn	np	np	nn	nn	--	nn	np
lg1	99.nn_np_267158	nn	np	np	np	--	nn	nn	np	--	--	--	nn	nn	np	--	--	nn	np	nn	np	np	np	nn	np	--	nn	--	nn	nn	np	nn	--	np	nn	--	nn	np	nn	np	np	--	nn	nn	np	--	nn	np	nn
lg1	99.nn_np_281034	np	nn	nn	nn	nn	np	np	nn	np	nn	np	np	--	--	np	np	--	nn	np	--	nn	nn	--	nn	--	np	--	--	--	nn	--	nn	nn	np	--	--	--	--	nn	nn	--	np	np	nn	nn	np	nn	np
lg1	99.nn_np_236085	--	np	np	np	np	--	nn	--	nn	np	--	nn	--	--	--	nn	--	np	--	np	np	--	nn	np	--	nn	np	nn	np	--	nn	np	np	nn	--	nn	np	--	np	--	--	nn	--	np	--	nn	np	nn
lg1	97.nn_np_263919	np	--	nn	nn	nn	np	np	nn	np	--	np	np	--	nn	np	np	--	nn	nn	nn	nn	--	--	nn	np	np	nn	np	nn	--	np	nn	np	--	np	np	nn	--	nn	nn	nn	np	nn	nn	nn	np	--	np
lg1	97.nn_np_308610	--	nn	nn	--	--	np	np	nn	--	--	np	np	np	nn	np	--	--	nn	nn	--	nn	nn	--	nn	np	--	nn	np	--	nn	np	--	nn	np	np	np	--	--	nn	--	nn	np	--	nn	nn	np	nn	np
lg1	99.nn_np_261325	--	np	np	np	--	nn	nn	np	nn	np	--	--	nn	--	nn	nn	np	np	nn	--	np	np	nn	np	nn	--	np	nn	np	--	nn	np	np	nn	nn	nn	np	--	np	--	np	np	--	nn	np	--	np	--
lg1	99.nn_np_246016	--	np	np	--	np	nn	nn	np	np	np	--	--	nn	--	nn	--	np	--	nn	np	np	--	--	np	nn	nn	--	nn	np	--	nn	--	--	nn	--	nn	np	--	np	np	--	nn	np	np	np	--	--	--
lg1	99.nn_np_235192	--	np	np	np	np	nn	nn	np	--	np	--	nn	--	--	nn	nn	np	np	nn	np	--	--	nn	np	--	nn	--	nn	np	np	nn	--	--	nn	nn	nn	np	--	--	--	np	nn	--	np	np	nn	np	nn
lg1	99.nn_np_262189	--	np	np	np	--	nn	nn	np	--	np	nn	--	--	--	nn	nn	np	np	nn	np	np	np	nn	np	nn	--	np	nn	np	--	nn	--	--	nn	--	nn	nn	--	np	np	np	nn	--	np	--	nn	np	--
lg1	97.nn_np_247488	np	--	nn	--	--	--	np	nn	--	nn	--	np	--	--	np	np	--	nn	np	nn	--	--	np	--	np	np	nn	np	nn	--	nn	--	--	np	np	np	--	np	--	nn	nn	np	np	nn	nn	np	nn	--
lg1	99.nn_np_260808	np	--	nn	nn	nn	np	np	--	nn	nn	np	np	np	nn	np	np	nn	--	--	nn	nn	--	np	nn	--	np	nn	np	nn	nn	--	--	--	--	np	np	nn	nn	nn	--	nn	--	np	nn	--	--	--	--
lg1	99.nn_np_164251	--	--	--	--	np	nn	nn	np	--	np	nn	nn	nn	np	nn	--	--	np	nn	np	np	--	nn	--	--	--	nn	nn	np	--	nn	np	--	--	nn	nn	np	nn	nn	np	np	nn	--	np	np	nn	--	nn
lg1	97.nn_np_156916	--	nn	nn	nn	nn	--	np	nn	--	nn	--	np	np	--	np	np	--	--	np	nn	nn	--	--	nn	np	np	nn	--	nn	nn	--	--	nn	--	nn	np	--	np	nn	--	--	--	np	nn	--	np	nn	np
lg1	97.nn_np_310075	np	nn	nn	nn	nn	np	np	nn	nn	nn	--	np	np	nn	--	--	nn	nn	np	nn	nn	nn	np	nn	np	np	nn	--	nn	--	--	--	--	np	--	np	nn	--	nn	nn	nn	--	nn	nn	nn	--	nn	np
lg1	97.nn_np_330945	np	nn	--	nn	nn	--	np	nn	nn	nn	nn	np	nn	nn	np	--	nn	nn	np	nn	nn	nn	nn	nn	--	--	nn	nn	nn	nn	np	--	nn	np	--	np	--	--	nn	nn	nn	np	np	np	nn	np	np	--
lg1	99.nn_np_205536	nn	np	nn	np	np	nn	nn	np	np	--	np	nn	--	np	nn	--	--	np	nn	np	np	np	nn	np	nn	--	--	np	np	np	nn	--	np	nn	--	nn	--	nn	--	np	--	nn	--	np	np	nn	--	nn
lg1	99.nn_np_271044	--	np	nn	--	np	nn	nn	np	np	np	--	--	nn	--	nn	--	--	np	nn	--	np	np	nn	np	nn	nn	nn	np	--	--	nn	np	--	nn	--	nn	np	--	np	np	np	nn	np	np	np	--	--	--
lg1	99.nn_np_222308	nn	--	nn	np	np	nn	nn	--	--	np	--	nn	--	np	--	nn	--	np	nn	np	np	--	--	--	--	--	np	--	np	np	--	--	np	--	nn	nn	np	--	np	np	nn	nn	--	np	np	--	--	nn
lg1	99.nn_np_158763	--	--	nn	np	np	nn	nn	np	np	np	np	nn	nn	np	nn	np	np	--	nn	--	np	np	np	np	nn	nn	nn	np	np	np	nn	--	np	nn	nn	nn	--	nn	np	np	np	nn	np	np	np	nn	np	nn
lg1	99.nn_np_258910	--	np	--	--	--	nn	nn	np	--	np	np	nn	nn	--	nn	--	np	np	--	--	np	--	nn	np	--	--	np	np	np	np	--	np	--	--	--	nn	np	--	np	np	np	nn	--	np	np	nn	--	nn
lg1	99.nn_np_262345	--	--	nn	np	--	nn	nn	np	np	np	np	nn	nn	np	--	--	np	nn	--	--	np	--	--	np	--	nn	np	--	--	np	nn	np	--	nn	nn	nn	np	--	np	np	np	nn	np	np	np	nn	np	nn
lg1	99.nn_np_251658	--	np	nn	nn	np	nn	nn	nn	np	np	--	nn	nn	nn	nn	nn	--	np	nn	np	np	np	--	np	--	--	--	np	--	--	--	--	--	--	nn	--	np	--	np	np	np	--	nn	--	np	--	--	nn
lg1	99.nn_np_292895	--	np	nn	--	np	nn	nn	np	np	np	np	nn	nn	np	nn	nn	np	np	--	np	np	--	--	np	--	nn	np	np	np	np	--	np	nn	--	--	nn	--	nn	np	np	--	--	np	nn	np	nn	nn	nn
lg1	96.hk_hk_128346	hh	kk	hh	hk	kk	hk	hk	kk	--	--	hk	hh	--	--	hk	--	hk	hh	hk	kk	kk	--	hk	hk	hh	hk	kk	--	--	--	hh	kk	kk	--	hh	hh	hk	--	kk	kk	hk	hh	hk	--	hk	hk	hh	hk
lg1	97.hk_hk_107171	hk	--	hk	hh	--	kk	kk	hk	--	hk	hh	hk	hk	hk	hh	--	hh	hh	kk	hk	hk	hh	--	kk	hk	kk	hk	hk	hk	hh	--	--	hk	--	--	hk	hh	--	hk	hk	--	hk	hk	hh	hh	kk	hk	--
lg1	96.hk_hk_73746	hh	--	--	hk	kk	hk	hk	kk	kk	kk	--	--	hh	--	hk	kk	--	hk	kk	kk	kk	hk	hk	hk	--	kk	--	kk	--	hk	--	--	--	hh	hh	hh	hk	--	kk	--	--	--	hk	hk	--	hk	hh	--
lg1	7.hk_hk_37851	hh	kk	hh	hh	--	hk	hk	kk	kk	--	--	--	--	kk	hk	--	hk	hk	kk	--	kk	hk	hk	hk	hh	hk	--	--	kk	--	hk	--	--	--	--	hh	hk	hh	kk	kk	hk	hh	kk	hh	hk	hk	--	--
lg1	96.hk_hk_129557	--	--	hh	hh	kk	hk	hk	kk	--	--	hk	hh	hh	kk	hk	hk	hk	hk	kk	kk	kk	--	hk	hk	hh	--	kk	--	--	hk	hk	--	kk	--	hh	hh	kk	--	--	kk	hk	hh	hk	hk	hk	hk	--	hk
lg1	96.hk_hk_112979	hh	kk	hh	--	kk	kk	hk	kk	kk	--	hk	hh	hh	--	hk	hk	hk	--	kk	--	kk	hk	hk	hk	--	hk	kk	hh	--	hh	hh	--	--	hh	--	hh	--	hk	kk	kk	--	--	hk	hk	hh	kk	hh	--
lg1	99.nn_np_237193	--	np	nn	np	np	nn	nn	--	np	np	np	--	nn	np	np	--	np	np	np	--	--	np	nn	nn	nn	--	np	nn	np	nn	nn	--	--	nn	nn	nn	--	nn	np	np	np	--	np	nn	np	--	nn	nn
lg1	99.nn_np_260751	nn	np	nn	nn	np	nn	nn	np	np	np	nn	nn	nn	--	--	nn	--	np	np	--	np	--	nn	nn	nn	nn	np	nn	np	nn	nn	np	np	nn	--	nn	np	--	np	np	nn	nn	np	np	np	np	nn	nn
lg1	96.hk_hk_149633	kk	hh	kk	kk	--	hk	hk	hh	hh	hh	hk	--	--	--	hk	hk	--	hk	--	--	hh	hk	--	hk	--	hh	hh	hh	hh	--	kk	--	hh	hk	--	kk	hk	--	hh	hh	--	--	hh	hk	hk	hh	kk	hk
lg1	99.nn_np_144071	np	nn	np	--	--	np	np	--	nn	nn	--	np	np	--	--	--	--	nn	nn	--	nn	--	np	np	np	np	nn	np	--	--	np	nn	nn	np	--	np	--	--	nn	nn	nn	np	np	nn	--	nn	--	--
lg1	99.nn_np_203338	--	np	nn	np	np	--	nn	np	--	np	--	nn	--	--	np	nn	np	np	np	np	np	np	nn	nn	--	--	np	nn	--	--	--	np	--	nn	--	nn	np	nn	np	np	np	nn	--	np	np	np	nn	nn
lg1	99.hk_hk_1427	kk	hk	hk	hh	hk	kk	kk	--	hk	hk	--	hk	hk	--	hh	--	hh	hh	hk	hk	hk	hh	--	kk	hk	kk	hk	kk	--	--	hk	--	--	hk	--	hk	--	hk	--	hk	hh	--	hk	hh	hh	hk	hk	--
lg1	87.hk_hk_41404	hh	--	--	hk	--	hk	hk	kk	--	kk	--	hh	hh	--	hk	--	hk	hk	kk	--	kk	kk	hk	hk	--	hk	kk	--	--	hh	hk	--	--	--	hk	hh	--	hk	--	kk	hk	hh	hk	hk	hk	kk	--	hh
lg1	99.nn_np_259567	nn	np	nn	np	np	--	nn	np	np	np	np	--	nn	nn	np	--	--	np	np	np	--	np	nn	nn	nn	--	nn	--	--	--	nn	--	np	nn	nn	nn	nn	--	np	np	--	nn	np	nn	np	np	nn	nn
lg1	99.nn_np_278266	--	np	--	--	--	nn	--	np	np	np	--	nn	nn	--	np	--	--	np	--	np	np	nn	nn	nn	nn	nn	np	nn	--	--	nn	--	np	--	--	nn	nn	--	nn	np	np	nn	--	np	nn	np	--	nn
lg1	97.hk_hk_143685	kk	hk	hk	hh	hk	--	kk	hk	hk	hk	--	--	hk	--	hh	--	--	hh	--	hk	hk	hh	--	kk	hk	--	hk	kk	hk	hh	--	hk	hk	--	--	--	hk	kk	hk	hk	hh	--	hk	hh	hh	hk	hk	--
lg1	97.nn_np_326933	np	--	np	nn	nn	np	np	--	nn	--	nn	np	np	nn	--	--	--	--	nn	nn	nn	--	np	np	np	np	--	np	--	np	np	--	nn	--	--	np	np	np	--	nn	--	nn	--	--	--	nn	np	np
lg1	99.nn_np_100818	--	--	nn	nn	np	nn	nn	np	np	--	np	nn	--	np	np	nn	np	np	np	np	np	np	--	nn	nn	--	np	nn	np	--	--	--	--	nn	--	nn	--	nn	--	--	np	nn	np	np	np	np	nn	nn
lg1	99.nn_np_264071	nn	np	nn	--	np	nn	nn	np	np	np	--	nn	nn	--	nn	nn	nn	np	np	np	np	--	--	nn	--	--	--	nn	np	nn	nn	--	np	--	nn	nn	nn	nn	np	np	np	--	--	np	np	nn	--	nn
lg1	97.hk_hk_50319	kk	hk	hk	hk	hk	hh	hh	hk	hk	hk	kk	hk	hk	--	kk	hk	kk	kk	hk	hk	hk	kk	hh	hh	hk	--	--	hk	hk	hk	--	hk	hk	kk	hh	hk	hk	--	hk	hk	--	hk	--	kk	kk	hk	hh	kk
lg1	96.hk_hk_107783	--	hh	kk	kk	hh	hk	hk	hk	hh	--	hk	kk	kk	hk	hk	--	hk	hk	hh	hh	hh	--	hk	hk	kk	hk	--	hk	hh	kk	--	--	hh	--	hh	kk	--	hk	hh	hh	hh	kk	--	--	kk	hh	--	hk
lg1	97.hk_hk_45791	kk	hk	--	hk	hk	kk	kk	--	hk	--	--	--	hk	hh	--	hk	hh	hh	hk	hk	hk	hh	kk	kk	hk	kk	hk	kk	hk	hk	hk	--	--	--	kk	hk	hk	--	hk	--	--	hk	kk	--	--	hk	--	hh
lg1	99.nn_np_282045	nn	np	nn	nn	np	nn	nn	np	np	np	--	nn	nn	--	np	np	np	np	--	--	np	np	nn	nn	--	nn	np	nn	np	nn	--	np	np	nn	nn	nn	nn	nn	np	np	np	nn	nn	np	np	np	--	nn
lg1	97.hk_hk_103275	hh	--	hh	--	hk	kk	kk	hk	--	--	hh	hh	hk	--	--	--	hh	hh	hk	--	hk	hh	--	--	--	--	hk	kk	hk	--	--	--	hk	hk	--	hk	hk	kk	hk	hk	--	hk	kk	hh	hh	--	hk	kk
lg1	99.nn_np_182701	--	np	nn	nn	np	--	nn	np	--	np	np	nn	nn	np	np	np	--	np	np	np	nn	--	nn	nn	--	nn	np	--	np	--	nn	--	--	nn	--	nn	--	nn	np	np	np	nn	nn	--	--	nn	nn	nn
lg1	96.hk_hk_121516	--	--	kk	kk	hh	hk	hk	hh	hh	hh	--	kk	--	hk	hk	--	--	hk	hh	--	hh	hk	hk	hk	--	hk	hh	hk	hh	kk	--	hh	hh	kk	--	kk	kk	hk	hh	hh	--	kk	--	hk	hk	hh	kk	hk
lg1	7.hk_hk_141707	--	kk	hh	--	kk	kk	hk	kk	--	--	--	hh	hh	hk	hk	kk	--	hk	kk	kk	kk	hk	hk	hk	hh	--	--	--	kk	--	--	--	kk	hh	hk	hh	--	hk	kk	kk	--	hh	--	hk	hk	kk	hh	hk
lg1	97.nn_np_330748	np	nn	np	nn	nn	np	np	nn	--	nn	nn	np	np	--	nn	np	nn	nn	nn	nn	nn	--	np	np	np	np	nn	np	--	--	np	--	nn	np	np	np	np	np	nn	nn	nn	np	--	nn	nn	nn	np	np
lg1	99.nn_np_272342	nn	--	nn	--	np	nn	nn	np	--	--	np	nn	--	np	np	np	np	np	np	--	np	--	--	nn	--	nn	np	nn	--	--	nn	np	np	--	nn	nn	nn	--	--	--	--	nn	--	np	np	np	nn	nn
lg1	96.hk_hk_34403	--	--	hh	hh	--	hk	hk	kk	kk	--	hk	--	hh	hk	hk	kk	--	hk	kk	--	kk	--	hk	hk	--	hk	kk	hk	--	--	--	--	kk	hh	--	hh	hh	hk	--	kk	--	--	hh	hk	hk	kk	--	hh
lg1	97.hk_hk_135629	hk	hh	--	hk	hk	--	kk	hk	hk	hk	hh	hk	--	hh	hh	hk	--	hh	--	hh	hk	--	--	kk	hk	kk	hk	kk	--	--	hk	--	--	--	--	hk	hk	kk	hk	hk	--	hk	kk	--	hh	hk	--	hk
lg1	97.nn_np_92471	--	nn	np	--	--	np	np	--	nn	nn	--	np	np	--	nn	nn	--	nn	nn	--	nn	--	np	np	--	--	--	np	--	--	np	nn	nn	np	nn	np	nn	--	nn	nn	nn	np	np	nn	nn	--	--	np
lg1	97.nn_np_310490	--	nn	np	np	nn	np	np	nn	nn	nn	--	np	--	nn	nn	nn	--	nn	--	nn	nn	nn	np	np	np	--	nn	np	nn	np	np	--	nn	np	--	np	--	np	nn	nn	nn	np	--	nn	nn	nn	np	--
lg1	97.nn_np_309454	np	nn	nn	--	--	np	np	nn	nn	nn	--	np	--	nn	nn	--	--	nn	--	--	nn	nn	--	np	np	nn	nn	np	nn	np	--	nn	nn	--	--	np	np	np	nn	--	nn	np	np	nn	nn	--	--	np
lg1	99.nn_np_293813	nn	np	nn	nn	np	--	nn	np	np	--	--	nn	nn	nn	np	np	--	np	nn	np	np	np	nn	nn	nn	--	np	nn	nn	nn	nn	np	--	nn	--	nn	nn	nn	np	np	np	nn	nn	--	nn	np	nn	nn
lg1	99.nn_np_257461	nn	np	nn	--	np	nn	nn	np	--	np	nn	--	--	--	np	np	--	np	--	np	np	--	--	nn	nn	--	np	nn	--	--	--	np	np	nn	nn	nn	np	--	--	np	np	nn	nn	np	np	np	nn	nn
lg1	97.nn_np_330609	np	nn	np	--	nn	np	np	nn	nn	nn	nn	nn	nn	np	nn	--	nn	nn	--	nn	nn	nn	np	np	np	--	--	np	nn	np	np	nn	nn	np	np	np	nn	--	nn	nn	nn	np	np	nn	nn	nn	np	np
lg1	97.nn_np_325788	np	nn	np	--	nn	np	np	--	nn	nn	--	nn	np	np	--	nn	--	nn	nn	nn	nn	nn	np	np	--	nn	nn	np	nn	--	np	--	--	--	np	np	np	np	nn	nn	--	--	np	nn	nn	nn	--	np
lg1	97.nn_np_298824	np	--	np	--	nn	np	np	nn	--	nn	--	--	np	np	nn	--	--	--	--	nn	nn	--	np	np	np	nn	--	np	nn	--	np	nn	nn	--	np	np	np	np	nn	nn	--	--	np	nn	--	--	--	np
lg1	97.nn_np_245309	--	--	np	--	--	np	np	nn	nn	nn	--	np	--	np	nn	nn	--	nn	nn	--	nn	nn	--	np	--	--	--	np	--	np	--	--	--	--	--	np	np	np	nn	nn	nn	--	--	--	nn	nn	np	np
lg1	96.nn_np_366154	--	np	nn	nn	np	nn	nn	nn	np	np	np	nn	nn	nn	nn	np	np	np	np	np	np	np	nn	nn	nn	np	np	nn	nn	nn	nn	np	np	nn	--	nn	nn	nn	--	np	nn	nn	nn	np	np	np	nn	nn
lg1	87.hk_hk_52953	--	--	hh	hh	kk	--	hk	kk	kk	kk	--	hh	--	--	hk	kk	hk	hk	--	kk	kk	hk	--	hh	hh	--	kk	hk	hk	--	hk	kk	--	--	--	hk	hh	--	kk	kk	--	--	--	hk	hk	--	--	hh
lg1	96.hk_hk_147218	hk	hh	kk	--	hh	hk	hk	hh	--	--	hh	--	--	kk	hk	hh	--	hk	hh	--	hh	hk	--	kk	--	--	hh	hk	hk	kk	hk	hh	--	kk	--	hk	kk	hk	hh	hh	hk	--	hk	--	hk	hh	--	kk
lg1	99.nn_np_284496	--	np	nn	nn	--	nn	nn	np	np	np	np	nn	nn	nn	np	np	np	nn	np	np	np	np	nn	nn	nn	np	--	nn	--	nn	nn	--	np	nn	--	np	nn	nn	np	np	np	nn	nn	np	np	np	nn	nn
lg1	96.hk_hk_115927	hk	hh	kk	--	--	hk	hk	hh	hk	hh	hh	kk	kk	--	--	--	--	hk	hh	hh	hh	hk	hk	kk	kk	hh	hh	hk	hk	kk	hk	--	--	--	--	hh	--	--	hh	--	hk	kk	--	hk	hk	--	kk	kk
lg1	99.nn_np_298390	np	nn	np	np	nn	np	np	nn	nn	nn	nn	--	np	np	nn	nn	nn	nn	nn	nn	nn	nn	np	np	--	nn	nn	np	nn	np	--	nn	nn	--	np	np	--	np	nn	nn	nn	np	np	nn	nn	nn	--	--
lg1	96.hk_hk_152667	--	hh	kk	kk	hh	hh	hk	hh	hk	hh	--	kk	--	kk	hk	--	--	hk	--	hk	--	--	hk	kk	--	hh	--	hk	--	--	hk	--	hk	--	--	hh	kk	--	hh	--	hk	kk	kk	hk	hk	hh	--	--
lg1	96.hk_hk_123796	hk	--	--	--	hh	hk	hk	hh	--	hk	hh	kk	kk	kk	hk	hh	hh	hk	--	hk	hh	--	hk	--	--	--	hh	hk	hk	kk	--	--	--	kk	hh	hh	kk	hk	--	hh	--	kk	hk	hk	hk	--	kk	kk
lg1	99.nn_np_299004	np	nn	np	nn	nn	np	np	nn	nn	nn	nn	np	np	nn	nn	nn	nn	nn	nn	nn	nn	nn	np	np	np	nn	nn	nn	nn	--	--	nn	nn	np	np	np	--	np	nn	nn	nn	--	np	nn	nn	nn	nn	np
lg1	99.hk_hk_33780	--	hk	kk	kk	hk	kk	kk	hh	--	kk	hk	hk	hk	hk	hh	--	--	hh	hk	hh	hk	--	kk	hk	hk	hh	hk	--	hh	hh	hk	--	--	--	--	hk	hk	--	kk	hk	hh	hh	hk	hh	--	kk	kk	hk
lg1	99.nn_np_298985	--	nn	np	nn	nn	np	np	nn	nn	nn	nn	np	np	--	nn	nn	nn	nn	nn	nn	nn	nn	np	np	--	nn	nn	np	nn	np	nn	nn	nn	np	np	np	np	--	nn	nn	nn	np	nn	nn	nn	nn	--	--
lg1	99.hk_hk_22725	hh	hk	hh	--	hk	hh	hh	--	--	hh	hk	hk	hk	hk	kk	hh	--	kk	kk	kk	hk	kk	--	hk	--	--	hk	hh	--	hk	hk	hk	hh	--	hk	hk	kk	hh	hh	hk	--	hk	hh	kk	kk	hk	hk	hk
lg1	96.hk_hk_138873	hk	hh	hk	--	hh	hk	hk	hh	hk	hk	--	kk	kk	--	hk	hk	--	hk	hk	--	hh	--	--	kk	kk	--	hh	hk	hk	hk	--	--	hk	kk	--	hh	--	hk	--	--	--	kk	hk	hk	hk	hh	--	kk
lg1	99.nn_np_298264	np	--	np	np	nn	np	np	nn	nn	nn	nn	np	np	nn	nn	--	nn	nn	nn	nn	nn	nn	np	np	np	nn	nn	np	nn	np	np	nn	--	np	--	nn	np	np	--	nn	nn	np	np	nn	nn	nn	--	np
lg1	99.hk_hk_58204	kk	hh	kk	kk	hk	--	kk	hk	hh	hk	hk	kk	--	--	hk	hk	hk	hk	hk	hh	hk	hk	--	kk	kk	hh	hk	kk	hk	--	--	--	hk	--	hk	kk	--	--	hh	hk	hh	--	hk	hh	hk	hk	kk	kk
lg1	99.nn_np_287728	nn	np	nn	nn	np	nn	nn	nn	np	np	--	nn	--	nn	nn	np	np	nn	np	np	np	nn	nn	nn	nn	np	--	nn	--	--	nn	--	nn	nn	nn	np	nn	nn	np	np	np	nn	nn	np	nn	--	nn	--
lg1	99.nn_np_293538	np	nn	np	np	nn	np	np	nn	nn	--	nn	np	np	np	nn	nn	nn	nn	nn	--	nn	nn	np	np	np	nn	--	np	nn	--	np	--	--	np	--	nn	np	np	--	nn	--	nn	np	nn	--	nn	np	np
lg1	99.nn_np_57910	--	--	np	np	--	--	np	nn	np	nn	--	--	--	--	nn	np	--	nn	nn	--	nn	nn	np	np	--	nn	--	np	nn	np	--	--	--	np	np	nn	np	np	nn	nn	--	np	np	nn	nn	nn	np	np
lg1	99.nn_np_274402	np	--	np	np	nn	np	np	nn	np	nn	nn	nn	np	np	--	np	--	nn	nn	--	nn	nn	--	np	--	--	nn	nn	nn	--	np	--	--	np	np	nn	--	--	nn	--	--	np	np	nn	nn	--	np	nn
lg1	99.nn_np_283000	np	nn	--	np	nn	np	np	nn	np	nn	nn	np	np	--	nn	np	nn	nn	nn	--	nn	nn	--	nn	np	nn	--	np	--	np	nn	nn	np	--	np	nn	np	--	nn	nn	--	np	--	nn	nn	nn	np	np
lg1	99.nn_np_129555	--	nn	np	nn	nn	--	np	--	--	--	nn	np	np	np	nn	np	--	nn	nn	--	nn	--	np	np	np	nn	nn	--	nn	--	--	--	np	np	--	nn	np	--	nn	--	nn	np	np	--	--	nn	--	np
lg1	99.nn_np_262889	nn	nn	nn	nn	--	nn	nn	np	nn	np	np	nn	nn	nn	np	nn	nn	np	np	--	np	--	--	nn	nn	--	np	nn	np	--	--	np	nn	nn	--	np	--	--	np	np	np	nn	nn	np	np	nn	nn	nn
lg1	99.nn_np_253909	--	--	np	--	nn	np	np	--	np	--	--	np	--	np	nn	--	nn	nn	--	nn	nn	--	np	np	np	--	nn	np	nn	np	nn	nn	--	--	nn	nn	--	np	--	--	--	--	np	nn	nn	nn	np	np
lg1	99.nn_np_292356	np	nn	np	--	nn	np	np	nn	np	nn	nn	np	np	np	nn	np	nn	nn	nn	nn	nn	nn	np	np	--	nn	nn	np	--	np	--	--	--	--	np	nn	np	np	nn	nn	nn	np	np	nn	nn	nn	np	np
lg1	99.nn_np_298570	np	--	np	np	--	np	np	nn	--	--	nn	np	nn	np	nn	nn	nn	nn	nn	--	nn	--	nn	np	np	--	nn	np	nn	nn	nn	--	--	np	np	nn	np	np	--	nn	nn	nn	np	nn	nn	--	np	np
lg1	93.nn_np_113171	nn	--	nn	nn	np	nn	nn	np	--	--	np	nn	--	--	np	--	np	np	--	np	np	np	nn	nn	nn	--	nn	nn	nn	nn	np	np	nn	--	nn	np	nn	nn	np	--	--	--	--	nn	nn	np	nn	nn
lg1	99.nn_np_229671	--	nn	np	--	nn	--	np	np	--	nn	nn	np	np	np	nn	--	nn	nn	nn	nn	nn	--	--	--	np	--	nn	np	nn	np	--	--	np	np	--	nn	np	np	nn	nn	nn	np	np	nn	nn	nn	np	np
lg1	96.nn_np_350928	nn	np	--	--	np	nn	nn	np	nn	--	--	nn	nn	nn	nn	--	--	np	np	np	np	--	nn	--	nn	--	np	--	--	--	--	--	nn	nn	np	np	--	--	np	np	np	nn	np	np	np	np	nn	nn
lg1	99.nn_np_157219	nn	np	nn	nn	np	nn	nn	np	--	nn	--	--	--	nn	np	nn	np	np	np	--	np	np	nn	nn	nn	np	np	nn	np	nn	np	np	nn	--	np	np	--	nn	np	np	np	--	np	np	np	--	--	--
lg1	99.nn_np_63229	nn	--	np	np	nn	--	np	nn	np	np	--	--	--	--	nn	--	nn	nn	nn	nn	nn	--	--	np	np	--	nn	--	nn	--	nn	nn	--	np	--	nn	--	--	nn	nn	nn	--	np	--	nn	nn	np	np
lg1	97.nn_np_101930	--	--	np	np	nn	nn	np	nn	--	np	nn	np	np	np	--	--	--	nn	--	--	nn	nn	np	np	np	--	--	--	nn	np	nn	--	np	np	--	nn	--	np	--	nn	--	np	np	nn	--	--	np	np
lg1	99.nn_np_133006	np	--	np	np	nn	np	np	nn	np	np	nn	np	np	--	nn	nn	--	nn	--	--	nn	--	np	np	np	--	nn	np	nn	np	nn	nn	np	np	nn	nn	--	--	np	nn	nn	np	np	nn	nn	nn	np	np
lg1	99.nn_np_34849	--	nn	nn	np	nn	np	np	nn	np	nn	nn	np	--	--	nn	np	--	nn	nn	--	nn	--	np	nn	nn	nn	nn	np	nn	nn	nn	nn	np	np	nn	nn	np	nn	np	nn	nn	np	--	--	nn	nn	--	np
lg1	99.nn_np_293530	np	nn	nn	np	nn	np	np	nn	np	np	nn	np	np	np	nn	np	nn	nn	nn	nn	nn	nn	np	np	--	nn	--	np	nn	--	nn	nn	np	np	nn	nn	np	np	np	nn	nn	nn	--	nn	nn	nn	np	np
lg1	99.nn_np_158962	nn	--	np	nn	--	nn	np	nn	nn	np	nn	np	np	nn	nn	np	--	nn	nn	nn	nn	nn	np	--	np	--	nn	np	nn	np	nn	nn	nn	np	nn	nn	np	np	np	--	nn	np	--	nn	--	nn	np	--
lg1	97.nn_np_325808	np	nn	np	np	nn	np	np	nn	np	--	nn	np	np	--	--	--	--	nn	nn	nn	nn	nn	np	np	np	--	--	np	nn	np	nn	--	np	--	--	nn	--	np	np	nn	nn	np	--	--	np	nn	np	np
lg1	99.nn_np_297483	np	nn	np	--	nn	np	np	nn	np	np	nn	--	--	--	nn	np	nn	nn	nn	nn	nn	nn	np	--	np	nn	nn	np	nn	np	nn	nn	np	--	nn	nn	--	np	np	nn	nn	np	--	nn	--	nn	--	--
lg1	96.nn_np_362328	nn	np	nn	--	np	nn	nn	np	nn	nn	np	--	--	--	np	--	np	np	np	np	np	--	nn	--	--	np	np	nn	np	nn	nn	np	nn	--	np	np	--	nn	nn	np	np	--	np	np	np	nn	nn	nn
lg1	96.nn_np_366294	nn	np	nn	--	nn	nn	nn	np	nn	nn	nn	--	--	--	np	nn	np	np	np	np	np	nn	nn	nn	--	np	np	nn	np	nn	nn	np	nn	--	np	np	--	nn	--	np	np	--	nn	nn	np	np	--	--
lg1	99.nn_np_297630	nn	nn	np	--	nn	np	np	nn	np	np	nn	--	--	--	nn	np	--	nn	nn	nn	nn	nn	np	np	--	nn	nn	np	nn	np	nn	nn	nn	np	nn	nn	--	np	np	nn	nn	np	np	--	nn	nn	--	--
lg1	93.nn_np_137564	nn	nn	nn	nn	--	nn	nn	np	nn	--	np	nn	--	nn	np	nn	np	--	np	np	--	np	--	nn	nn	--	--	nn	np	nn	--	np	nn	nn	nn	np	--	nn	nn	np	np	nn	nn	np	--	np	nn	nn
lg1	91.nn_np_282481	--	np	nn	nn	np	nn	nn	np	--	--	np	nn	--	--	np	--	np	np	np	np	np	np	nn	nn	--	np	nn	nn	np	nn	nn	np	nn	--	np	np	--	nn	nn	np	np	--	nn	np	np	np	nn	nn
lg1	73.nn_np_176494	np	nn	--	np	nn	np	--	nn	np	np	nn	np	np	np	nn	np	nn	nn	nn	nn	nn	nn	np	--	np	nn	nn	np	nn	np	nn	nn	np	nn	nn	nn	np	np	np	nn	nn	np	np	nn	nn	nn	np	np
lg1	99.nn_np_294658	--	nn	np	--	nn	np	np	nn	np	np	nn	--	--	--	nn	np	nn	nn	nn	nn	nn	--	np	--	--	nn	nn	np	nn	np	nn	nn	np	--	nn	nn	--	np	np	nn	nn	--	np	nn	nn	nn	--	--
lg1	99.nn_np_299137	np	nn	np	np	nn	np	--	nn	np	np	nn	np	np	np	nn	np	nn	nn	nn	nn	nn	nn	np	np	np	nn	nn	np	nn	np	nn	nn	np	np	nn	nn	np	np	np	nn	nn	np	np	nn	nn	nn	np	nn
lg1	96.nn_np_362558	nn	np	nn	--	np	--	nn	np	nn	--	--	--	nn	--	np	nn	--	np	np	np	np	np	nn	nn	--	np	--	--	np	nn	np	--	--	nn	--	np	--	nn	nn	np	np	nn	--	np	np	np	--	--
lg1	96.nn_np_366393	--	np	nn	--	np	nn	nn	np	nn	nn	np	--	nn	nn	np	--	np	np	np	np	np	np	nn	nn	nn	np	nn	nn	np	nn	np	np	--	nn	np	np	nn	nn	nn	np	np	nn	nn	np	np	np	--	nn
lg1	99.nn_np_205014	np	nn	np	np	nn	--	np	nn	--	--	nn	np	np	--	nn	--	--	--	nn	--	nn	--	np	--	--	nn	nn	np	nn	nn	nn	nn	np	np	--	nn	--	np	np	--	nn	np	--	nn	nn	nn	np	np
lg1	96.nn_np_366470	nn	np	nn	nn	np	nn	nn	nn	nn	nn	nn	nn	nn	--	np	nn	np	np	np	np	np	nn	nn	nn	--	np	np	nn	np	--	np	nn	nn	--	nn	np	nn	nn	nn	np	--	--	np	np	np	np	nn	nn
lg1	99.nn_np_298869	np	nn	np	np	nn	np	np	nn	np	np	nn	np	np	np	--	np	nn	nn	nn	nn	nn	nn	np	np	np	nn	nn	np	nn	np	nn	nn	np	np	nn	nn	np	np	np	nn	--	np	np	nn	nn	nn	np	np
lg1	99.nn_np_269742	nn	np	nn	nn	np	nn	nn	nn	nn	nn	np	nn	nn	--	--	nn	np	np	np	--	np	np	nn	nn	nn	np	--	nn	--	nn	np	nn	--	--	np	nn	--	nn	--	np	--	--	nn	np	np	np	--	nn
lg1	99.nn_np_258963	nn	nn	np	np	nn	np	np	nn	np	np	nn	nn	np	np	nn	nn	--	nn	--	--	nn	--	nn	np	np	nn	nn	np	nn	np	nn	nn	np	np	--	nn	np	np	np	--	nn	np	np	--	nn	nn	np	np
lg1	99.nn_np_217818	--	nn	np	np	--	np	--	nn	--	np	nn	nn	np	--	--	np	nn	--	nn	nn	nn	nn	nn	np	np	nn	nn	np	--	np	--	nn	np	np	nn	nn	--	np	np	--	--	--	np	nn	--	nn	--	np
lg1	93.nn_np_189079	nn	np	nn	--	np	nn	nn	np	nn	nn	nn	--	nn	nn	np	nn	np	np	np	np	np	np	nn	np	--	np	np	nn	--	--	np	np	nn	--	np	np	--	nn	nn	np	np	nn	np	--	np	np	--	--
lg1	99.nn_np_299015	np	nn	np	np	nn	np	np	nn	np	np	nn	np	np	np	np	np	nn	np	nn	np	nn	nn	np	np	np	nn	nn	np	nn	np	nn	nn	np	np	nn	nn	np	np	np	nn	np	np	np	nn	nn	nn	np	np
lg1	96.nn_np_366520	np	np	--	--	np	np	np	np	np	nn	np	--	--	nn	np	--	np	np	np	np	np	--	np	nn	--	--	np	nn	np	nn	np	np	nn	--	--	np	nn	--	nn	np	np	--	nn	np	--	np	nn	nn
lg1	99.nn_np_227736	nn	nn	nn	np	nn	np	nn	np	--	--	--	--	--	--	nn	np	nn	nn	--	nn	nn	nn	np	np	--	--	nn	np	nn	--	--	--	np	nn	--	nn	np	np	nn	nn	nn	np	np	nn	nn	--	np	--
lg1	99.nn_np_296843	nn	nn	nn	np	nn	nn	nn	nn	--	np	nn	np	--	--	nn	np	nn	nn	nn	nn	nn	--	nn	np	--	--	--	np	--	np	nn	nn	--	np	nn	nn	np	--	--	nn	--	np	--	nn	nn	nn	np	np
lg1	99.nn_np_247357	np	nn	nn	np	nn	np	np	--	--	--	--	np	--	np	nn	np	--	nn	nn	--	nn	--	--	np	np	nn	--	np	nn	np	--	--	np	np	--	nn	np	--	np	nn	--	np	np	--	nn	nn	np	np
lg1	99.nn_np_201710	--	--	nn	--	nn	np	np	nn	np	np	--	np	np	--	nn	np	nn	nn	nn	--	--	nn	np	np	--	nn	nn	--	nn	np	nn	--	--	--	--	nn	--	--	np	nn	--	--	np	--	nn	nn	np	np
lg1	99.nn_np_238642	np	--	np	np	nn	np	np	nn	np	np	--	np	np	nn	nn	np	nn	--	nn	nn	nn	--	np	np	np	--	nn	np	--	np	--	--	np	np	--	nn	--	np	--	nn	nn	--	np	nn	nn	nn	--	np
lg1	99.nn_np_297647	nn	nn	nn	np	nn	nn	nn	nn	np	np	nn	np	np	--	nn	np	nn	nn	nn	nn	nn	nn	nn	np	--	nn	nn	np	nn	np	nn	nn	--	np	nn	nn	np	np	np	nn	nn	nn	np	nn	--	nn	np	--
lg1	99.nn_np_219136	--	nn	nn	--	np	nn	nn	np	nn	nn	np	nn	nn	--	np	--	np	np	np	np	np	np	nn	nn	--	np	np	nn	nn	--	nn	np	nn	nn	nn	nn	nn	--	nn	np	nn	nn	nn	np	nn	np	--	--
lg1	99.nn_np_265944	nn	--	nn	nn	nn	np	np	nn	np	--	nn	np	nn	--	nn	np	--	nn	--	--	nn	np	--	--	nn	--	--	nn	--	--	nn	nn	--	np	--	nn	np	--	--	--	np	nn	--	nn	nn	np	np	nn
lg1	99.nn_np_284652	--	np	--	--	--	nn	nn	np	--	--	--	nn	nn	np	np	nn	nn	nn	np	nn	np	np	nn	nn	np	nn	np	np	nn	--	--	--	nn	--	nn	--	--	nn	np	nn	np	np	np	--	np	nn	nn	--
lg1	99.nn_np_224159	--	nn	np	--	np	nn	nn	--	nn	np	--	np	nn	--	np	--	--	nn	np	--	np	np	nn	nn	np	nn	np	nn	--	--	np	np	nn	nn	np	np	--	nn	--	nn	np	--	np	nn	--	nn	nn	nn
lg1	99.nn_np_33909	nn	np	np	np	--	nn	nn	np	--	np	np	np	nn	np	np	nn	--	nn	np	--	np	--	--	nn	np	--	--	np	nn	nn	nn	np	np	--	--	np	--	nn	np	--	np	--	--	--	--	nn	nn	nn
lg1	97.nn_np_186376	np	nn	--	nn	nn	np	np	nn	np	nn	np	nn	--	nn	nn	np	np	nn	nn	np	nn	--	np	np	--	nn	nn	nn	np	np	--	--	nn	--	nn	nn	np	np	nn	--	--	--	np	np	--	--	np	np
lg1	99.nn_np_241535	--	np	np	--	np	nn	nn	np	--	np	nn	np	nn	--	np	--	--	nn	np	--	np	--	nn	nn	np	--	np	np	nn	nn	np	np	--	--	--	np	--	--	np	nn	np	np	--	nn	np	--	nn	--
lg1	99.nn_np_281483	nn	np	np	np	--	--	nn	np	--	np	nn	np	nn	np	np	--	nn	nn	np	--	np	np	nn	nn	np	--	np	np	nn	--	np	np	--	np	--	np	--	--	--	--	np	np	np	nn	np	nn	--	--
lg1	99.nn_np_253237	--	np	np	np	np	nn	nn	np	nn	np	--	np	--	np	np	nn	nn	nn	np	nn	np	np	nn	nn	np	--	np	np	nn	nn	np	np	--	np	--	np	nn	--	--	nn	np	--	--	nn	nn	nn	nn	nn
lg1	97.nn_np_280746	np	nn	nn	--	--	--	np	nn	np	nn	np	nn	np	--	--	--	np	np	nn	np	nn	--	np	np	nn	np	nn	--	--	np	--	--	nn	nn	np	nn	--	--	--	--	--	nn	np	np	--	--	np	np
lg1	96.nn_np_313716	np	nn	nn	--	nn	np	np	nn	np	--	np	nn	np	--	nn	np	--	np	--	np	nn	nn	np	np	--	--	nn	nn	--	nn	nn	nn	nn	--	np	nn	np	np	--	np	--	nn	nn	np	nn	np	np	--
lg1	99.nn_np_224354	--	np	np	np	np	--	nn	np	--	--	nn	np	--	np	np	nn	nn	nn	--	nn	np	np	nn	nn	--	--	np	--	nn	--	np	np	np	np	np	--	--	--	--	--	nn	np	np	--	--	nn	nn	nn
lg1	99.nn_np_53776	nn	np	np	--	np	nn	nn	--	nn	np	nn	np	nn	np	np	--	--	nn	--	nn	np	np	nn	nn	np	nn	nn	np	--	--	nn	np	--	nn	--	np	--	nn	np	nn	--	--	--	--	np	--	nn	nn
lg1	99.nn_np_284487	--	--	np	np	np	nn	nn	np	nn	np	--	np	nn	np	np	nn	nn	nn	np	nn	np	np	nn	nn	np	nn	np	np	--	--	nn	np	np	np	--	np	nn	nn	np	nn	--	np	np	nn	np	--	nn	nn
lg1	97.hk_hk_75413	--	--	hk	hh	hh	hk	kk	hh	hk	hk	kk	hh	hh	--	hk	--	hk	hk	hk	hh	hk	hh	--	hk	--	hk	--	hk	--	hh	hk	--	hh	hh	hh	hh	hk	--	hh	--	hh	hh	--	--	--	--	--	kk
lg1	97.nn_np_326035	--	np	nn	--	nn	np	np	np	--	nn	--	nn	nn	nn	nn	--	--	np	nn	--	nn	nn	--	np	nn	nn	nn	nn	np	nn	np	nn	--	--	np	nn	np	np	nn	np	nn	--	--	np	nn	np	np	np
lg1	97.hk_hk_76185	--	--	hk	--	--	hk	kk	hk	hk	hk	--	hh	hh	hk	hk	--	hh	hk	hk	hk	hk	hh	kk	hk	hh	hk	hk	hk	--	--	hk	hk	hh	hh	--	hh	--	kk	hh	--	hh	hh	--	--	hk	hh	hk	kk
lg1	99.hk_hk_48789	--	hk	kk	hk	hk	hh	hk	hh	hh	kk	hk	--	hk	hk	kk	--	--	hh	--	--	kk	hk	hk	hh	kk	kk	--	--	hh	hk	hk	--	hk	--	hk	hk	hh	hh	hk	hk	hk	hk	--	--	--	hh	--	hk
lg1	99.hk_hk_57841	hk	hk	hh	hk	hk	kk	hk	kk	--	hh	--	hk	hk	hh	hh	kk	kk	--	hh	kk	hh	hk	hk	kk	hh	hh	--	--	kk	--	kk	--	hk	hk	hk	hk	kk	--	hk	hk	hk	hk	--	--	--	--	kk	hk
lg1	99.nn_np_258226	--	nn	np	np	np	nn	nn	nn	nn	np	--	np	np	np	np	--	nn	nn	np	np	np	np	nn	nn	--	--	np	np	nn	--	nn	--	np	--	np	np	nn	nn	--	nn	--	np	np	np	np	nn	nn	--
lg1	97.nn_np_311725	--	np	nn	--	nn	np	nn	np	--	--	np	nn	--	--	nn	--	--	np	--	np	nn	nn	--	np	nn	nn	nn	nn	np	--	--	nn	nn	--	nn	nn	--	np	nn	--	nn	nn	--	np	nn	np	np	np
lg1	97.hk_hk_71430	hh	hh	hk	--	kk	hk	hh	hk	hk	hk	--	--	kk	hk	hk	--	--	hk	hk	hk	hk	kk	hh	hk	--	hk	hk	kk	--	--	--	--	--	--	--	kk	hk	--	kk	hh	kk	kk	--	hh	hk	hk	hk	hh
lg1	97.nn_np_330893	--	np	nn	nn	nn	np	np	np	np	nn	nn	nn	nn	nn	nn	np	np	np	nn	np	nn	nn	np	np	nn	nn	nn	nn	nn	nn	np	nn	nn	nn	--	nn	np	np	nn	np	nn	nn	nn	np	nn	np	np	np
lg1	97.hk_hk_107721	--	hh	hk	--	--	hk	hh	hk	hk	hk	hh	--	kk	hk	hk	hk	hk	hk	hk	kk	hk	kk	hh	hk	--	hk	--	hk	--	--	hk	hk	kk	kk	--	--	--	--	--	--	--	kk	hk	hh	hk	hk	hk	--
lg1	97.nn_np_236426	np	--	nn	nn	--	np	np	--	np	nn	np	nn	nn	--	nn	--	--	np	nn	--	nn	--	--	np	nn	--	nn	nn	np	--	np	nn	nn	--	nn	nn	--	--	nn	--	nn	--	np	nn	nn	nn	np	--
lg1	97.nn_np_229511	np	np	nn	--	nn	np	np	np	np	nn	np	nn	nn	--	--	np	--	--	nn	np	nn	nn	np	--	nn	nn	--	--	np	--	nn	--	nn	nn	--	nn	--	np	--	np	nn	nn	np	np	nn	np	nn	np
lg1	99.hk_hk_41390	hk	kk	hh	hk	hk	kk	hk	--	--	hh	--	hk	hk	hh	--	kk	--	kk	hh	hk	hh	hk	hk	kk	--	hh	--	hh	--	--	--	--	kk	hk	--	hk	kk	hk	hh	hk	hk	hk	hk	hk	hh	kk	kk	hh
lg1	97.nn_np_284142	--	np	nn	nn	nn	np	--	np	--	nn	np	np	nn	nn	nn	np	--	np	nn	nn	nn	nn	np	np	nn	nn	nn	nn	--	--	nn	nn	--	nn	--	nn	np	np	nn	--	--	nn	nn	nn	nn	--	np	nn
lg1	99.nn_np_181919	nn	nn	nn	nn	np	nn	nn	nn	nn	nn	nn	nn	--	--	--	--	nn	nn	np	np	np	np	nn	nn	np	--	--	np	nn	np	nn	--	np	np	np	np	nn	--	np	nn	np	np	np	np	np	nn	--	np
lg1	96.hk_hk_111539	kk	kk	hk	hh	hh	hk	kk	hk	--	hk	kk	hk	--	--	hk	--	hh	hk	hk	--	hk	--	kk	hk	--	hh	hk	--	--	hk	hk	hk	--	hh	--	hh	hk	--	--	kk	hh	hh	--	hk	--	hk	hk	hk
lg1	99.nn_np_136632	--	nn	np	np	np	nn	nn	nn	nn	np	--	nn	--	--	np	nn	nn	nn	--	np	np	np	nn	nn	np	np	--	np	nn	--	--	nn	--	nn	np	np	nn	--	np	--	np	nn	np	np	np	nn	nn	np
lg1	97.nn_np_295612	--	np	--	nn	nn	np	np	np	np	nn	--	np	--	--	nn	np	np	np	nn	nn	nn	nn	np	nn	nn	--	--	nn	--	nn	np	--	--	np	nn	nn	np	--	nn	np	nn	nn	np	nn	nn	np	np	nn
lg1	99.nn_np_186086	nn	--	np	np	np	nn	nn	np	--	np	--	--	np	np	np	nn	--	nn	np	--	np	--	nn	--	--	--	np	np	nn	np	--	nn	np	nn	np	np	nn	--	np	nn	np	np	np	np	np	--	nn	np
lg1	99.hk_hk_31452	hk	hk	kk	hh	hk	hh	hk	hh	--	kk	hk	--	hk	--	kk	--	hh	hh	kk	hk	--	--	hk	hh	kk	--	--	kk	--	hk	hh	--	hk	hh	hk	hk	--	hk	--	hk	--	hk	hk	--	kk	--	--	--
lg1	96.hk_hk_113055	kk	kk	hk	hh	hh	hk	kk	hk	hk	hk	--	hk	--	hk	hk	--	--	kk	hk	--	hk	hh	--	hk	--	--	hk	hk	hk	--	hk	--	--	hk	--	hh	hk	--	hh	kk	--	hh	hk	hk	hk	hk	hk	hk
lg1	99.nn_np_228765	--	nn	np	np	np	nn	nn	nn	--	np	--	--	np	--	--	nn	--	np	np	np	np	np	nn	nn	--	--	np	np	nn	--	--	np	--	--	np	np	nn	--	np	nn	np	--	np	np	np	nn	nn	np
lg1	96.hk_hk_150312	hh	hh	hh	kk	kk	--	hh	hk	hk	hk	hh	hk	kk	hk	hh	hk	hk	kk	hk	kk	hk	--	hh	hk	hk	--	hk	--	hk	kk	hk	hk	--	--	kk	kk	hk	hh	kk	hh	--	--	hk	hk	hk	hk	hh	hh
lg1	99.nn_np_246195	nn	nn	np	--	np	nn	nn	nn	nn	np	nn	nn	np	np	np	nn	--	np	nn	np	np	np	nn	nn	--	np	nn	np	--	np	--	np	np	nn	--	nn	--	nn	np	--	--	--	np	np	--	nn	nn	np
lg1	99.nn_np_177136	nn	nn	np	np	np	nn	nn	nn	--	np	nn	--	np	nn	np	nn	--	np	np	--	np	np	nn	nn	--	np	--	np	--	np	--	--	--	nn	--	np	nn	nn	np	nn	--	--	--	np	--	--	nn	np
lg1	99.nn_np_163628	np	--	nn	nn	nn	np	--	--	--	nn	--	--	nn	nn	nn	--	--	nn	nn	--	nn	np	np	np	nn	--	--	nn	np	nn	--	--	nn	--	--	nn	--	np	nn	np	nn	nn	np	nn	--	np	--	nn
lg1	99.nn_np_293204	nn	nn	np	--	nn	nn	nn	nn	--	--	--	nn	np	np	np	--	nn	np	np	np	np	--	nn	nn	np	np	np	np	nn	--	nn	--	np	--	--	np	--	--	np	--	--	np	np	--	np	nn	nn	np
lg1	96.hk_hk_43132	--	kk	hh	hh	--	hk	kk	hk	--	hk	kk	hk	--	--	hk	hk	--	hh	hk	hh	hh	--	--	hk	hk	hk	hk	kk	--	hh	hk	hk	hh	hk	hh	hh	hk	kk	--	kk	hh	--	--	--	--	hk	hk	hk
lg1	99.nn_np_284344	nn	nn	nn	--	nn	nn	nn	nn	nn	np	nn	nn	np	nn	np	nn	nn	np	np	np	np	--	nn	nn	np	np	np	np	nn	--	--	--	np	nn	np	np	nn	--	--	--	--	--	nn	np	nn	nn	nn	np
lg1	99.nn_np_287129	nn	nn	np	nn	np	nn	nn	nn	--	np	nn	nn	np	np	np	--	nn	np	np	np	--	nn	nn	nn	np	np	--	np	--	np	nn	--	np	nn	--	np	--	nn	--	--	np	--	np	--	--	nn	--	np
lg1	99.nn_np_290007	--	nn	np	--	np	nn	nn	--	nn	np	nn	nn	np	np	np	--	--	np	np	--	--	nn	nn	nn	--	--	np	np	--	np	nn	--	np	--	nn	--	--	nn	np	nn	np	np	np	nn	np	nn	nn	np
lg1	97.nn_np_320642	np	--	--	nn	nn	np	np	np	np	--	np	np	nn	nn	--	np	nn	nn	nn	--	nn	np	np	np	--	--	nn	nn	--	nn	np	--	nn	np	--	nn	np	--	--	np	nn	nn	np	nn	nn	--	np	nn
lg1	97.nn_np_303186	np	np	nn	nn	nn	np	np	np	--	--	np	np	nn	--	nn	np	np	nn	nn	nn	nn	np	np	np	--	--	nn	nn	--	--	--	--	--	np	--	nn	np	np	nn	np	--	nn	--	nn	--	nn	np	nn
lg1	99.nn_np_282028	nn	--	np	np	np	nn	nn	nn	nn	np	nn	nn	np	np	np	nn	--	--	np	np	np	--	--	nn	--	np	np	--	nn	--	nn	np	--	--	--	np	nn	nn	--	nn	np	np	np	np	nn	nn	nn	--
lg1	99.nn_np_227401	nn	nn	np	--	np	nn	nn	nn	nn	np	nn	nn	np	np	np	nn	--	--	--	--	np	nn	nn	nn	nn	np	nn	np	--	--	nn	--	np	nn	np	np	--	nn	np	--	--	np	np	--	np	nn	nn	np
lg1	99.nn_np_164089	np	--	--	nn	nn	np	np	np	--	nn	--	nn	--	--	nn	np	--	nn	nn	nn	nn	np	np	np	nn	nn	nn	nn	np	--	np	--	--	np	nn	nn	--	--	nn	np	--	nn	np	nn	nn	--	np	nn
lg1	96.hk_hk_139098	--	--	hk	--	--	hk	hh	hk	hh	hk	--	hk	--	hk	hk	hk	hk	kk	hk	--	hk	--	hh	hk	hk	--	kk	hk	kk	--	hk	--	hk	hk	kk	kk	hk	--	--	hh	kk	kk	hk	hh	--	hk	--	hk
lg1	96.hk_hk_113318	kk	--	--	--	hh	--	kk	kk	--	--	kk	kk	--	hk	kk	--	hk	hh	--	hh	hk	--	--	--	hk	--	--	hk	hk	--	hk	--	hh	kk	hk	hh	hk	kk	hh	--	hh	--	hk	hk	hk	--	kk	--
lg1	96.hk_hk_131854	hh	hh	hk	kk	kk	--	hh	hh	--	hk	--	hk	hk	hk	hk	hk	--	kk	hk	--	hh	hk	--	hk	--	hk	--	hk	--	kk	kk	--	--	--	hk	kk	hk	hk	--	--	kk	--	hk	hh	hk	hk	hk	--
lg1	64.hk_hk_108282	--	kk	hk	hh	hh	kk	kk	--	hk	hk	kk	hk	hh	hk	--	--	--	hk	hk	--	hk	hk	--	hk	hk	--	--	kk	hk	--	--	--	--	kk	--	hh	--	--	hh	kk	--	--	hk	hk	hk	hh	--	hk
lg1	96.hk_hk_153981	--	--	hk	kk	--	hh	hh	hh	kk	hk	--	hk	--	--	hk	hk	hk	kk	--	kk	hk	hk	hh	hk	--	hk	kk	hk	hh	kk	hk	--	kk	hh	--	kk	hk	hk	kk	hh	kk	--	--	hk	hk	--	--	hk
lg1	99.hk_hk_48890	hk	hk	hh	--	hk	hk	hk	hk	--	hh	hk	kk	hh	--	hh	--	kk	hk	--	--	hh	kk	hh	kk	hh	hk	--	--	--	hk	--	--	--	kk	--	hk	--	kk	hk	hk	--	hk	hk	--	hh	--	--	hh
lg1	99.hk_hk_46975	kk	hk	--	hh	hk	hk	--	hk	kk	hh	--	kk	hh	--	hh	kk	kk	hk	--	kk	hh	--	hk	kk	hh	hh	hk	hk	--	--	kk	--	hk	kk	--	hk	--	--	--	hk	hk	hk	hk	--	--	--	kk	hh
lg1	99.hk_hk_31355	hk	hk	hh	hh	hk	hk	hk	hk	--	hh	hk	kk	hh	--	--	--	--	hk	hh	hk	hh	--	hk	kk	hh	--	hk	hk	--	hk	--	--	--	hk	hh	hk	--	--	--	--	kk	hk	hk	--	--	kk	kk	hh
lg1	96.hk_hk_141167	--	hh	--	kk	--	hh	hh	--	--	--	--	hk	--	hk	hk	--	hk	kk	hk	--	kk	--	--	hk	--	hk	kk	--	--	--	hk	--	kk	hh	kk	kk	hk	kk	--	hh	kk	kk	kk	hk	--	hk	hk	hk
lg1	99.hk_hk_32298	hk	hk	kk	--	--	hk	hk	hk	hh	kk	--	hh	kk	--	kk	--	--	hk	--	hk	hk	--	--	hh	kk	--	hk	--	hh	hk	--	--	--	--	--	hk	--	hh	hk	hk	hk	hk	hk	kk	--	hh	--	kk
lg1	97.hk_hk_119634	--	hk	kk	--	hk	hk	hk	hk	hh	kk	hk	--	kk	kk	kk	hh	--	hk	kk	hk	hk	--	hk	--	--	kk	hk	hk	hh	hk	--	kk	hk	hk	--	hk	hh	--	hk	hk	--	hk	hk	kk	--	--	hh	kk
lg1	99.hk_hk_35227	kk	hk	--	hh	hk	hk	hk	hk	--	hh	hk	kk	hh	--	hh	hk	kk	hk	hh	hk	hk	hk	hk	kk	--	hh	hk	hk	--	--	kk	hh	hk	hk	--	hk	kk	kk	kk	hk	hk	hk	--	--	hh	hk	kk	hh
lg1	96.hk_hk_31317	hk	--	hh	--	kk	hh	hh	hh	hk	hk	--	hk	--	--	hk	hh	hk	kk	hk	--	kk	hh	--	--	hk	hk	--	kk	--	kk	hk	hk	--	--	--	kk	hk	hk	--	hh	kk	--	hk	hk	hk	hk	--	hk
lg1	65.hk_hk_28438	hk	hh	hk	--	kk	hh	hh	hh	hk	hk	hh	--	hk	hk	hk	hh	--	kk	hk	kk	kk	hh	--	hk	hk	--	--	--	--	kk	hk	hk	--	--	hk	--	hk	hk	kk	--	kk	--	--	--	--	kk	hk	--
lg1	97.hk_hk_180818	hh	--	kk	--	hk	hk	hk	--	--	kk	hk	hh	kk	kk	kk	hk	--	hk	kk	hk	hh	hk	hk	hh	kk	kk	hk	hk	hh	--	hh	--	--	hk	kk	hk	hh	--	--	hk	--	hh	kk	kk	kk	--	--	kk
lg1	99.hk_hk_57556	hh	hk	kk	--	hk	hh	hk	hk	hh	kk	--	hh	kk	--	hk	--	hh	hk	kk	kk	hk	hk	hk	hh	kk	kk	hk	--	hh	hk	--	--	hk	--	--	hk	hh	--	hk	hk	hk	hh	kk	--	--	--	hh	kk
lg1	99.hk_hk_31270	hh	hk	kk	--	hk	hk	hk	hk	hh	--	hk	hh	kk	kk	--	hk	--	hk	kk	hk	hk	--	hk	--	--	kk	hk	kk	hk	--	hh	--	kk	--	--	hk	hh	--	hk	--	kk	hk	--	kk	--	--	hh	--
lg1	99.hk_hk_50993	kk	--	hh	hh	hk	hh	hk	hk	kk	hh	hk	kk	hh	--	hh	hh	--	hk	hh	--	hk	hk	kk	kk	hh	--	--	hk	kk	hk	kk	--	hk	kk	--	hk	kk	kk	hk	hk	--	hk	hk	--	hh	kk	kk	hh
lg1	99.nn_np_240347	--	nn	nn	--	np	nn	nn	--	--	nn	--	--	np	np	np	nn	nn	np	nn	np	np	--	nn	nn	nn	--	--	--	--	--	nn	nn	--	nn	--	np	nn	--	np	nn	--	--	--	np	np	--	--	np
lg1	99.nn_np_235567	nn	nn	np	np	np	nn	nn	nn	--	np	--	nn	np	np	np	--	--	np	nn	--	--	--	nn	nn	np	np	np	--	np	--	nn	np	np	nn	--	np	--	nn	np	--	--	--	--	np	np	--	nn	np
lg1	99.nn_np_132061	np	np	nn	--	nn	np	np	--	np	nn	np	--	--	--	nn	--	np	nn	np	nn	nn	np	np	np	--	--	--	nn	nn	--	--	--	--	np	--	nn	np	--	--	--	--	--	--	nn	nn	np	np	nn
lg1	97.nn_np_280605	--	nn	nn	nn	nn	np	np	np	np	--	nn	np	nn	--	nn	np	--	nn	np	nn	nn	np	np	np	nn	--	nn	--	nn	nn	np	nn	--	np	nn	nn	np	np	nn	np	--	--	nn	nn	--	np	np	nn
lg1	99.nn_np_275877	--	np	nn	--	nn	np	np	np	np	nn	--	np	nn	--	--	np	np	nn	--	nn	nn	--	np	np	nn	nn	--	nn	nn	nn	--	nn	--	np	--	nn	--	np	nn	np	nn	--	--	nn	nn	np	--	nn
lg1	99.nn_np_211913	--	np	nn	--	--	np	np	--	np	nn	np	np	nn	nn	nn	np	--	nn	np	--	nn	np	np	np	--	--	nn	nn	nn	--	np	nn	--	--	--	nn	--	--	--	np	np	nn	np	nn	nn	nn	np	nn
lg1	99.nn_np_208081	nn	nn	np	np	np	nn	nn	nn	nn	--	nn	--	--	--	--	--	nn	np	nn	np	np	nn	nn	--	--	np	np	np	np	--	--	np	np	--	np	--	nn	nn	np	nn	--	np	np	np	nn	--	nn	np
lg1	99.nn_np_238983	--	--	nn	np	np	nn	nn	nn	--	np	--	nn	np	--	np	nn	nn	np	--	np	--	nn	nn	nn	np	np	np	np	np	nn	--	--	--	np	np	np	nn	--	np	nn	nn	--	np	np	np	nn	nn	np
lg1	97.nn_np_310171	--	nn	nn	nn	nn	--	np	np	--	nn	np	np	nn	--	nn	np	np	nn	np	nn	nn	--	nn	np	nn	--	nn	nn	nn	--	--	nn	nn	np	--	nn	--	np	--	np	np	--	nn	--	nn	np	nn	nn
lg1	99.nn_np_260015	--	nn	--	--	np	nn	nn	nn	nn	np	nn	nn	np	np	np	nn	nn	np	nn	np	np	nn	nn	nn	nn	--	np	np	np	--	nn	np	np	nn	--	--	nn	nn	np	nn	--	nn	--	np	np	nn	--	np
lg1	99.nn_np_294571	nn	nn	np	--	np	nn	nn	nn	nn	np	--	nn	np	np	np	--	nn	np	nn	--	np	nn	--	nn	--	--	np	np	np	nn	nn	np	np	nn	np	np	nn	--	np	nn	--	np	np	np	np	--	nn	--
lg1	97.hk_hk_113848	--	kk	kk	--	hk	hk	hk	hh	hh	hk	hk	--	kk	--	kk	--	hk	hk	--	--	hk	--	hh	hh	kk	kk	hk	hk	--	--	hh	kk	--	hk	hk	hk	hh	--	--	hk	--	--	kk	--	kk	hh	--	kk
lg1	99.nn_np_9778	--	nn	np	np	np	nn	nn	nn	--	np	--	nn	--	--	np	nn	nn	np	nn	--	np	nn	--	nn	nn	np	np	np	np	nn	--	np	np	--	--	--	nn	--	np	nn	--	--	np	--	np	nn	--	np
lg1	99.nn_np_287442	nn	nn	np	nn	np	nn	nn	nn	nn	np	nn	nn	--	--	--	nn	nn	np	--	np	np	--	--	nn	nn	np	np	nn	np	nn	--	--	nn	nn	np	nn	nn	nn	nn	nn	nn	--	--	np	--	--	--	np
lg1	99.nn_np_293895	nn	nn	np	--	np	nn	nn	nn	--	nn	--	np	np	np	np	nn	--	np	nn	--	np	nn	nn	nn	nn	np	np	np	np	--	--	np	--	nn	np	np	nn	--	np	np	--	np	np	np	nn	nn	--	np
lg1	99.nn_np_267780	nn	--	--	nn	np	nn	nn	nn	nn	nn	--	np	np	--	np	nn	--	np	nn	--	np	--	nn	nn	nn	np	--	np	nn	nn	nn	np	np	--	nn	np	--	nn	--	--	nn	np	np	np	np	--	nn	np
lg1	99.nn_np_281511	--	nn	np	--	--	nn	nn	nn	--	nn	--	np	np	np	np	--	--	np	nn	nn	np	--	nn	nn	--	np	--	np	--	--	nn	--	np	--	--	np	--	nn	np	--	--	--	np	np	np	nn	nn	np
lg1	99.nn_np_255375	--	nn	--	np	--	nn	nn	nn	--	nn	--	np	np	np	np	--	--	np	--	nn	np	nn	nn	nn	nn	--	--	np	np	--	--	np	--	nn	np	--	nn	nn	np	--	nn	np	np	np	np	nn	--	np
lg1	99.nn_np_104932	nn	np	np	--	nn	nn	nn	nn	nn	nn	--	np	np	nn	np	--	--	np	nn	--	np	--	nn	nn	nn	--	nn	np	--	nn	--	nn	--	nn	--	np	--	--	np	np	nn	np	--	--	np	nn	--	np
lg1	99.nn_np_238200	--	nn	nn	nn	np	np	np	nn	nn	--	--	nn	nn	np	nn	--	np	nn	np	np	nn	np	np	np	np	--	--	nn	nn	--	np	nn	nn	np	--	nn	np	np	--	nn	np	nn	np	nn	nn	np	--	nn
lg1	97.nn_np_39857	--	--	np	nn	nn	nn	--	nn	--	nn	--	np	np	--	np	--	nn	np	nn	nn	--	nn	--	nn	--	np	nn	np	--	nn	nn	--	np	nn	--	np	nn	--	np	np	nn	np	np	np	np	nn	nn	np
lg1	97.nn_np_189100	--	nn	nn	nn	np	np	np	np	np	np	--	nn	nn	np	nn	--	np	nn	np	np	nn	np	np	np	np	nn	np	nn	nn	np	np	--	nn	np	--	nn	--	np	nn	--	np	nn	np	nn	nn	np	np	nn
lg1	99.nn_np_252897	np	--	nn	nn	np	--	np	np	np	np	np	nn	nn	np	nn	nn	--	nn	nn	np	nn	np	np	np	np	--	np	--	--	np	--	--	nn	--	nn	--	np	np	nn	nn	--	nn	nn	nn	nn	--	np	nn
lg1	99.nn_np_229388	nn	np	np	np	nn	nn	nn	nn	nn	nn	--	np	np	--	np	np	--	np	nn	--	np	nn	nn	nn	nn	np	nn	np	np	nn	nn	--	--	np	--	np	nn	nn	--	--	nn	np	np	np	np	--	nn	np
lg1	97.nn_np_330174	np	nn	nn	--	np	nn	np	np	--	nn	np	nn	nn	np	nn	nn	--	nn	nn	np	nn	nn	nn	np	np	--	--	nn	nn	np	np	nn	nn	--	--	--	np	nn	nn	nn	--	nn	--	nn	nn	np	np	nn
lg1	99.nn_np_74390	np	nn	nn	nn	np	np	nn	--	np	--	--	nn	--	np	np	nn	np	nn	--	np	nn	np	np	np	np	nn	np	--	nn	--	--	--	nn	np	--	nn	--	--	nn	nn	nn	--	--	--	--	--	np	nn
lg1	97.nn_np_329393	np	nn	nn	np	np	np	np	np	--	np	--	nn	--	--	nn	nn	np	--	np	np	nn	--	np	np	--	nn	np	nn	nn	--	np	--	nn	np	--	nn	np	np	nn	--	np	nn	np	nn	nn	np	np	nn
lg1	97.nn_np_330558	np	--	nn	nn	np	np	np	np	np	np	np	nn	--	nn	--	nn	--	nn	np	np	nn	np	np	np	np	--	np	nn	--	np	np	nn	nn	np	--	nn	np	nn	--	--	np	--	nn	nn	--	np	np	nn
lg1	99.nn_np_293454	--	np	--	np	nn	nn	nn	--	nn	nn	nn	np	--	--	np	np	--	np	nn	nn	np	nn	--	nn	nn	--	nn	np	--	nn	nn	--	np	nn	--	np	nn	--	np	np	nn	--	--	np	np	nn	nn	--
lg1	99.nn_np_289708	nn	np	np	--	nn	nn	nn	nn	--	nn	--	nn	np	--	--	np	np	np	--	--	np	--	nn	nn	nn	--	nn	np	--	--	--	np	--	nn	--	np	--	--	np	--	--	np	np	--	--	--	nn	np
lg1	99.nn_np_204941	--	np	--	--	nn	nn	nn	nn	nn	nn	--	--	--	--	np	np	np	np	nn	--	np	--	nn	nn	--	np	nn	np	np	--	nn	--	np	nn	np	np	nn	nn	np	np	--	--	np	--	np	nn	--	--
lg1	99.nn_np_294925	nn	np	np	np	--	nn	--	nn	nn	nn	--	np	np	--	np	np	--	np	nn	--	np	nn	--	nn	nn	--	nn	np	np	nn	nn	--	np	nn	np	np	--	--	np	np	nn	nn	np	--	np	nn	--	np
lg1	99.nn_np_253720	nn	nn	np	np	--	nn	nn	nn	--	nn	--	np	--	nn	np	--	--	np	nn	--	np	nn	--	nn	--	--	--	np	np	nn	nn	--	nn	--	np	np	nn	nn	np	np	--	--	np	np	np	nn	nn	nn
lg1	99.nn_np_240708	--	np	nn	--	nn	--	nn	nn	--	nn	--	np	np	nn	np	np	np	np	nn	--	np	--	nn	nn	nn	np	np	np	np	--	--	--	np	--	--	np	--	--	np	np	--	--	--	nn	nn	nn	--	np
lg1	99.nn_np_268959	--	np	nn	--	nn	np	nn	--	nn	nn	np	--	np	--	np	np	np	np	--	--	np	--	--	nn	--	np	np	np	np	--	--	--	np	--	--	np	nn	--	np	np	nn	np	--	--	np	nn	--	np
lg1	99.nn_np_276343	--	nn	np	nn	np	nn	np	np	--	np	nn	nn	nn	--	nn	--	nn	nn	np	--	nn	np	np	np	np	--	nn	nn	nn	--	np	--	nn	np	--	nn	--	np	nn	nn	np	nn	np	np	nn	--	np	nn
lg1	3.hk_hk_80073	--	--	hk	--	hk	--	hh	hh	--	hk	--	--	--	hk	hk	hk	--	--	hh	hk	kk	--	--	hk	hk	hk	kk	kk	hk	hk	hk	--	--	--	--	kk	--	--	hk	kk	hk	--	kk	kk	hk	hk	hh	hk
lg1	78.hk_hk_95864	kk	hk	hk	hh	kk	kk	kk	kk	hh	hk	kk	hh	--	--	hk	hk	--	hh	kk	--	hh	kk	hh	hk	--	hk	--	hk	hk	--	--	hh	--	--	hh	hh	--	--	hk	--	--	hh	hk	hh	hk	hk	kk	hk
lg1	91.hk_hk_35679	--	hk	hk	--	kk	kk	kk	kk	hk	--	--	--	hh	kk	hk	--	--	--	kk	hk	hk	--	hk	hk	--	hk	hk	hk	--	--	hk	hh	--	--	hh	hh	hk	hk	hk	hh	--	--	hk	hh	--	hk	kk	hk
lg1	87.hk_hk_19821	kk	hk	hk	--	--	kk	kk	--	hk	hk	--	hh	hh	kk	hk	--	hk	hh	kk	--	hk	hk	hk	hk	kk	hk	hk	hk	--	--	--	--	hh	--	--	hh	hk	hk	hk	hh	hk	--	hk	--	hk	hk	--	--
lg1	78.hk_hk_102239	kk	--	hk	hh	kk	kk	kk	kk	--	hk	--	hh	--	--	hk	--	hk	hh	kk	hk	hh	--	hh	hk	kk	hk	hk	hk	--	--	--	hh	--	kk	--	hh	hk	kk	hk	--	--	--	hk	hh	hk	hk	--	hk
lg1	97.hk_hk_176495	hh	hk	hh	kk	hk	hk	hk	hk	kk	kk	hk	kk	--	--	hk	--	hk	hh	hk	hk	hk	hk	hk	kk	kk	hk	hh	--	hh	--	--	hh	--	--	--	hh	kk	--	--	hh	hk	kk	kk	hk	hh	hk	--	kk
lg1	99.hk_hk_50005	hk	hk	kk	kk	--	hk	hk	hk	hk	--	hk	--	kk	--	--	--	hk	kk	hh	hk	--	hk	hk	hh	hk	--	kk	--	--	hk	hk	kk	--	--	--	kk	--	hk	kk	hk	hk	--	hk	--	--	hh	hh	kk
lg1	60.hk_hk_86557	--	hk	--	kk	hh	hh	hh	hh	hk	hk	hh	kk	kk	--	hk	hk	--	kk	hh	hk	kk	hk	hk	hh	hh	--	hk	hk	--	hh	--	--	--	--	kk	kk	--	hk	hk	kk	--	--	hk	kk	--	hk	hh	kk
lg1	87.hk_hk_6695	hk	--	hk	hh	--	kk	kk	kk	hk	hk	--	--	--	--	hk	hh	--	hh	kk	hk	hk	--	kk	hk	--	hk	hh	hk	hk	hk	hk	hh	hk	kk	hh	hh	--	--	hk	hh	hk	hh	hk	hk	hk	hk	kk	hk
lg1	99.nn_np_257614	np	np	nn	nn	nn	--	np	nn	--	nn	np	np	np	--	--	nn	np	np	nn	nn	np	nn	nn	nn	nn	np	--	np	np	nn	nn	--	--	--	--	np	nn	--	--	np	nn	np	np	nn	np	nn	nn	nn
lg1	99.nn_np_258264	--	np	nn	--	nn	nn	nn	nn	nn	nn	nn	np	np	nn	np	np	--	np	--	nn	np	nn	nn	nn	nn	np	--	--	--	nn	nn	np	np	nn	np	np	--	nn	np	np	--	--	np	nn	--	--	nn	np
lg1	99.nn_np_46493	--	nn	nn	np	nn	np	nn	nn	--	nn	np	np	--	--	np	np	--	np	nn	nn	np	nn	nn	nn	nn	np	--	np	--	--	--	np	nn	--	nn	np	--	--	np	np	nn	nn	np	nn	nn	nn	nn	np
lg1	99.hk_hk_55215	--	hh	hk	--	hk	hh	kk	kk	hk	hk	--	hh	kk	--	kk	hh	--	hk	kk	hk	hk	--	hh	hh	hk	hh	hh	hk	hh	hh	kk	hk	--	--	hh	hh	--	--	kk	kk	--	hk	kk	kk	--	--	--	--
lg1	99.hk_hk_57457	--	hk	hk	hh	hk	hk	hh	hh	hk	hk	hk	--	hh	kk	hk	kk	--	hk	hh	hk	hk	hk	kk	kk	--	kk	kk	kk	hk	--	hh	hh	hh	hk	kk	kk	kk	hk	hk	hh	hh	hk	hk	hh	hh	kk	hh	hh
lg1	6.hk_hk_52994	--	--	hk	--	hk	hk	kk	kk	hk	hk	kk	hh	kk	--	hk	--	hh	hk	--	kk	hk	hk	--	hh	hh	hh	hh	hh	hk	hh	kk	hk	--	hh	--	hh	hh	hh	hk	kk	kk	hk	hk	kk	kk	hh	kk	kk
lg1	96.hk_hk_128615	hk	kk	kk	hk	hh	hh	hk	hk	--	hk	--	hk	--	hk	kk	hh	kk	hh	hk	kk	kk	kk	hk	kk	hh	hk	hh	hk	--	hk	hk	kk	--	--	--	hk	hk	--	--	--	kk	hk	--	hk	hk	--	hk	hk
lg1	97.hk_hk_162005	--	--	--	kk	kk	kk	hk	hk	kk	--	hh	--	--	hk	hh	hk	--	kk	hk	--	hh	hh	hk	hk	--	hk	hk	hk	hh	--	--	--	hh	--	kk	hk	hk	--	--	hk	hk	kk	hh	--	hk	hk	--	hk
lg1	99.nn_np_261796	np	nn	nn	nn	np	np	nn	nn	np	np	nn	np	--	np	--	np	--	np	--	nn	nn	--	np	np	np	np	np	np	nn	--	nn	nn	--	--	np	np	nn	nn	np	nn	nn	np	nn	nn	nn	np	--	nn
lg1	97.hk_hk_18366	hk	hh	hh	hk	--	kk	hk	hk	kk	--	hk	hk	kk	hk	hh	hk	hk	kk	hk	hh	hh	--	hk	hk	kk	hk	--	hk	--	--	hk	hh	--	kk	hk	hk	hk	hh	kk	hk	kk	--	--	--	hk	--	--	hk
lg1	99.hk_hk_2775	kk	hk	hk	hh	hk	hk	hh	hh	hk	--	--	kk	hk	--	hk	--	--	hk	hh	--	hk	hk	hk	--	--	--	--	kk	--	--	hh	hk	hh	hk	--	kk	--	hk	--	hh	hh	kk	hh	--	hh	kk	--	--
lg1	99.hk_hk_37352	--	hk	hk	kk	hk	hh	kk	kk	hk	--	kk	hh	--	--	hk	hh	hh	hk	kk	hk	hk	hk	hh	hh	hk	hh	hh	hh	hk	--	--	hk	--	--	--	hh	hh	hh	hk	--	--	kk	--	--	kk	hh	kk	kk
lg1	97.hk_hk_110655	--	hh	hh	hk	kk	kk	hk	hk	--	hk	--	hk	--	--	hh	hk	hh	kk	hk	hk	hk	hh	hh	hh	--	hk	hk	kk	--	--	hk	--	kk	--	hk	hk	hk	--	--	hk	hk	--	kk	hk	--	--	hh	hk
lg1	97.hk_hk_122873	hk	--	hh	--	--	kk	hk	hk	kk	--	hk	--	--	hk	--	hk	hk	kk	hk	hk	hh	--	hh	hh	kk	hk	hk	hk	--	--	hk	--	hk	kk	--	hk	hk	hh	kk	hk	--	hk	hk	--	--	hk	hh	--
lg1	99.hk_hk_27205	--	--	hk	hh	--	hk	hh	hh	--	hh	hh	--	hk	kk	hk	--	--	hk	hh	--	hk	hk	hk	hk	hk	kk	kk	kk	hk	--	--	--	--	hk	--	kk	kk	hk	hk	hh	--	--	hk	hh	hk	--	hk	hh
lg1	99.hk_hk_49018	kk	hk	hk	hh	hk	hk	hh	hh	hk	hh	--	kk	hk	kk	hk	hk	kk	hk	hh	--	hk	hh	hk	hk	--	--	kk	kk	hk	--	hh	--	hh	hk	--	--	kk	--	hk	hh	--	--	hk	hh	hk	kk	--	hh
lg1	87.hk_hk_37179	--	hh	hk	--	hk	--	kk	kk	kk	kk	--	hh	hk	--	hk	--	--	hk	kk	--	--	hk	hk	hk	hk	--	hh	hk	hk	--	kk	hk	kk	--	hk	hh	hh	--	--	kk	--	--	--	kk	hk	hh	--	--
lg1	99.nn_np_173898	np	--	nn	nn	np	np	nn	nn	np	--	--	np	--	--	nn	np	np	np	nn	--	nn	--	np	np	np	np	np	np	--	np	nn	nn	nn	np	--	np	np	--	np	--	--	--	--	nn	nn	nn	--	nn
lg1	97.hk_hk_177393	hk	hk	hh	--	kk	kk	hk	hk	--	hk	hk	hk	hh	--	hh	--	hk	kk	hk	--	hk	--	--	hh	kk	hk	--	kk	--	--	hk	--	hk	kk	--	hk	--	--	--	hk	hk	--	--	--	hk	hk	hh	--
lg1	99.nn_np_295179	np	nn	nn	nn	np	np	nn	nn	np	np	--	np	--	np	nn	np	np	np	--	nn	nn	nn	np	np	np	np	np	np	nn	np	nn	--	nn	np	np	np	np	--	--	--	--	np	np	--	nn	np	nn	--
lg1	99.nn_np_284495	np	nn	nn	nn	np	np	nn	nn	--	--	nn	np	nn	--	nn	np	np	np	nn	nn	nn	--	np	np	--	--	np	np	nn	np	nn	--	--	np	np	np	--	--	np	nn	nn	np	--	--	nn	np	nn	nn
lg1	99.nn_np_290231	np	nn	nn	nn	--	np	nn	nn	np	np	--	np	nn	--	nn	np	np	np	--	--	--	nn	nn	nn	--	--	np	np	nn	np	nn	--	--	--	np	nn	--	nn	np	--	--	--	nn	--	nn	np	--	--
lg1	99.nn_np_225192	nn	np	np	--	nn	nn	--	--	--	np	--	nn	np	--	np	nn	--	nn	np	np	np	--	np	np	--	nn	nn	nn	np	nn	np	--	np	--	--	nn	--	--	nn	--	np	nn	--	np	np	--	np	np
lg1	99.nn_np_292991	nn	nn	np	np	nn	nn	np	np	--	--	--	nn	np	nn	np	--	--	nn	np	--	np	--	np	np	--	--	nn	nn	np	nn	np	--	--	nn	nn	nn	--	np	nn	--	--	nn	np	np	nn	nn	--	np
lg1	99.nn_np_31404	--	--	np	--	nn	nn	np	np	--	np	np	nn	np	--	np	np	--	nn	np	nn	np	--	np	np	nn	--	--	nn	--	--	--	nn	np	nn	nn	nn	--	np	nn	np	np	nn	np	np	nn	nn	np	--
lg1	97.nn_np_278346	nn	nn	np	np	nn	nn	np	np	--	np	np	nn	--	--	np	--	nn	nn	np	nn	np	--	np	np	nn	--	--	nn	--	nn	np	--	--	nn	nn	nn	--	np	--	--	np	nn	--	np	nn	nn	np	np
lg1	99.nn_np_172659	np	np	nn	np	np	np	nn	nn	np	nn	--	np	nn	np	nn	nn	np	np	nn	np	--	--	nn	nn	--	--	np	np	--	--	--	--	nn	np	np	np	np	nn	np	nn	nn	np	--	nn	np	np	nn	--
lg1	99.nn_np_112687	--	--	nn	--	--	np	nn	nn	--	--	--	np	nn	--	nn	--	np	np	nn	np	nn	--	nn	--	np	--	np	np	nn	--	--	--	nn	nn	np	np	--	nn	np	nn	--	--	np	nn	np	np	nn	--
lg1	99.nn_np_294160	np	np	nn	np	np	np	nn	nn	--	nn	--	np	nn	np	nn	nn	np	np	nn	np	nn	--	nn	nn	np	nn	--	np	nn	--	--	--	nn	np	--	np	--	--	np	nn	nn	np	np	nn	np	np	nn	nn
lg1	97.nn_np_245786	nn	nn	nn	nn	nn	nn	np	np	--	np	--	nn	np	nn	np	np	--	nn	np	nn	np	np	np	np	--	--	nn	nn	np	nn	--	np	np	--	--	nn	nn	np	nn	--	--	--	nn	np	nn	nn	np	np
lg1	99.nn_np_143376	--	nn	nn	np	np	--	nn	nn	--	nn	nn	np	--	np	--	nn	np	np	nn	np	nn	nn	nn	nn	np	np	np	np	nn	--	nn	--	--	np	np	np	np	--	np	nn	--	np	--	nn	np	np	--	nn
lg1	99.hk_hk_49868	--	hh	hk	hh	--	hk	hk	kk	--	kk	kk	hh	hk	hh	hk	kk	--	hh	--	--	kk	hk	hk	hk	--	hk	--	hk	hk	hk	--	--	--	hk	hk	hh	--	hk	hk	kk	--	--	hk	kk	--	hk	hk	kk
lg1	99.nn_np_278539	np	np	nn	np	np	np	nn	nn	np	--	--	np	nn	np	nn	--	np	--	--	np	nn	--	nn	nn	np	np	nn	np	--	--	--	--	--	--	--	np	np	np	np	nn	--	np	np	--	--	--	nn	nn
lg1	99.nn_np_237024	--	np	nn	np	np	nn	nn	--	--	nn	--	np	--	np	nn	--	np	np	--	--	nn	--	--	nn	np	np	np	np	nn	nn	nn	--	nn	--	np	np	--	--	--	--	nn	np	np	nn	np	--	--	nn
lg1	97.nn_np_43648	nn	nn	np	nn	nn	nn	--	np	--	np	np	nn	np	--	np	np	--	nn	np	--	np	nn	np	np	nn	--	nn	nn	--	--	np	np	nn	nn	nn	nn	nn	--	nn	np	--	nn	--	np	nn	nn	np	nn
lg1	99.nn_np_246256	--	--	nn	np	np	np	nn	nn	np	nn	--	np	nn	np	nn	--	np	np	nn	np	--	nn	nn	nn	np	np	np	nn	nn	nn	nn	nn	--	np	np	np	np	nn	np	nn	nn	--	--	nn	--	--	--	nn
lg1	97.nn_np_130000	nn	--	np	nn	nn	nn	np	np	--	np	--	nn	np	--	np	np	--	--	np	--	np	np	np	--	nn	nn	nn	--	np	--	nn	--	np	nn	nn	nn	nn	--	--	np	--	nn	nn	--	nn	np	np	--
lg1	97.nn_np_93466	nn	nn	np	nn	nn	nn	np	np	np	np	--	nn	np	nn	--	np	--	nn	np	nn	np	np	np	np	--	nn	nn	nn	nn	--	np	--	np	nn	nn	nn	--	np	nn	np	--	nn	nn	--	nn	np	np	np
lg1	97.nn_np_170952	--	--	nn	nn	--	nn	np	np	--	np	np	nn	np	--	np	np	--	nn	np	nn	np	np	np	np	nn	nn	nn	nn	np	--	nn	--	--	nn	nn	nn	nn	--	--	np	--	nn	nn	np	nn	np	np	np
lg1	7.hk_hk_150089	hh	--	hk	hh	--	hk	hk	kk	hk	kk	--	hh	hk	hh	kk	kk	hh	hh	--	hk	kk	hk	hk	hk	hk	hk	--	hk	--	kk	--	hk	--	hh	--	hh	hh	hk	hk	--	kk	--	hk	kk	hk	hk	hk	kk
lg1	97.hk_hk_114578	--	hk	hh	hh	--	kk	hh	hk	kk	hk	hk	hk	--	hk	hh	--	--	hk	hk	--	hk	--	--	hh	kk	--	hk	kk	--	--	hk	--	kk	kk	kk	hk	hk	hh	kk	hk	--	hk	--	hk	kk	hh	hh	--
lg1	97.hk_hk_177792	--	hk	--	hk	--	kk	hh	hk	--	hk	--	hk	--	--	--	hk	kk	hk	--	--	hk	hh	hh	hh	--	kk	--	kk	hh	--	kk	--	hk	--	kk	hk	hk	hh	--	hk	--	hk	kk	hk	kk	--	--	hk
lg1	99.hk_hk_28624	--	--	hk	--	--	hk	hk	hh	hk	hh	hh	kk	hk	--	hk	hk	--	kk	--	kk	hh	--	hk	hk	--	--	--	hk	--	--	hh	hk	--	kk	hk	kk	kk	--	--	hh	hh	kk	hk	hh	hk	hk	hk	--
lg1	97.hk_hk_116261	hk	--	--	--	kk	kk	hh	hh	--	hk	hk	kk	--	hk	hh	hk	hh	hk	hk	--	--	hh	hh	hh	kk	kk	hk	kk	--	--	hk	--	--	--	kk	hk	--	hh	kk	--	hk	hk	--	hk	--	hh	--	--
lg1	97.hk_hk_164851	kk	kk	hh	kk	kk	kk	hh	hk	--	--	kk	hk	hh	--	hh	--	--	hk	hk	--	hk	hh	--	hh	--	--	hk	kk	hh	hh	hk	--	kk	--	kk	hk	--	hh	--	hk	hk	hk	kk	hk	kk	hh	--	hk
lg1	97.nn_np_328137	nn	--	np	nn	nn	nn	np	np	nn	np	nn	nn	np	--	np	np	--	nn	np	--	np	np	np	np	--	--	--	nn	np	np	np	--	nn	--	nn	nn	nn	--	nn	np	np	nn	nn	np	--	np	np	np
lg1	97.hk_hk_169859	hk	hh	kk	hk	hh	hh	kk	hk	--	hk	--	hh	--	--	--	hk	--	hk	--	hh	hk	kk	kk	kk	--	--	hk	hh	kk	kk	hh	kk	--	--	hh	hk	--	--	hh	--	hh	hk	hh	kk	hh	kk	--	hk
lg1	99.nn_np_260645	np	--	nn	nn	np	np	nn	nn	np	nn	np	np	--	--	nn	nn	np	np	nn	--	nn	nn	--	--	--	np	np	--	nn	nn	--	nn	--	--	--	np	--	--	np	nn	--	--	--	--	np	nn	--	nn
lg1	99.nn_np_270180	np	--	nn	np	np	np	nn	nn	np	nn	np	np	--	np	nn	--	--	np	--	np	nn	--	nn	nn	--	--	np	np	nn	--	--	--	--	--	np	np	nn	nn	--	nn	--	--	np	nn	np	--	nn	nn
lg1	97.hk_hk_178236	--	hk	hh	--	kk	kk	hh	hk	kk	hk	kk	kk	--	--	hh	hk	hk	hk	hk	--	hk	hh	hh	hh	--	kk	hk	kk	--	hh	hk	--	hk	--	--	hk	--	hh	--	hk	kk	hk	kk	hh	kk	hh	hh	hh
lg1	99.hk_hk_14380	--	hh	hk	--	hk	hk	hk	kk	hk	kk	hk	hk	--	--	--	--	--	hh	kk	hk	--	hk	hk	hk	hh	hk	--	hk	--	hk	kk	hk	--	hk	--	hh	hk	kk	hk	--	--	hh	hk	--	hk	hk	hk	kk
lg1	99.nn_np_175202	--	np	nn	np	np	np	nn	nn	--	--	--	np	nn	--	nn	--	np	np	nn	--	nn	nn	--	nn	np	np	np	np	nn	nn	--	nn	--	np	np	np	nn	nn	np	nn	np	--	--	--	--	nn	nn	--
lg1	99.nn_np_239429	np	np	nn	np	np	np	nn	nn	np	--	np	np	nn	np	--	nn	np	np	nn	np	nn	--	nn	nn	np	np	--	np	--	--	nn	--	--	--	np	np	np	--	np	nn	--	np	--	--	--	nn	nn	nn
lg1	97.nn_np_310377	nn	nn	np	nn	nn	nn	np	np	--	np	nn	nn	np	nn	np	np	--	nn	np	nn	np	np	np	np	--	nn	nn	nn	np	--	np	--	--	nn	nn	nn	np	np	nn	--	--	nn	nn	np	nn	np	np	np
lg1	97.hk_hk_145899	hk	hk	hh	hk	kk	kk	hh	hk	--	--	kk	hk	--	hk	hh	hk	hh	hk	hk	--	hk	hh	hk	hh	hk	kk	hk	--	--	--	--	hh	--	--	--	hk	--	hh	--	hk	--	hh	kk	hh	kk	hh	--	hk
lg1	99.nn_np_147376	np	np	nn	np	np	--	nn	nn	--	nn	--	nn	nn	--	nn	nn	np	np	nn	np	nn	nn	--	nn	np	nn	np	np	--	--	--	--	--	np	--	np	nn	--	--	nn	np	np	np	--	np	nn	--	nn
lg1	99.nn_np_286165	--	np	nn	np	np	--	nn	nn	np	--	np	nn	--	np	nn	nn	np	np	nn	--	--	nn	nn	nn	nn	np	np	np	nn	nn	--	--	nn	np	--	np	nn	--	np	--	--	np	--	nn	np	--	--	--
lg1	7.hk_hk_155906	hh	hh	hk	hh	hk	hk	hk	kk	--	kk	hk	kk	hk	--	hk	kk	--	hh	kk	--	kk	hk	hk	hk	hk	hk	hh	hk	hk	hk	--	hk	--	--	hk	hh	hk	hk	hk	--	--	--	hh	hk	kk	hk	hk	kk
lg1	99.hk_hk_5041	--	kk	hk	--	hk	--	hk	hh	hk	hh	hk	--	hk	--	hk	--	--	kk	hh	--	hh	hk	--	hk	hk	--	--	hk	kk	hk	--	hk	--	hk	--	kk	hk	hk	--	hh	hk	--	kk	hk	hk	--	--	hh
lg1	99.hk_hk_38974	--	--	hk	kk	hh	hk	hk	--	kk	hh	--	hh	hk	kk	hk	hh	kk	kk	hh	hk	--	hk	--	hk	--	--	kk	--	kk	--	hh	--	hh	hk	hh	kk	hk	--	hk	hh	hk	--	hk	hk	hk	hk	--	hh
lg1	97.hk_hk_128152	hk	hk	hh	hk	kk	--	hh	hk	hk	--	--	hk	hh	--	hh	hk	hk	hk	hk	--	hk	--	--	hh	--	--	hk	--	hh	--	--	hh	hk	--	kk	hk	hh	--	kk	--	kk	--	kk	hh	kk	--	hh	--
lg1	97.hk_hk_149899	hk	--	hh	hk	kk	kk	hh	hk	hk	hk	--	hk	hh	--	hh	--	hk	hk	--	--	hh	--	--	hh	hh	kk	hk	kk	--	--	hk	--	hk	kk	kk	hk	hh	--	--	hk	--	--	kk	hh	kk	--	hh	hk
lg1	99.nn_np_296823	np	nn	nn	nn	np	np	nn	nn	nn	nn	--	nn	nn	np	nn	nn	nn	np	nn	np	nn	nn	nn	nn	nn	nn	nn	np	nn	nn	nn	nn	nn	nn	nn	nn	nn	nn	np	nn	--	--	np	nn	nn	nn	nn	nn
lg1	97.hk_hk_169336	--	hk	hh	hk	kk	kk	hh	hk	hk	--	--	hk	--	--	--	hk	hk	hk	hk	--	hk	--	hh	hh	--	--	--	--	--	--	kk	--	hk	hk	--	--	--	hh	kk	hk	--	hk	kk	hh	--	hh	hh	hk
lg1	97.nn_np_318049	nn	nn	np	nn	nn	nn	np	np	--	np	nn	np	np	--	np	--	--	nn	np	--	np	np	np	np	np	nn	nn	nn	nn	--	np	np	--	--	nn	nn	np	nn	--	np	nn	--	nn	np	nn	np	--	np
lg1	97.nn_np_271109	nn	nn	np	nn	nn	nn	nn	nn	nn	--	nn	np	np	nn	np	--	--	--	np	--	np	np	np	--	np	nn	nn	nn	--	np	np	np	np	nn	nn	nn	--	np	nn	np	--	--	--	np	--	np	np	np
lg1	99.nn_np_285295	--	--	nn	np	np	np	np	nn	np	--	--	nn	nn	--	nn	nn	--	np	nn	np	nn	nn	nn	nn	nn	--	np	np	--	--	--	nn	--	np	--	np	--	nn	nn	--	np	np	--	nn	nn	--	--	nn
lg1	97.hk_hk_173562	hh	hk	kk	hk	hh	hh	hk	hk	hk	hk	hh	hk	--	hk	kk	hk	kk	--	hk	hh	hk	--	--	kk	--	hh	hh	hh	--	--	hk	kk	hk	--	hh	hk	kk	--	hh	hk	--	hk	--	kk	hh	--	kk	hk
[truncated: 4,411 more rows]
[truncated: 47 more columns]

## Sheet:  integrated genetic map
Information about the SNPs on the 30 LGs of the integrated genetic map.
[truncated: 10,897 more rows]
[truncated: 47 more columns]

[truncated: 1 more sheets: phenotype of population]
