# Supplementary material for: A high-density genetic map construction and sex-related loci identification in Chinese Giant salamander
Source: BMC Genomics. 2021 Apr 1;22:230. doi: 10.1186/s12864-021-07550-0 (PMC8017863; doi:10.1186/s12864-021-07550-0)
Supplement: Supplementary file 3 — Additional file 3: Table S3 Distribution of each SNP on the 30 LGs [file 12864_2021_7550_MOESM3_ESM.xls]

## Sheet: Sheet1
Information about the SNPs on the 30 LGs of the paternal, maternal and integrated genetic map.
Paternal map			Maternal map			Integrated map
Linkage Groups	SNPs	Position(cM)	Linkage Groups	SNPs	Position(cM)	Linkage Groups	SNPs	Position(cM)
lg1	73.lm_ll_37795	0	lg1	90.hk_hk_175803	0	lg1	73.lm_ll_37795	0
lg1	90.lm_ll_522311	0	lg1	99.hk_hk_27086	6.12	lg1	90.lm_ll_522311	0
lg1	69.lm_ll_105357	0	lg1	90.hk_hk_180481	9.15	lg1	69.lm_ll_105357	0
lg1	91.lm_ll_91124	0	lg1	97.hk_hk_163568	13.32	lg1	91.lm_ll_91124	0
lg1	93.lm_ll_3793	0	lg1	96.hk_hk_125414	13.32	lg1	93.lm_ll_3793	0
lg1	90.lm_ll_478844	0	lg1	99.hk_hk_56043	13.32	lg1	90.lm_ll_478844	0
lg1	90.lm_ll_666223	0	lg1	99.nn_np_256503	13.32	lg1	90.lm_ll_666223	0
lg1	90.lm_ll_538615	0	lg1	97.nn_np_241148	13.32	lg1	90.lm_ll_538615	0
lg1	7.lm_ll_315894	0	lg1	99.nn_np_114067	13.32	lg1	7.lm_ll_315894	0
lg1	90.lm_ll_688062	0	lg1	99.nn_np_234943	13.32	lg1	90.lm_ll_688062	0
lg1	99.lm_ll_106472	0	lg1	78.hk_hk_99929	13.32	lg1	99.lm_ll_106472	0
lg1	91.lm_ll_101689	0	lg1	91.nn_np_218365	13.32	lg1	91.lm_ll_101689	0
lg1	96.lm_ll_368098	0	lg1	99.nn_np_244505	13.32	lg1	96.lm_ll_368098	0
lg1	96.lm_ll_340011	0	lg1	97.nn_np_327453	13.32	lg1	96.lm_ll_340011	0
lg1	97.lm_ll_493904	0	lg1	97.nn_np_209691	13.32	lg1	97.lm_ll_493904	0
lg1	96.lm_ll_359927	0	lg1	99.nn_np_254347	13.32	lg1	96.lm_ll_359927	0
lg1	91.lm_ll_85251	0	lg1	99.nn_np_124725	13.32	lg1	91.lm_ll_85251	0
lg1	91.lm_ll_83649	0	lg1	99.nn_np_271458	13.32	lg1	91.lm_ll_83649	0
lg1	90.hk_hk_175803	0	lg1	99.nn_np_109625	14.33	lg1	90.hk_hk_175803	0
lg1	99.lm_ll_113987	0	lg1	99.hk_hk_49611	14.33	lg1	99.lm_ll_113987	0
lg1	96.lm_ll_375599	0	lg1	96.hk_hk_56882	14.33	lg1	96.lm_ll_375599	0
lg1	99.lm_ll_15385	0	lg1	97.hk_hk_101801	14.33	lg1	99.lm_ll_15385	0
lg1	99.lm_ll_79759	0	lg1	93.nn_np_185228	17.42	lg1	99.lm_ll_79759	0
lg1	99.hk_hk_27086	0	lg1	99.hk_hk_54575	17.42	lg1	99.hk_hk_27086	0
lg1	99.lm_ll_128679	0	lg1	99.nn_np_205910	18.43	lg1	99.lm_ll_128679	0
lg1	99.lm_ll_72615	0	lg1	99.hk_hk_52695	21.48	lg1	99.lm_ll_72615	0
lg1	99.lm_ll_139612	0	lg1	99.nn_np_294627	21.48	lg1	99.lm_ll_139612	0
lg1	96.lm_ll_245249	0	lg1	99.nn_np_124217	31.71	lg1	96.lm_ll_245249	0
lg1	96.lm_ll_281935	0	lg1	99.nn_np_237159	31.71	lg1	96.lm_ll_281935	0.5
lg1	96.lm_ll_338381	0	lg1	99.nn_np_213368	31.71	lg1	96.lm_ll_338381	0.5
lg1	96.lm_ll_244964	0	lg1	99.nn_np_189480	31.71	lg1	96.lm_ll_244964	0.5
lg1	99.lm_ll_59277	0	lg1	99.nn_np_271248	31.71	lg1	99.lm_ll_59277	1.01
lg1	96.lm_ll_361970	0	lg1	93.nn_np_161273	31.71	lg1	96.lm_ll_361970	1.01
lg1	99.lm_ll_125327	0	lg1	99.nn_np_152051	31.71	lg1	99.lm_ll_125327	1.01
lg1	90.hk_hk_180481	0	lg1	99.nn_np_276634	31.71	lg1	90.hk_hk_180481	1.01
lg1	97.lm_ll_536805	0	lg1	97.nn_np_314366	31.71	lg1	97.lm_ll_536805	1.01
lg1	97.hk_hk_163568	0	lg1	99.nn_np_260960	31.71	lg1	97.hk_hk_163568	1.51
lg1	99.lm_ll_41915	0	lg1	99.nn_np_171633	32.72	lg1	99.lm_ll_41915	2.01
lg1	96.lm_ll_275788	0	lg1	99.nn_np_270942	32.72	lg1	96.lm_ll_275788	2.51
lg1	96.lm_ll_182150	0	lg1	99.nn_np_221013	32.72	lg1	96.lm_ll_182150	3.02
lg1	96.hk_hk_125414	0	lg1	99.nn_np_296587	32.72	lg1	96.hk_hk_125414	3.02
lg1	99.hk_hk_56043	0	lg1	99.nn_np_293507	32.72	lg1	99.hk_hk_56043	3.02
lg1	99.lm_ll_88830	0	lg1	99.nn_np_164513	32.72	lg1	99.lm_ll_88830	3.02
lg1	78.hk_hk_99929	0	lg1	99.hk_hk_28801	32.72	lg1	99.nn_np_256503	4.03
lg1	99.lm_ll_142004	0	lg1	99.nn_np_257890	33.73	lg1	97.nn_np_241148	4.03
lg1	91.lm_ll_38221	0	lg1	97.hk_hk_37743	33.73	lg1	99.nn_np_114067	4.03
lg1	99.lm_ll_143324	0	lg1	99.nn_np_280077	34.74	lg1	99.nn_np_234943	4.03
lg1	96.lm_ll_198036	0	lg1	97.nn_np_280157	34.74	lg1	78.hk_hk_99929	4.03
lg1	96.lm_ll_373224	0	lg1	99.nn_np_254123	40.01	lg1	91.nn_np_218365	4.03
lg1	99.hk_hk_49611	0	lg1	99.hk_hk_8523	40.01	lg1	99.nn_np_244505	5.55
lg1	99.lm_ll_115154	0	lg1	99.nn_np_260008	45.15	lg1	97.nn_np_327453	5.55
lg1	96.hk_hk_56882	0	lg1	99.nn_np_205907	48.2	lg1	99.lm_ll_142004	6.05
lg1	99.lm_ll_126843	0	lg1	99.nn_np_135151	48.2	lg1	97.nn_np_209691	6.05
lg1	97.hk_hk_101801	0	lg1	99.hk_hk_36855	48.2	lg1	99.nn_np_254347	6.55
lg1	97.lm_ll_452887	0	lg1	97.nn_np_223840	48.2	lg1	99.nn_np_124725	7.06
lg1	99.lm_ll_95889	0	lg1	97.nn_np_155080	48.2	lg1	91.lm_ll_38221	7.06
lg1	96.lm_ll_380616	0	lg1	99.nn_np_284477	48.2	lg1	99.lm_ll_143324	7.06
lg1	99.lm_ll_137404	0	lg1	99.nn_np_258804	48.2	lg1	96.lm_ll_198036	7.06
lg1	97.lm_ll_539119	0	lg1	97.nn_np_189025	49.21	lg1	99.nn_np_271458	7.06
lg1	97.lm_ll_309315	0	lg1	97.nn_np_282780	50.22	lg1	96.lm_ll_373224	7.06
lg1	97.lm_ll_382602	0	lg1	99.nn_np_240696	50.22	lg1	99.nn_np_109625	7.06
lg1	97.lm_ll_570058	0	lg1	99.nn_np_256975	50.22	lg1	99.hk_hk_49611	7.06
lg1	97.lm_ll_227248	0	lg1	97.nn_np_271507	50.22	lg1	99.lm_ll_115154	7.06
lg1	99.lm_ll_34571	0	lg1	97.hk_hk_110016	53.25	lg1	96.hk_hk_56882	7.56
lg1	99.lm_ll_142263	0	lg1	97.hk_hk_89420	53.25	lg1	99.lm_ll_126843	7.56
lg1	99.hk_hk_54575	0	lg1	99.nn_np_209502	53.25	lg1	97.hk_hk_101801	9.08
lg1	99.lm_ll_112112	0	lg1	97.hk_hk_150251	53.25	lg1	97.lm_ll_452887	9.08
lg1	96.lm_ll_336044	0	lg1	99.nn_np_186999	53.25	lg1	99.lm_ll_95889	9.58
lg1	97.lm_ll_420810	0	lg1	99.nn_np_169018	65.83	lg1	96.lm_ll_380616	10.09
lg1	96.lm_ll_296318	0	lg1	97.nn_np_159159	67.85	lg1	99.lm_ll_137404	10.09
lg1	99.hk_hk_52695	0	lg1	99.nn_np_286800	67.85	lg1	97.lm_ll_539119	10.09
lg1	96.lm_ll_327912	0	lg1	99.nn_np_226898	67.85	lg1	97.lm_ll_309315	10.59
lg1	97.lm_ll_273253	0	lg1	99.nn_np_275273	67.85	lg1	97.lm_ll_382602	12.11
lg1	96.lm_ll_373855	0	lg1	99.nn_np_73198	67.85	lg1	97.lm_ll_570058	12.11
lg1	96.lm_ll_266371	0	lg1	99.nn_np_207883	67.85	lg1	97.lm_ll_227248	12.61
lg1	99.lm_ll_63525	0	lg1	99.nn_np_282245	70.9	lg1	99.lm_ll_34571	13.12
lg1	96.lm_ll_300046	0	lg1	99.nn_np_294254	70.9	lg1	99.lm_ll_142263	13.12
lg1	97.lm_ll_573920	0	lg1	99.nn_np_290206	70.9	lg1	93.nn_np_185228	13.62
lg1	91.lm_ll_67435	0	lg1	99.nn_np_131639	70.9	lg1	99.hk_hk_54575	14.63
lg1	96.lm_ll_298740	0	lg1	97.hk_hk_183558	71.91	lg1	99.lm_ll_112112	14.63
lg1	96.lm_ll_306784	0	lg1	99.hk_hk_10741	71.91	lg1	96.lm_ll_336044	14.63
lg1	97.lm_ll_512205	0	lg1	97.hk_hk_118243	71.91	lg1	99.nn_np_205910	14.63
lg1	96.lm_ll_366339	0	lg1	99.hk_hk_50644	71.91	lg1	97.lm_ll_420810	14.63
lg1	96.lm_ll_373741	13.37	lg1	91.hk_hk_10222	71.91	lg1	96.lm_ll_296318	14.63
lg1	97.lm_ll_555562	13.37	lg1	99.hk_hk_49635	71.91	lg1	99.hk_hk_52695	14.63
lg1	97.lm_ll_508102	13.37	lg1	99.hk_hk_53432	71.91	lg1	96.lm_ll_327912	14.63
lg1	99.lm_ll_139715	13.37	lg1	97.nn_np_292146	76.96	lg1	99.nn_np_294627	15.13
lg1	96.lm_ll_212480	13.37	lg1	99.nn_np_224111	76.96	lg1	97.lm_ll_273253	15.63
lg1	99.hk_hk_28801	14.38	lg1	99.nn_np_14572	76.96	lg1	96.lm_ll_373855	16.14
lg1	97.hk_hk_37743	15.39	lg1	97.nn_np_249602	76.96	lg1	96.lm_ll_266371	16.14
lg1	99.lm_ll_106267	15.39	lg1	97.nn_np_198640	76.96	lg1	99.lm_ll_63525	16.14
lg1	99.lm_ll_84778	17.43	lg1	99.nn_np_192675	76.96	lg1	96.lm_ll_300046	16.64
lg1	99.lm_ll_137269	17.43	lg1	99.nn_np_250921	76.96	lg1	97.lm_ll_573920	16.64
lg1	96.lm_ll_379543	17.43	lg1	99.nn_np_279418	76.96	lg1	91.lm_ll_67435	17.14
lg1	99.hk_hk_8523	18.44	lg1	99.nn_np_221449	76.96	lg1	96.lm_ll_298740	17.14
lg1	96.lm_ll_246804	19.45	lg1	99.nn_np_186009	76.96	lg1	96.lm_ll_306784	17.14
lg1	97.lm_ll_526639	19.45	lg1	99.nn_np_291513	76.96	lg1	99.nn_np_124217	17.64
lg1	97.lm_ll_527493	19.45	lg1	97.hk_hk_146539	76.96	lg1	97.lm_ll_512205	17.64
lg1	6.lm_ll_165523	19.45	lg1	99.hk_hk_54818	76.96	lg1	96.lm_ll_366339	17.64
lg1	99.hk_hk_36855	21.49	lg1	96.hk_hk_144874	76.96	lg1	99.nn_np_237159	18.65
lg1	97.lm_ll_550068	25.57	lg1	96.hk_hk_150498	76.96	lg1	99.nn_np_213368	18.65
lg1	99.lm_ll_152708	25.57	lg1	97.hk_hk_119676	76.96	lg1	99.nn_np_189480	19.16
lg1	99.lm_ll_153386	25.57	lg1	90.hk_hk_140604	76.96	lg1	99.nn_np_271248	20.68
lg1	99.lm_ll_21001	25.57	lg1	97.hk_hk_168241	77.97	lg1	93.nn_np_161273	27.07
lg1	91.lm_ll_21222	25.57	lg1	99.hk_hk_54820	77.97	lg1	99.nn_np_152051	27.07
lg1	91.lm_ll_51022	25.57	lg1	99.nn_np_229221	80.01	lg1	99.nn_np_276634	28.08
lg1	87.lm_ll_61660	25.57	lg1	97.hk_hk_155473	80.01	lg1	97.nn_np_314366	28.08
lg1	91.lm_ll_82337	25.57	lg1	97.nn_np_226861	81.02	lg1	99.nn_np_260960	28.08
lg1	99.lm_ll_91384	25.57	lg1	99.nn_np_134476	81.02	lg1	96.lm_ll_373741	28.08
lg1	99.lm_ll_121323	25.57	lg1	96.nn_np_246709	81.02	lg1	97.lm_ll_555562	28.08
lg1	87.lm_ll_107769	25.57	lg1	97.nn_np_320554	81.02	lg1	97.lm_ll_508102	28.58
lg1	91.lm_ll_98235	25.57	lg1	99.nn_np_167579	83.06	lg1	99.nn_np_171633	28.58
lg1	97.hk_hk_110016	25.57	lg1	97.nn_np_321304	85.1	lg1	99.nn_np_270942	28.58
lg1	99.lm_ll_85490	25.57	lg1	99.nn_np_267158	85.1	lg1	99.nn_np_221013	28.58
lg1	97.hk_hk_89420	25.57	lg1	99.nn_np_281034	85.1	lg1	99.nn_np_296587	28.58
lg1	97.hk_hk_150251	27.61	lg1	99.nn_np_236085	85.1	lg1	99.nn_np_293507	28.58
lg1	99.lm_ll_38931	31.69	lg1	97.nn_np_263919	85.1	lg1	99.lm_ll_139715	28.58
lg1	99.lm_ll_77265	31.69	lg1	97.nn_np_308610	85.1	lg1	96.lm_ll_212480	28.58
lg1	99.lm_ll_106493	31.69	lg1	99.nn_np_261325	91.5	lg1	99.nn_np_164513	28.58
lg1	99.lm_ll_153104	31.69	lg1	99.nn_np_246016	91.5	lg1	99.hk_hk_28801	28.58
lg1	78.lm_ll_345871	31.69	lg1	99.nn_np_235192	91.5	lg1	99.nn_np_257890	29.09
lg1	99.lm_ll_150526	31.69	lg1	99.nn_np_262189	91.5	lg1	97.hk_hk_37743	29.59
lg1	99.lm_ll_124390	31.69	lg1	97.nn_np_247488	91.5	lg1	99.lm_ll_106267	30.09
lg1	99.lm_ll_153391	31.69	lg1	99.nn_np_260808	91.5	lg1	99.nn_np_280077	30.09
lg1	91.lm_ll_84632	31.69	lg1	99.nn_np_164251	91.5	lg1	97.nn_np_280157	30.59
lg1	87.lm_ll_108011	32.7	lg1	97.nn_np_156916	91.5	lg1	99.lm_ll_84778	30.59
lg1	91.lm_ll_90572	32.7	lg1	97.nn_np_310075	91.5	lg1	99.lm_ll_137269	30.59
lg1	97.lm_ll_496018	32.7	lg1	97.nn_np_330945	91.5	lg1	96.lm_ll_379543	30.59
lg1	77.lm_ll_27697	33.71	lg1	99.nn_np_205536	91.5	lg1	99.nn_np_254123	30.59
lg1	99.lm_ll_129247	33.71	lg1	99.nn_np_271044	91.5	lg1	99.hk_hk_8523	30.59
lg1	91.lm_ll_75936	34.72	lg1	99.nn_np_222308	91.5	lg1	96.lm_ll_246804	30.59
lg1	91.lm_ll_20424	34.72	lg1	99.nn_np_158763	91.5	lg1	99.nn_np_260008	31.6
lg1	99.lm_ll_151842	35.73	lg1	99.nn_np_258910	91.5	lg1	97.lm_ll_526639	31.6
lg1	87.lm_ll_71147	35.73	lg1	99.nn_np_262345	91.5	lg1	97.lm_ll_527493	31.6
lg1	91.lm_ll_90298	35.73	lg1	99.nn_np_251658	91.5	lg1	99.nn_np_205907	31.6
lg1	78.lm_ll_142967	35.73	lg1	99.nn_np_292895	91.5	lg1	6.lm_ll_165523	31.6
lg1	91.lm_ll_62108	35.73	lg1	96.hk_hk_128346	91.5	lg1	99.nn_np_135151	32.11
lg1	97.lm_ll_550554	35.73	lg1	97.hk_hk_107171	92.51	lg1	99.hk_hk_36855	33.12
lg1	97.lm_ll_371984	35.73	lg1	96.hk_hk_73746	93.52	lg1	97.nn_np_223840	33.12
lg1	6.lm_ll_146774	35.73	lg1	7.hk_hk_37851	93.52	lg1	97.nn_np_155080	33.12
lg1	91.lm_ll_82406	36.74	lg1	96.hk_hk_129557	93.52	lg1	97.lm_ll_550068	33.12
lg1	87.lm_ll_86238	36.74	lg1	96.hk_hk_112979	93.52	lg1	99.nn_np_284477	33.62
lg1	99.lm_ll_92744	36.74	lg1	99.nn_np_237193	94.53	lg1	99.lm_ll_152708	34.12
lg1	97.hk_hk_183558	36.74	lg1	99.nn_np_260751	95.54	lg1	99.lm_ll_153386	35.13
lg1	99.hk_hk_10741	37.75	lg1	96.hk_hk_149633	95.54	lg1	99.nn_np_258804	35.13
lg1	91.lm_ll_68393	37.75	lg1	99.nn_np_144071	96.55	lg1	99.lm_ll_21001	35.13
lg1	99.lm_ll_140236	37.75	lg1	99.nn_np_203338	98.59	lg1	97.nn_np_189025	35.63
lg1	97.hk_hk_118243	37.75	lg1	99.hk_hk_1427	99.6	lg1	91.lm_ll_21222	35.63
lg1	87.lm_ll_45727	37.75	lg1	87.hk_hk_41404	99.6	lg1	97.nn_np_282780	35.63
lg1	99.hk_hk_50644	37.75	lg1	99.nn_np_259567	99.6	lg1	99.nn_np_240696	35.63
lg1	91.lm_ll_62109	37.75	lg1	99.nn_np_278266	99.6	lg1	91.lm_ll_51022	35.63
lg1	87.lm_ll_91354	37.75	lg1	97.hk_hk_143685	99.6	lg1	99.nn_np_256975	35.63
lg1	97.lm_ll_567093	37.75	lg1	97.nn_np_326933	99.6	lg1	87.lm_ll_61660	35.63
lg1	91.hk_hk_10222	37.75	lg1	99.nn_np_100818	99.6	lg1	91.lm_ll_82337	36.14
lg1	91.lm_ll_85983	37.75	lg1	99.nn_np_264071	99.6	lg1	97.nn_np_271507	36.64
lg1	99.hk_hk_49635	37.75	lg1	97.hk_hk_50319	99.6	lg1	99.lm_ll_91384	36.64
lg1	91.lm_ll_33328	37.75	lg1	96.hk_hk_107783	100.61	lg1	99.lm_ll_121323	36.64
lg1	96.lm_ll_280988	37.75	lg1	97.hk_hk_45791	100.61	lg1	87.lm_ll_107769	36.64
lg1	97.lm_ll_446517	37.75	lg1	99.nn_np_282045	100.61	lg1	91.lm_ll_98235	36.64
lg1	91.lm_ll_88115	37.75	lg1	97.hk_hk_103275	100.61	lg1	97.hk_hk_110016	37.14
lg1	99.lm_ll_9974	37.75	lg1	99.nn_np_182701	100.61	lg1	99.lm_ll_85490	37.14
lg1	99.hk_hk_53432	37.75	lg1	96.hk_hk_121516	100.61	lg1	97.hk_hk_89420	37.14
lg1	93.lm_ll_53291	37.75	lg1	7.hk_hk_141707	100.61	lg1	99.nn_np_209502	37.14
lg1	99.lm_ll_83152	37.75	lg1	97.nn_np_330748	100.61	lg1	97.hk_hk_150251	37.14
lg1	78.lm_ll_253776	37.75	lg1	99.nn_np_272342	100.61	lg1	99.nn_np_186999	37.14
lg1	99.lm_ll_146720	37.75	lg1	96.hk_hk_34403	100.61	lg1	99.lm_ll_38931	37.65
lg1	99.lm_ll_83787	37.75	lg1	97.hk_hk_135629	101.62	lg1	99.lm_ll_77265	37.65
lg1	97.lm_ll_450315	37.75	lg1	97.nn_np_92471	102.63	lg1	99.lm_ll_106493	37.65
lg1	99.lm_ll_77519	37.75	lg1	97.nn_np_310490	102.63	lg1	99.lm_ll_153104	37.65
lg1	99.lm_ll_127575	37.75	lg1	97.nn_np_309454	102.63	lg1	78.lm_ll_345871	37.65
lg1	91.lm_ll_94038	37.75	lg1	99.nn_np_293813	102.63	lg1	99.lm_ll_150526	37.65
lg1	99.lm_ll_109889	37.75	lg1	99.nn_np_257461	102.63	lg1	99.lm_ll_124390	37.65
lg1	97.lm_ll_563280	37.75	lg1	97.nn_np_330609	102.63	lg1	99.lm_ll_153391	38.66
lg1	97.lm_ll_327772	37.75	lg1	97.nn_np_325788	103.64	lg1	91.lm_ll_84632	38.66
lg1	99.lm_ll_123847	37.75	lg1	97.nn_np_298824	103.64	lg1	99.nn_np_169018	38.66
lg1	87.lm_ll_58735	37.75	lg1	97.nn_np_245309	103.64	lg1	87.lm_ll_108011	38.66
lg1	91.lm_ll_83424	38.76	lg1	96.nn_np_366154	103.64	lg1	91.lm_ll_90572	38.66
lg1	91.lm_ll_68915	43.82	lg1	87.hk_hk_52953	106.67	lg1	97.lm_ll_496018	38.66
lg1	91.lm_ll_91053	43.82	lg1	96.hk_hk_147218	109.72	lg1	97.nn_np_159159	38.66
lg1	97.hk_hk_146539	43.82	lg1	99.nn_np_284496	109.72	lg1	99.nn_np_286800	39.16
lg1	99.hk_hk_54818	44.83	lg1	96.hk_hk_115927	113.76	lg1	77.lm_ll_27697	39.16
lg1	96.hk_hk_144874	44.83	lg1	99.nn_np_298390	114.77	lg1	99.lm_ll_129247	39.16
lg1	96.hk_hk_150498	44.83	lg1	96.hk_hk_152667	116.81	lg1	99.nn_np_226898	39.16
lg1	87.lm_ll_71039	44.83	lg1	96.hk_hk_123796	117.82	lg1	99.nn_np_275273	39.16
lg1	97.hk_hk_119676	44.83	lg1	99.nn_np_299004	118.83	lg1	99.nn_np_73198	39.16
lg1	90.hk_hk_140604	44.83	lg1	99.hk_hk_33780	118.83	lg1	99.nn_np_207883	39.66
lg1	97.hk_hk_168241	44.83	lg1	99.nn_np_298985	118.83	lg1	91.lm_ll_75936	40.16
lg1	99.hk_hk_54820	44.83	lg1	99.hk_hk_22725	118.83	lg1	91.lm_ll_20424	40.67
lg1	99.lm_ll_107780	44.83	lg1	96.hk_hk_138873	118.83	lg1	99.nn_np_282245	40.67
lg1	97.hk_hk_155473	44.83	lg1	99.nn_np_298264	134.22	lg1	99.nn_np_294254	40.67
lg1	99.lm_ll_124735	44.83	lg1	99.hk_hk_58204	134.22	lg1	99.nn_np_290206	40.67
lg1	99.lm_ll_102533	44.83	lg1	99.nn_np_287728	141.76	lg1	99.lm_ll_151842	41.17
lg1	77.lm_ll_5548	44.83	lg1	99.nn_np_293538	144.85	lg1	87.lm_ll_71147	42.18
lg1	90.lm_ll_755571	44.83	lg1	99.nn_np_57910	144.85	lg1	91.lm_ll_90298	42.18
lg1	99.lm_ll_125211	44.83	lg1	99.nn_np_274402	144.85	lg1	78.lm_ll_142967	42.18
lg1	97.lm_ll_328396	45.84	lg1	99.nn_np_283000	144.85	lg1	91.lm_ll_62108	42.18
lg1	96.hk_hk_128346	52.97	lg1	99.nn_np_129555	145.86	lg1	97.lm_ll_550554	43.19
lg1	96.lm_ll_170378	52.97	lg1	99.nn_np_262889	145.86	lg1	97.lm_ll_371984	43.19
lg1	97.hk_hk_107171	52.97	lg1	99.nn_np_253909	145.86	lg1	6.lm_ll_146774	43.69
lg1	96.hk_hk_73746	53.98	lg1	99.nn_np_292356	146.87	lg1	99.nn_np_131639	43.69
lg1	7.hk_hk_37851	53.98	lg1	99.nn_np_298570	146.87	lg1	91.lm_ll_82406	44.7
lg1	96.hk_hk_129557	53.98	lg1	93.nn_np_113171	146.87	lg1	87.lm_ll_86238	44.7
lg1	96.hk_hk_112979	56.02	lg1	99.nn_np_229671	146.87	lg1	99.lm_ll_92744	44.7
lg1	97.lm_ll_109010	56.02	lg1	96.nn_np_350928	146.87	lg1	97.hk_hk_183558	44.7
lg1	96.hk_hk_149633	56.02	lg1	99.nn_np_157219	146.87	lg1	99.hk_hk_10741	44.7
lg1	97.lm_ll_562311	56.02	lg1	99.nn_np_63229	149.97	lg1	91.lm_ll_68393	46.22
lg1	69.lm_ll_54156	56.02	lg1	97.nn_np_101930	149.97	lg1	99.lm_ll_140236	46.73
lg1	97.lm_ll_574386	57.03	lg1	99.nn_np_133006	149.97	lg1	97.hk_hk_118243	46.73
lg1	99.hk_hk_1427	57.03	lg1	99.nn_np_34849	149.97	lg1	87.lm_ll_45727	48.77
lg1	87.hk_hk_41404	58.04	lg1	99.nn_np_293530	149.97	lg1	99.hk_hk_50644	48.77
lg1	97.hk_hk_143685	58.04	lg1	99.nn_np_158962	149.97	lg1	91.lm_ll_62109	50.29
lg1	60.lm_ll_293170	59.05	lg1	97.nn_np_325808	149.97	lg1	87.lm_ll_91354	50.79
lg1	97.hk_hk_50319	61.07	lg1	99.nn_np_297483	149.97	lg1	97.lm_ll_567093	50.79
lg1	97.lm_ll_401175	61.07	lg1	96.nn_np_362328	149.97	lg1	91.hk_hk_10222	50.79
lg1	77.lm_ll_32791	61.07	lg1	96.nn_np_366294	149.97	lg1	91.lm_ll_85983	51.3
lg1	96.hk_hk_107783	61.07	lg1	99.nn_np_297630	149.97	lg1	99.hk_hk_49635	51.3
lg1	97.lm_ll_537791	61.07	lg1	93.nn_np_137564	149.97	lg1	91.lm_ll_33328	51.3
lg1	97.lm_ll_254025	61.07	lg1	91.nn_np_282481	149.97	lg1	96.lm_ll_280988	51.8
lg1	97.hk_hk_45791	61.07	lg1	73.nn_np_176494	149.97	lg1	97.lm_ll_446517	51.8
lg1	97.lm_ll_553507	61.07	lg1	99.nn_np_294658	149.97	lg1	91.lm_ll_88115	52.3
lg1	97.hk_hk_103275	61.07	lg1	99.nn_np_299137	149.97	lg1	99.lm_ll_9974	53.31
lg1	69.lm_ll_62948	61.07	lg1	96.nn_np_362558	149.97	lg1	99.hk_hk_53432	53.31
lg1	96.hk_hk_121516	61.07	lg1	96.nn_np_366393	149.97	lg1	93.lm_ll_53291	53.31
lg1	7.hk_hk_141707	61.07	lg1	99.nn_np_205014	149.97	lg1	99.lm_ll_83152	53.31
lg1	96.hk_hk_34403	62.08	lg1	96.nn_np_366470	149.97	lg1	78.lm_ll_253776	53.81
lg1	97.hk_hk_135629	62.08	lg1	99.nn_np_298869	149.97	lg1	99.lm_ll_146720	54.32
lg1	8.lm_ll_196128	65.11	lg1	99.nn_np_269742	149.97	lg1	99.lm_ll_83787	54.82
lg1	97.lm_ll_526491	65.11	lg1	99.nn_np_258963	149.97	lg1	97.lm_ll_450315	55.32
lg1	97.lm_ll_529870	65.11	lg1	99.nn_np_217818	149.97	lg1	99.lm_ll_77519	55.82
lg1	96.lm_ll_348836	65.11	lg1	93.nn_np_189079	149.97	lg1	99.lm_ll_127575	58.92
lg1	97.lm_ll_498863	65.11	lg1	99.nn_np_299015	150.98	lg1	91.lm_ll_94038	61.48
lg1	87.hk_hk_52953	65.11	lg1	96.nn_np_366520	150.98	lg1	99.lm_ll_109889	61.98
lg1	97.lm_ll_481259	67.15	lg1	99.nn_np_227736	150.98	lg1	97.lm_ll_563280	63.51
lg1	69.lm_ll_83198	67.15	lg1	99.nn_np_296843	150.98	lg1	97.lm_ll_327772	63.51
lg1	97.lm_ll_448362	67.15	lg1	99.nn_np_247357	150.98	lg1	99.lm_ll_123847	63.51
lg1	99.lm_ll_2583	67.15	lg1	99.nn_np_201710	150.98	lg1	87.lm_ll_58735	65.03
lg1	96.lm_ll_310697	67.15	lg1	99.nn_np_238642	150.98	lg1	97.nn_np_292146	65.03
lg1	97.lm_ll_495027	67.15	lg1	99.nn_np_297647	150.98	lg1	99.nn_np_224111	65.03
lg1	65.lm_ll_150041	67.15	lg1	99.nn_np_219136	150.98	lg1	91.lm_ll_83424	65.03
lg1	96.hk_hk_147218	67.15	lg1	99.nn_np_265944	150.98	lg1	99.nn_np_14572	65.53
lg1	97.lm_ll_295423	72.29	lg1	99.nn_np_284652	150.98	lg1	97.nn_np_249602	65.53
lg1	65.lm_ll_153573	72.29	lg1	99.nn_np_224159	150.98	lg1	97.nn_np_198640	65.53
lg1	97.lm_ll_544519	72.29	lg1	99.nn_np_33909	150.98	lg1	99.nn_np_192675	65.53
lg1	77.lm_ll_36892	72.29	lg1	97.nn_np_186376	150.98	lg1	99.nn_np_250921	66.03
lg1	99.lm_ll_7558	72.29	lg1	99.nn_np_241535	150.98	lg1	99.nn_np_279418	66.54
lg1	97.lm_ll_550424	72.29	lg1	99.nn_np_281483	150.98	lg1	99.nn_np_221449	66.54
lg1	69.lm_ll_66566	72.29	lg1	99.nn_np_253237	150.98	lg1	99.nn_np_186009	66.54
lg1	97.lm_ll_547175	72.29	lg1	97.nn_np_280746	150.98	lg1	91.lm_ll_68915	67.04
lg1	96.hk_hk_115927	72.29	lg1	96.nn_np_313716	150.98	lg1	99.nn_np_291513	67.04
lg1	97.lm_ll_427346	72.29	lg1	99.nn_np_224354	150.98	lg1	91.lm_ll_91053	67.04
lg1	93.lm_ll_47593	72.29	lg1	99.nn_np_53776	150.98	lg1	97.hk_hk_146539	67.04
lg1	97.lm_ll_213100	72.29	lg1	99.nn_np_284487	150.98	lg1	99.hk_hk_54818	67.04
lg1	77.lm_ll_54732	72.29	lg1	97.hk_hk_75413	153.02	lg1	96.hk_hk_144874	67.04
lg1	49.lm_ll_86255	72.29	lg1	97.nn_np_326035	153.02	lg1	96.hk_hk_150498	67.54
lg1	97.lm_ll_575113	72.29	lg1	97.hk_hk_76185	153.02	lg1	87.lm_ll_71039	68.05
lg1	96.hk_hk_152667	72.29	lg1	99.hk_hk_48789	153.02	lg1	97.hk_hk_119676	68.55
lg1	69.lm_ll_113149	72.29	lg1	99.hk_hk_57841	153.02	lg1	90.hk_hk_140604	69.56
lg1	97.lm_ll_545136	72.29	lg1	99.nn_np_258226	154.03	lg1	97.hk_hk_168241	69.56
lg1	61.lm_ll_304078	72.29	lg1	97.nn_np_311725	154.03	lg1	99.hk_hk_54820	69.56
lg1	77.lm_ll_5061	72.29	lg1	97.hk_hk_71430	154.03	lg1	99.lm_ll_107780	69.56
lg1	77.lm_ll_27461	72.29	lg1	97.nn_np_330893	154.03	lg1	99.nn_np_229221	72.12
lg1	77.lm_ll_63297	72.29	lg1	97.hk_hk_107721	154.03	lg1	97.hk_hk_155473	72.12
lg1	96.hk_hk_123796	72.29	lg1	97.nn_np_236426	154.03	lg1	97.nn_np_226861	77.95
lg1	69.lm_ll_90887	72.29	lg1	97.nn_np_229511	154.03	lg1	99.lm_ll_124735	77.95
lg1	69.lm_ll_84755	72.29	lg1	99.hk_hk_41390	154.03	lg1	99.lm_ll_102533	78.96
lg1	77.lm_ll_4056	72.29	lg1	97.nn_np_284142	156.07	lg1	99.nn_np_134476	78.96
lg1	69.lm_ll_28612	72.29	lg1	99.nn_np_181919	156.07	lg1	96.nn_np_246709	78.96
lg1	96.lm_ll_380385	72.29	lg1	96.hk_hk_111539	156.07	lg1	97.nn_np_320554	78.96
lg1	90.lm_ll_701272	72.29	lg1	99.nn_np_136632	156.07	lg1	77.lm_ll_5548	78.96
lg1	93.lm_ll_6896	72.29	lg1	97.nn_np_295612	156.07	lg1	99.nn_np_167579	79.46
lg1	90.lm_ll_753797	72.29	lg1	99.nn_np_186086	156.07	lg1	90.lm_ll_755571	79.46
lg1	60.lm_ll_278037	72.29	lg1	99.hk_hk_31452	156.07	lg1	97.nn_np_321304	79.46
lg1	69.lm_ll_10576	72.29	lg1	96.hk_hk_113055	156.07	lg1	99.nn_np_267158	79.46
lg1	57.lm_ll_110896	72.29	lg1	99.nn_np_228765	156.07	lg1	99.nn_np_281034	79.96
lg1	90.lm_ll_750050	72.29	lg1	96.hk_hk_150312	156.07	lg1	99.nn_np_236085	79.96
lg1	90.lm_ll_687153	72.29	lg1	99.nn_np_246195	156.07	lg1	97.nn_np_263919	79.96
lg1	69.lm_ll_93787	72.29	lg1	99.nn_np_177136	156.07	lg1	97.nn_np_308610	80.97
lg1	93.lm_ll_58825	72.29	lg1	99.nn_np_163628	156.07	lg1	99.lm_ll_125211	87.94
lg1	99.hk_hk_33780	72.29	lg1	99.nn_np_293204	156.07	lg1	99.nn_np_261325	87.94
lg1	90.lm_ll_683721	72.29	lg1	96.hk_hk_43132	156.07	lg1	99.nn_np_246016	87.94
lg1	69.lm_ll_88317	72.29	lg1	99.nn_np_284344	156.07	lg1	99.nn_np_235192	89.46
lg1	90.lm_ll_686646	72.29	lg1	99.nn_np_287129	156.07	lg1	99.nn_np_262189	89.96
lg1	69.lm_ll_103585	73.3	lg1	99.nn_np_290007	156.07	lg1	97.nn_np_247488	89.96
lg1	99.hk_hk_22725	73.3	lg1	97.nn_np_320642	156.07	lg1	97.lm_ll_328396	89.96
lg1	90.lm_ll_583868	73.3	lg1	97.nn_np_303186	156.07	lg1	99.nn_np_260808	90.47
lg1	69.lm_ll_89576	73.3	lg1	99.nn_np_282028	156.07	lg1	99.nn_np_164251	91.99
lg1	96.hk_hk_138873	73.3	lg1	99.nn_np_227401	156.07	lg1	97.nn_np_156916	91.99
lg1	93.lm_ll_46273	73.3	lg1	99.nn_np_164089	157.08	lg1	97.nn_np_310075	91.99
lg1	69.lm_ll_84503	73.3	lg1	96.hk_hk_139098	160.11	lg1	97.nn_np_330945	92.49
lg1	69.lm_ll_19213	73.3	lg1	96.hk_hk_113318	164.21	lg1	99.nn_np_205536	92.49
lg1	93.lm_ll_6407	73.3	lg1	96.hk_hk_131854	166.23	lg1	99.nn_np_271044	92.49
lg1	65.lm_ll_154987	73.3	lg1	64.hk_hk_108282	166.23	lg1	99.nn_np_222308	92.49
lg1	69.lm_ll_10819	73.3	lg1	96.hk_hk_153981	168.25	lg1	99.nn_np_158763	92.49
lg1	77.lm_ll_53569	73.3	lg1	99.hk_hk_48890	170.29	lg1	99.nn_np_258910	92.49
lg1	56.lm_ll_157900	73.3	lg1	99.hk_hk_46975	170.29	lg1	99.nn_np_262345	92.49
lg1	93.lm_ll_55445	73.3	lg1	99.hk_hk_31355	170.29	lg1	99.nn_np_251658	92.49
lg1	99.hk_hk_58204	74.31	lg1	96.hk_hk_141167	171.3	lg1	99.nn_np_292895	92.49
lg1	77.lm_ll_75443	74.31	lg1	99.hk_hk_32298	172.31	lg1	96.hk_hk_128346	92.49
lg1	65.lm_ll_93029	77.36	lg1	97.hk_hk_119634	172.31	lg1	96.lm_ll_170378	92.49
lg1	97.lm_ll_569564	79.38	lg1	99.hk_hk_35227	175.34	lg1	97.hk_hk_107171	92.49
lg1	8.lm_ll_176990	83.42	lg1	96.hk_hk_31317	175.34	lg1	96.hk_hk_73746	92.49
lg1	8.lm_ll_65363	88.47	lg1	65.hk_hk_28438	175.34	lg1	7.hk_hk_37851	92.49
lg1	96.lm_ll_102599	92.53	lg1	97.hk_hk_180818	175.34	lg1	96.hk_hk_129557	92.49
lg1	99.lm_ll_36844	123.04	lg1	99.hk_hk_57556	176.35	lg1	96.hk_hk_112979	92.99
lg1	99.lm_ll_143829	123.04	lg1	99.hk_hk_31270	176.35	lg1	99.nn_np_237193	92.99
lg1	77.lm_ll_18891	125.08	lg1	99.hk_hk_50993	178.4	lg1	97.lm_ll_109010	92.99
lg1	97.lm_ll_430054	125.08	lg1	99.nn_np_240347	180.44	lg1	99.nn_np_260751	92.99
lg1	97.lm_ll_470105	125.08	lg1	99.nn_np_235567	180.44	lg1	96.hk_hk_149633	92.99
lg1	97.lm_ll_445189	125.08	lg1	99.nn_np_132061	182.48	lg1	99.nn_np_144071	92.99
lg1	96.lm_ll_288837	125.08	lg1	97.nn_np_280605	182.48	lg1	97.lm_ll_562311	92.99
lg1	99.lm_ll_140364	125.08	lg1	99.nn_np_275877	182.48	lg1	69.lm_ll_54156	93.5
lg1	6.lm_ll_170344	125.08	lg1	99.nn_np_211913	182.48	lg1	99.nn_np_203338	94
lg1	8.lm_ll_185471	125.08	lg1	99.nn_np_208081	182.48	lg1	97.lm_ll_574386	94
lg1	96.lm_ll_322251	125.08	lg1	99.nn_np_238983	182.48	lg1	99.hk_hk_1427	94.5
lg1	97.lm_ll_397270	125.08	lg1	97.nn_np_310171	182.48	lg1	87.hk_hk_41404	95.51
lg1	99.lm_ll_150201	125.08	lg1	99.nn_np_260015	182.48	lg1	99.nn_np_259567	96.52
lg1	99.lm_ll_111798	125.08	lg1	99.nn_np_294571	182.48	lg1	99.nn_np_278266	100.69
lg1	8.lm_ll_194040	125.08	lg1	97.hk_hk_113848	182.48	lg1	97.hk_hk_143685	108.23
lg1	8.lm_ll_168058	125.08	lg1	99.nn_np_9778	184.52	lg1	97.nn_np_326933	109.24
lg1	8.lm_ll_107775	125.08	lg1	99.nn_np_287442	184.52	lg1	60.lm_ll_293170	109.74
lg1	8.lm_ll_195884	125.08	lg1	99.nn_np_293895	184.52	lg1	99.nn_np_100818	111.27
lg1	99.lm_ll_126420	125.08	lg1	99.nn_np_267780	184.52	lg1	99.nn_np_264071	111.77
lg1	8.lm_ll_6364	125.08	lg1	99.nn_np_281511	184.52	lg1	97.hk_hk_50319	112.27
lg1	99.lm_ll_151871	125.08	lg1	99.nn_np_255375	184.52	lg1	97.lm_ll_401175	112.27
lg1	97.lm_ll_565746	125.08	lg1	99.nn_np_104932	184.52	lg1	77.lm_ll_32791	112.77
lg1	99.lm_ll_135329	125.08	lg1	99.nn_np_238200	184.52	lg1	96.hk_hk_107783	112.77
lg1	96.lm_ll_326867	128.17	lg1	97.nn_np_39857	186.56	lg1	97.lm_ll_537791	112.77
lg1	96.lm_ll_187581	128.17	lg1	97.nn_np_189100	186.56	lg1	97.lm_ll_254025	112.77
lg1	97.lm_ll_249135	128.17	lg1	99.nn_np_252897	186.56	lg1	97.hk_hk_45791	113.28
lg1	99.lm_ll_110395	128.17	lg1	99.nn_np_229388	186.56	lg1	97.lm_ll_553507	113.78
lg1	8.lm_ll_133304	130.19	lg1	97.nn_np_330174	186.56	lg1	99.nn_np_282045	113.78
lg1	97.hk_hk_75413	130.19	lg1	99.nn_np_74390	186.56	lg1	97.hk_hk_103275	113.78
lg1	97.hk_hk_76185	132.22	lg1	97.nn_np_329393	186.56	lg1	69.lm_ll_62948	114.28
lg1	99.hk_hk_48789	132.22	lg1	97.nn_np_330558	186.56	lg1	99.nn_np_182701	114.28
lg1	99.hk_hk_57841	132.22	lg1	99.nn_np_293454	186.56	lg1	96.hk_hk_121516	114.28
lg1	97.hk_hk_71430	132.22	lg1	99.nn_np_289708	186.56	lg1	7.hk_hk_141707	114.28
lg1	8.lm_ll_178995	132.22	lg1	99.nn_np_204941	186.56	lg1	97.nn_np_330748	114.28
lg1	99.lm_ll_106247	132.22	lg1	99.nn_np_294925	186.56	lg1	99.nn_np_272342	114.28
lg1	97.hk_hk_107721	132.22	lg1	99.nn_np_253720	186.56	lg1	96.hk_hk_34403	114.78
lg1	8.lm_ll_47223	133.23	lg1	99.nn_np_240708	186.56	lg1	97.hk_hk_135629	114.78
lg1	93.lm_ll_40983	133.23	lg1	99.nn_np_268959	186.56	lg1	97.nn_np_92471	114.78
lg1	99.hk_hk_41390	133.23	lg1	99.nn_np_276343	186.56	lg1	97.nn_np_310490	114.78
lg1	96.hk_hk_111539	135.25	lg1	3.hk_hk_80073	196.81	lg1	97.nn_np_309454	115.29
lg1	99.hk_hk_31452	137.27	lg1	78.hk_hk_95864	199.84	lg1	99.nn_np_293813	115.29
lg1	96.hk_hk_113055	138.28	lg1	91.hk_hk_35679	200.85	lg1	99.nn_np_257461	115.29
lg1	96.hk_hk_150312	138.28	lg1	87.hk_hk_19821	204.89	lg1	97.nn_np_330609	115.29
lg1	96.hk_hk_43132	140.3	lg1	78.hk_hk_102239	204.89	lg1	8.lm_ll_196128	115.79
lg1	97.lm_ll_398972	140.3	lg1	97.hk_hk_176495	204.89	lg1	97.lm_ll_526491	115.79
lg1	8.lm_ll_125428	140.3	lg1	99.hk_hk_50005	208.95	lg1	97.nn_np_325788	115.79
lg1	97.lm_ll_544489	140.3	lg1	60.hk_hk_86557	208.95	lg1	97.nn_np_298824	115.79
lg1	97.lm_ll_551966	140.3	lg1	87.hk_hk_6695	209.96	lg1	97.nn_np_245309	116.8
lg1	2.lm_ll_114068	140.3	lg1	99.nn_np_257614	209.96	lg1	96.nn_np_366154	116.8
lg1	96.lm_ll_383483	140.3	lg1	99.nn_np_258264	209.96	lg1	97.lm_ll_529870	116.8
lg1	97.lm_ll_563969	140.3	lg1	99.nn_np_46493	209.96	lg1	96.lm_ll_348836	117.3
lg1	97.lm_ll_432529	140.3	lg1	99.hk_hk_55215	227.02	lg1	97.lm_ll_498863	117.3
lg1	97.lm_ll_413490	140.3	lg1	99.hk_hk_57457	231.19	lg1	87.hk_hk_52953	117.3
lg1	97.lm_ll_518121	140.3	lg1	6.hk_hk_52994	231.19	lg1	97.lm_ll_481259	117.3
lg1	97.lm_ll_494469	140.3	lg1	96.hk_hk_128615	235.25	lg1	69.lm_ll_83198	117.3
lg1	77.lm_ll_4401	140.3	lg1	97.hk_hk_162005	235.25	lg1	97.lm_ll_448362	117.3
lg1	97.lm_ll_526174	140.3	lg1	99.nn_np_261796	235.25	lg1	99.lm_ll_2583	117.3
lg1	97.lm_ll_494961	140.3	lg1	97.hk_hk_18366	235.25	lg1	96.lm_ll_310697	117.3
lg1	99.lm_ll_124992	140.3	lg1	99.hk_hk_2775	236.26	lg1	97.lm_ll_495027	117.3
lg1	99.lm_ll_141103	140.3	lg1	99.hk_hk_37352	238.3	lg1	65.lm_ll_150041	117.3
lg1	97.lm_ll_526643	140.3	lg1	97.hk_hk_110655	239.31	lg1	96.hk_hk_147218	117.3
lg1	96.hk_hk_139098	140.3	lg1	97.hk_hk_122873	239.31	lg1	99.nn_np_284496	117.3
lg1	97.lm_ll_262941	140.3	lg1	99.hk_hk_27205	241.33	lg1	97.lm_ll_295423	117.8
lg1	99.lm_ll_147134	140.3	lg1	99.hk_hk_49018	242.34	lg1	65.lm_ll_153573	118.82
lg1	97.lm_ll_431090	140.3	lg1	87.hk_hk_37179	244.38	lg1	97.lm_ll_544519	118.82
lg1	69.lm_ll_211	140.3	lg1	99.nn_np_173898	244.38	lg1	77.lm_ll_36892	118.82
lg1	96.hk_hk_113318	140.3	lg1	97.hk_hk_177393	244.38	lg1	99.lm_ll_7558	118.82
lg1	97.lm_ll_208643	140.3	lg1	99.nn_np_295179	251.52	lg1	97.lm_ll_550424	119.32
lg1	97.lm_ll_406349	140.3	lg1	99.nn_np_284495	252.53	lg1	69.lm_ll_66566	119.32
lg1	97.lm_ll_441331	140.3	lg1	99.nn_np_290231	252.53	lg1	97.lm_ll_547175	119.32
lg1	96.lm_ll_198084	140.3	lg1	99.nn_np_225192	252.53	lg1	96.hk_hk_115927	119.82
lg1	96.hk_hk_131854	140.3	lg1	99.nn_np_292991	252.53	lg1	97.lm_ll_427346	119.82
lg1	64.hk_hk_108282	140.3	lg1	99.nn_np_31404	252.53	lg1	93.lm_ll_47593	119.82
lg1	97.lm_ll_351578	140.3	lg1	97.nn_np_278346	252.53	lg1	97.lm_ll_213100	120.32
lg1	96.hk_hk_153981	140.3	lg1	99.nn_np_172659	252.53	lg1	77.lm_ll_54732	120.32
lg1	99.hk_hk_48890	140.3	lg1	99.nn_np_112687	252.53	lg1	49.lm_ll_86255	120.32
lg1	97.lm_ll_397170	140.3	lg1	99.nn_np_294160	252.53	lg1	99.nn_np_298390	120.32
lg1	96.lm_ll_324194	140.3	lg1	97.nn_np_245786	252.53	lg1	97.lm_ll_575113	121.85
lg1	99.hk_hk_46975	140.3	lg1	99.nn_np_143376	252.53	lg1	96.hk_hk_152667	122.35
lg1	99.hk_hk_31355	140.3	lg1	99.hk_hk_49868	252.53	lg1	69.lm_ll_113149	123.87
lg1	97.lm_ll_396871	140.3	lg1	99.nn_np_278539	252.53	lg1	97.lm_ll_545136	123.87
lg1	96.hk_hk_141167	140.3	lg1	99.nn_np_237024	252.53	lg1	61.lm_ll_304078	123.87
lg1	99.hk_hk_32298	140.3	lg1	97.nn_np_43648	252.53	lg1	77.lm_ll_5061	123.87
lg1	97.hk_hk_119634	140.3	lg1	99.nn_np_246256	252.53	lg1	77.lm_ll_27461	123.87
lg1	7.lm_ll_291542	140.3	lg1	97.nn_np_130000	252.53	lg1	77.lm_ll_63297	123.87
lg1	97.lm_ll_391905	140.3	lg1	97.nn_np_93466	252.53	lg1	96.hk_hk_123796	123.87
lg1	99.hk_hk_35227	140.3	lg1	97.nn_np_170952	252.53	lg1	69.lm_ll_90887	123.87
lg1	96.hk_hk_31317	140.3	lg1	7.hk_hk_150089	252.53	lg1	69.lm_ll_84755	123.87
lg1	97.lm_ll_183938	140.3	lg1	97.hk_hk_114578	252.53	lg1	77.lm_ll_4056	123.87
lg1	97.lm_ll_512420	140.3	lg1	97.hk_hk_177792	252.53	lg1	69.lm_ll_28612	123.87
lg1	97.lm_ll_211193	140.3	lg1	99.hk_hk_28624	252.53	lg1	96.lm_ll_380385	123.87
lg1	65.hk_hk_28438	140.3	lg1	97.hk_hk_116261	253.54	lg1	99.nn_np_299004	123.87
lg1	97.hk_hk_180818	140.3	lg1	97.hk_hk_164851	254.55	lg1	90.lm_ll_701272	123.87
lg1	99.lm_ll_110382	140.3	lg1	97.nn_np_328137	257.6	lg1	93.lm_ll_6896	123.87
lg1	93.lm_ll_1323	140.3	lg1	97.hk_hk_169859	257.6	lg1	90.lm_ll_753797	123.87
lg1	99.hk_hk_57556	140.3	lg1	99.nn_np_260645	257.6	lg1	60.lm_ll_278037	124.37
lg1	97.lm_ll_563701	140.3	lg1	99.nn_np_270180	257.6	lg1	69.lm_ll_10576	124.88
lg1	96.lm_ll_107758	140.3	lg1	97.hk_hk_178236	257.6	lg1	57.lm_ll_110896	125.89
lg1	99.hk_hk_31270	140.3	lg1	99.hk_hk_14380	257.6	lg1	90.lm_ll_750050	125.89
lg1	99.hk_hk_50993	141.31	lg1	99.nn_np_175202	257.6	lg1	90.lm_ll_687153	126.39
lg1	99.lm_ll_91517	143.35	lg1	99.nn_np_239429	257.6	lg1	69.lm_ll_93787	126.39
lg1	99.lm_ll_112140	143.35	lg1	97.nn_np_310377	257.6	lg1	93.lm_ll_58825	126.89
lg1	97.hk_hk_113848	147.41	lg1	97.hk_hk_145899	257.6	lg1	99.hk_hk_33780	126.89
lg1	97.lm_ll_514239	160.77	lg1	99.nn_np_147376	258.61	lg1	90.lm_ll_683721	127.39
lg1	96.lm_ll_305404	160.77	lg1	99.nn_np_286165	259.62	lg1	69.lm_ll_88317	127.39
lg1	97.lm_ll_539065	160.77	lg1	7.hk_hk_155906	259.62	lg1	90.lm_ll_686646	127.9
lg1	97.lm_ll_421203	160.77	lg1	99.hk_hk_5041	259.62	lg1	99.nn_np_298985	127.9
lg1	99.lm_ll_41258	164.84	lg1	99.hk_hk_38974	260.63	lg1	69.lm_ll_103585	127.9
lg1	97.lm_ll_526989	167.87	lg1	97.hk_hk_128152	261.64	lg1	99.hk_hk_22725	127.9
lg1	97.lm_ll_458393	167.87	lg1	97.hk_hk_149899	261.64	lg1	90.lm_ll_583868	128.4
lg1	97.lm_ll_426929	167.87	lg1	99.nn_np_296823	261.64	lg1	69.lm_ll_89576	128.4
lg1	97.lm_ll_518547	167.87	lg1	97.hk_hk_169336	261.64	lg1	96.hk_hk_138873	128.4
lg1	97.lm_ll_405799	167.87	lg1	97.nn_np_318049	261.64	lg1	93.lm_ll_46273	128.9
lg1	99.lm_ll_88736	167.87	lg1	97.nn_np_271109	261.64	lg1	69.lm_ll_84503	128.9
lg1	97.lm_ll_514778	167.87	lg1	99.nn_np_285295	261.64	lg1	69.lm_ll_19213	128.9
lg1	91.lm_ll_91855	167.87	lg1	97.hk_hk_173562	261.64	lg1	93.lm_ll_6407	128.9
lg1	77.lm_ll_40287	167.87	lg1	99.nn_np_225465	261.64	lg1	65.lm_ll_154987	130.94
lg1	97.lm_ll_417733	167.87	lg1	99.nn_np_237547	261.64	lg1	69.lm_ll_10819	131.44
lg1	97.lm_ll_243190	167.87	lg1	97.hk_hk_174143	261.64	lg1	77.lm_ll_53569	131.95
lg1	3.hk_hk_80073	167.87	lg1	99.nn_np_114672	261.64	lg1	56.lm_ll_157900	132.45
lg1	97.lm_ll_291826	167.87	lg1	97.nn_np_305978	261.64	lg1	93.lm_ll_55445	132.95
lg1	99.lm_ll_108559	167.87	lg1	99.hk_hk_55454	264.69	lg1	99.nn_np_298264	132.95
lg1	90.lm_ll_351472	167.87	lg1	97.hk_hk_163188	264.69	lg1	99.hk_hk_58204	132.95
lg1	78.hk_hk_95864	167.87	lg1	97.hk_hk_164860	264.69	lg1	99.nn_np_287728	132.95
lg1	97.lm_ll_512918	167.87	lg1	97.nn_np_329124	266.71	lg1	77.lm_ll_75443	132.95
lg1	97.lm_ll_221533	167.87	lg1	99.nn_np_252597	266.71	lg1	99.nn_np_293538	132.95
lg1	87.lm_ll_99974	167.87	lg1	97.hk_hk_98198	266.71	lg1	99.nn_np_57910	132.95
lg1	91.hk_hk_35679	167.87	lg1	99.nn_np_264461	266.71	lg1	99.nn_np_274402	133.45
lg1	97.lm_ll_545520	167.87	lg1	99.nn_np_184815	266.71	lg1	99.nn_np_283000	133.96
lg1	97.lm_ll_335235	167.87	lg1	97.nn_np_303603	266.71	lg1	65.lm_ll_93029	134.46
lg1	97.lm_ll_407726	167.87	lg1	99.hk_hk_40643	266.71	lg1	99.nn_np_129555	134.46
lg1	99.lm_ll_107812	167.87	lg1	99.nn_np_185579	266.71	lg1	99.nn_np_262889	134.96
lg1	97.lm_ll_206501	167.87	lg1	97.hk_hk_131903	266.71	lg1	99.nn_np_253909	134.96
lg1	97.lm_ll_416576	167.87	lg1	97.nn_np_124224	266.71	lg1	97.lm_ll_569564	134.96
lg1	97.lm_ll_553327	167.87	lg1	99.nn_np_132202	266.71	lg1	99.nn_np_292356	135.47
lg1	97.lm_ll_562051	167.87	lg1	97.nn_np_291727	266.71	lg1	99.nn_np_298570	135.47
lg1	8.lm_ll_197306	167.87	lg1	99.nn_np_287236	266.71	lg1	93.nn_np_113171	135.47
lg1	99.lm_ll_91349	167.87	lg1	99.nn_np_265058	266.71	lg1	99.nn_np_229671	135.47
lg1	97.lm_ll_479009	167.87	lg1	99.nn_np_192334	267.72	lg1	96.nn_np_350928	135.47
lg1	97.lm_ll_546377	167.87	lg1	99.nn_np_240091	267.72	lg1	99.nn_np_157219	135.47
lg1	97.lm_ll_502418	167.87	lg1	90.nn_np_258277	267.72	lg1	8.lm_ll_176990	135.47
lg1	97.lm_ll_541228	167.87	lg1	99.hk_hk_51561	267.72	lg1	99.nn_np_63229	135.47
lg1	97.lm_ll_540759	167.87	lg1	99.hk_hk_42337	271.89	lg1	97.nn_np_101930	135.47
lg1	97.lm_ll_430617	167.87	lg1	99.nn_np_288326	271.89	lg1	99.nn_np_133006	135.97
lg1	97.lm_ll_544570	167.87	lg1	99.nn_np_218644	271.89	lg1	99.nn_np_34849	135.97
lg1	97.lm_ll_526119	167.87	lg1	99.nn_np_258865	271.89	lg1	99.nn_np_293530	135.97
lg1	97.lm_ll_519705	167.87	lg1	99.nn_np_66432	272.9	lg1	99.nn_np_158962	135.97
lg1	51.lm_ll_127206	167.87	lg1	97.nn_np_296886	272.9	lg1	97.nn_np_325808	136.47
lg1	97.lm_ll_505464	167.87	lg1	99.nn_np_190995	272.9	lg1	99.nn_np_297483	136.47
lg1	97.lm_ll_411736	167.87	lg1	99.nn_np_225650	272.9	lg1	96.nn_np_362328	136.47
lg1	99.lm_ll_69026	167.87	lg1	99.hk_hk_26747	278.98	lg1	96.nn_np_366294	137.48
lg1	97.lm_ll_430490	167.87	lg1	96.hk_hk_156677	279.99	lg1	99.nn_np_297630	137.48
lg1	105.lm_ll_91057	167.87	lg1	90.hk_hk_188100	279.99	lg1	93.nn_np_137564	138.49
lg1	91.lm_ll_58267	167.87	lg1	99.hk_hk_23234	279.99	lg1	91.nn_np_282481	138.49
lg1	2.lm_ll_97392	167.87	lg1	99.hk_hk_2282	279.99	lg1	73.nn_np_176494	138.99
lg1	99.lm_ll_51761	167.87	lg1	97.hk_hk_101188	279.99	lg1	99.nn_np_294658	138.99
lg1	97.lm_ll_554826	167.87	lg1	99.nn_np_295054	281	lg1	99.nn_np_299137	138.99
lg1	99.lm_ll_13244	167.87	lg1	97.hk_hk_170145	282.01	lg1	96.nn_np_362558	138.99
lg1	87.hk_hk_19821	167.87	lg1	97.hk_hk_145517	282.01	lg1	96.nn_np_366393	138.99
lg1	78.hk_hk_102239	167.87	lg1	97.hk_hk_144794	282.01	lg1	99.nn_np_205014	138.99
lg1	97.hk_hk_176495	168.88	lg1	99.nn_np_295335	283.02	lg1	96.nn_np_366470	138.99
lg1	97.lm_ll_520021	168.88	lg1	97.nn_np_329400	283.02	lg1	99.nn_np_298869	138.99
lg1	91.lm_ll_22710	168.88	lg1	97.nn_np_301716	283.02	lg1	99.nn_np_269742	140.52
lg1	90.lm_ll_754332	168.88	lg1	99.hk_hk_53826	283.02	lg1	99.nn_np_258963	140.52
lg1	99.lm_ll_131825	168.88	lg1	97.nn_np_203332	283.02	lg1	99.nn_np_217818	140.52
lg1	99.hk_hk_50005	168.88	lg1	99.nn_np_264581	283.02	lg1	93.nn_np_189079	140.52
lg1	60.hk_hk_86557	168.88	lg1	99.hk_hk_53787	285.04	lg1	8.lm_ll_65363	141.02
lg1	87.hk_hk_6695	169.89	lg1	90.hk_hk_177765	285.04	lg1	99.nn_np_299015	141.02
lg1	90.lm_ll_514674	200.65	lg1	90.hk_hk_172346	288.09	lg1	96.nn_np_366520	141.02
lg1	97.lm_ll_340531	200.65	lg1	99.hk_hk_5984	298.26	lg1	99.nn_np_227736	141.52
lg1	97.lm_ll_541811	200.65	lg1	96.hk_hk_147210	298.26	lg1	99.nn_np_296843	142.53
lg1	99.hk_hk_55215	200.65	lg1	99.hk_hk_2526	298.26	lg1	99.nn_np_247357	142.53
lg1	97.lm_ll_363326	202.69	lg1	91.hk_hk_15788	298.26	lg1	96.lm_ll_102599	142.53
lg1	99.hk_hk_57457	203.7	lg2	97.hk_hk_173292	0	lg1	99.nn_np_201710	142.53
lg1	6.hk_hk_52994	204.71	lg2	99.hk_hk_4542	0	lg1	99.nn_np_238642	143.03
lg1	77.lm_ll_16505	205.72	lg2	99.hk_hk_57157	0	lg1	99.nn_np_297647	143.03
lg1	96.lm_ll_372098	205.72	lg2	99.hk_hk_16350	0	lg1	99.nn_np_219136	144.04
lg1	96.hk_hk_128615	205.72	lg2	99.hk_hk_24789	0	lg1	99.nn_np_265944	144.04
lg1	96.lm_ll_321720	205.72	lg2	99.hk_hk_46896	0	lg1	99.nn_np_284652	144.04
lg1	97.lm_ll_540832	205.72	lg2	99.hk_hk_57160	0	lg1	99.nn_np_224159	144.04
lg1	97.hk_hk_162005	205.72	lg2	99.hk_hk_44922	0	lg1	99.nn_np_33909	144.04
lg1	48.lm_ll_36071	205.72	lg2	97.hk_hk_153133	0	lg1	99.lm_ll_36844	144.04
lg1	96.lm_ll_374261	205.72	lg2	97.hk_hk_165760	0	lg1	97.nn_np_186376	144.04
lg1	96.lm_ll_350594	205.72	lg2	99.hk_hk_6902	0	lg1	99.nn_np_241535	144.04
lg1	96.lm_ll_327484	205.72	lg2	99.nn_np_280282	0	lg1	99.nn_np_281483	144.55
lg1	97.lm_ll_562314	205.72	lg2	97.hk_hk_174557	0	lg1	99.nn_np_253237	144.55
lg1	97.hk_hk_18366	205.72	lg2	99.nn_np_224104	0	lg1	99.lm_ll_143829	144.55
lg1	57.lm_ll_56539	205.72	lg2	99.hk_hk_41847	1.01	lg1	97.nn_np_280746	145.05
lg1	96.lm_ll_112978	205.72	lg2	99.hk_hk_35144	1.01	lg1	77.lm_ll_18891	145.05
lg1	96.lm_ll_374738	205.72	lg2	99.nn_np_230504	3.05	lg1	97.lm_ll_430054	145.05
lg1	99.hk_hk_2775	205.72	lg2	99.hk_hk_49620	4.06	lg1	97.lm_ll_470105	145.05
lg1	99.hk_hk_37352	205.72	lg2	99.nn_np_190673	4.06	lg1	97.lm_ll_445189	145.05
lg1	97.hk_hk_110655	207.76	lg2	99.nn_np_205228	4.06	lg1	96.lm_ll_288837	146.06
lg1	97.hk_hk_122873	207.76	lg2	99.nn_np_147064	4.06	lg1	99.lm_ll_140364	146.06
lg1	96.lm_ll_268417	207.76	lg2	99.nn_np_211116	4.06	lg1	6.lm_ll_170344	147.07
lg1	99.lm_ll_102249	207.76	lg2	99.nn_np_155381	4.06	lg1	8.lm_ll_185471	147.07
lg1	99.lm_ll_135675	207.76	lg2	99.nn_np_147344	4.06	lg1	96.lm_ll_322251	147.07
lg1	99.hk_hk_27205	207.76	lg2	99.nn_np_72764	4.06	lg1	97.lm_ll_397270	147.07
lg1	99.lm_ll_151645	207.76	lg2	99.nn_np_201142	4.06	lg1	99.lm_ll_150201	148.08
lg1	97.lm_ll_550372	207.76	lg2	97.hk_hk_92458	4.06	lg1	99.lm_ll_111798	148.08
lg1	91.lm_ll_55323	207.76	lg2	99.hk_hk_52492	4.06	lg1	8.lm_ll_194040	148.58
lg1	77.lm_ll_70577	207.76	lg2	99.hk_hk_34787	7.09	lg1	8.lm_ll_168058	148.58
lg1	99.lm_ll_149686	207.76	lg2	90.hk_hk_86654	7.09	lg1	8.lm_ll_107775	148.58
lg1	96.lm_ll_143734	207.76	lg2	99.hk_hk_56163	9.11	lg1	8.lm_ll_195884	150.1
lg1	97.lm_ll_424186	207.76	lg2	99.hk_hk_14254	12.16	lg1	96.nn_np_313716	150.1
lg1	99.hk_hk_49018	207.76	lg2	90.hk_hk_72965	14.18	lg1	99.lm_ll_126420	150.61
lg1	87.hk_hk_37179	207.76	lg2	99.hk_hk_28961	16.22	lg1	8.lm_ll_6364	150.61
lg1	96.lm_ll_367548	207.76	lg2	99.hk_hk_12784	28.58	lg1	99.lm_ll_151871	150.61
lg1	97.lm_ll_561728	207.76	lg2	91.hk_hk_19277	35.68	lg1	97.lm_ll_565746	150.61
lg1	99.lm_ll_63241	207.76	lg2	97.hk_hk_130823	41.76	lg1	99.lm_ll_135329	150.61
lg1	99.lm_ll_151848	207.76	lg2	90.hk_hk_181499	41.76	lg1	99.nn_np_224354	150.61
lg1	97.hk_hk_177393	207.76	lg2	99.hk_hk_55683	41.76	lg1	96.lm_ll_326867	150.61
lg1	96.lm_ll_377634	207.76	lg2	99.hk_hk_44950	44.79	lg1	96.lm_ll_187581	151.11
lg1	99.lm_ll_126398	207.76	lg2	99.hk_hk_16219	48.83	lg1	97.lm_ll_249135	152.12
lg1	96.lm_ll_376123	207.76	lg2	99.nn_np_220546	51.86	lg1	99.lm_ll_110395	152.12
lg1	96.lm_ll_379075	207.76	lg2	99.nn_np_245711	51.86	lg1	99.nn_np_53776	152.12
lg1	96.lm_ll_146968	207.76	lg2	97.hk_hk_171111	51.86	lg1	99.nn_np_284487	152.12
lg1	96.lm_ll_212377	207.76	lg2	97.hk_hk_122432	57.94	lg1	8.lm_ll_133304	152.12
lg1	64.lm_ll_239651	207.76	lg2	99.hk_hk_1332	57.94	lg1	97.hk_hk_75413	152.12
lg1	99.lm_ll_111076	207.76	lg2	97.hk_hk_184298	57.94	lg1	97.nn_np_326035	152.12
lg1	90.lm_ll_713176	207.76	lg2	97.hk_hk_91156	57.94	lg1	97.hk_hk_76185	152.12
lg1	96.lm_ll_225175	207.76	lg2	99.nn_np_260929	67.12	lg1	99.hk_hk_48789	153.13
lg1	97.lm_ll_309171	207.76	lg2	99.nn_np_246490	67.12	lg1	99.hk_hk_57841	154.14
lg1	96.lm_ll_380305	210.85	lg2	99.nn_np_284101	67.12	lg1	99.nn_np_258226	154.14
lg1	99.lm_ll_43332	212.87	lg2	99.nn_np_133546	67.12	lg1	97.nn_np_311725	154.64
lg1	99.hk_hk_49868	213.88	lg2	99.nn_np_286019	67.12	lg1	97.hk_hk_71430	155.15
lg1	7.hk_hk_150089	215.9	lg2	99.hk_hk_27691	67.12	lg1	8.lm_ll_178995	155.15
lg1	97.hk_hk_114578	215.9	lg2	97.hk_hk_125919	67.12	lg1	97.nn_np_330893	155.15
lg1	97.hk_hk_177792	215.9	lg2	99.hk_hk_46164	67.12	lg1	99.lm_ll_106247	155.15
lg1	99.hk_hk_28624	215.9	lg2	99.nn_np_264579	68.13	lg1	97.hk_hk_107721	155.15
lg1	97.hk_hk_116261	216.91	lg2	99.nn_np_276973	68.13	lg1	97.nn_np_236426	155.65
lg1	96.lm_ll_300985	217.92	lg2	97.hk_hk_140356	68.13	lg1	97.nn_np_229511	155.65
lg1	99.lm_ll_76068	217.92	lg2	99.hk_hk_41753	68.13	lg1	8.lm_ll_47223	156.15
lg1	97.hk_hk_164851	217.92	lg2	99.nn_np_262879	70.17	lg1	93.lm_ll_40983	156.15
lg1	99.lm_ll_23409	217.92	lg2	99.nn_np_260480	70.17	lg1	99.hk_hk_41390	156.65
lg1	99.lm_ll_145892	217.92	lg2	99.nn_np_166256	70.17	lg1	97.nn_np_284142	157.16
lg1	8.lm_ll_105021	217.92	lg2	99.nn_np_259918	70.17	lg1	99.nn_np_181919	157.66
lg1	99.lm_ll_81112	217.92	lg2	99.nn_np_275493	70.17	lg1	96.hk_hk_111539	157.66
lg1	96.lm_ll_357456	217.92	lg2	99.nn_np_257333	70.17	lg1	99.nn_np_136632	157.66
lg1	97.lm_ll_149018	219.97	lg2	99.nn_np_280527	70.17	lg1	97.nn_np_295612	157.66
lg1	99.lm_ll_112180	219.97	lg2	99.nn_np_206714	70.17	lg1	99.nn_np_186086	158.16
lg1	97.lm_ll_526325	219.97	lg2	99.nn_np_261455	71.18	lg1	99.hk_hk_31452	158.16
lg1	99.lm_ll_153464	219.97	lg2	97.hk_hk_143754	71.18	lg1	96.hk_hk_113055	158.16
lg1	97.hk_hk_169859	219.97	lg2	97.hk_hk_111109	71.18	lg1	99.nn_np_228765	158.16
lg1	99.lm_ll_141558	220.98	lg2	99.nn_np_206492	71.18	lg1	96.hk_hk_150312	158.16
lg1	99.lm_ll_35006	220.98	lg2	99.hk_hk_26540	71.18	lg1	99.nn_np_246195	158.16
lg1	99.lm_ll_152268	220.98	lg2	97.hk_hk_164266	71.18	lg1	99.nn_np_177136	158.66
lg1	97.hk_hk_178236	220.98	lg2	99.hk_hk_38675	71.18	lg1	99.nn_np_163628	158.66
lg1	99.hk_hk_14380	220.98	lg2	99.hk_hk_14682	71.18	lg1	99.nn_np_293204	159.17
lg1	97.hk_hk_145899	221.99	lg2	97.hk_hk_51781	71.18	lg1	96.hk_hk_43132	159.67
lg1	99.lm_ll_89750	224.03	lg2	96.hk_hk_149449	71.18	lg1	99.nn_np_284344	160.68
lg1	7.hk_hk_155906	224.03	lg2	97.hk_hk_168818	71.18	lg1	99.nn_np_287129	161.69
lg1	99.lm_ll_122464	224.03	lg2	99.hk_hk_27212	71.18	lg1	97.lm_ll_398972	163.73
lg1	87.lm_ll_49420	224.03	lg2	99.hk_hk_43016	71.18	lg1	8.lm_ll_125428	167.9
lg1	99.lm_ll_151589	224.03	lg2	97.hk_hk_154818	71.18	lg1	97.lm_ll_544489	169.94
lg1	96.lm_ll_351211	224.03	lg2	99.nn_np_266058	71.18	lg1	99.nn_np_290007	174.11
lg1	99.hk_hk_5041	224.03	lg2	99.hk_hk_55517	71.18	lg1	97.nn_np_320642	178.82
lg1	99.lm_ll_67647	224.03	lg2	97.hk_hk_128904	71.18	lg1	97.nn_np_303186	179.83
lg1	99.hk_hk_38974	224.03	lg2	97.hk_hk_180414	71.18	lg1	99.nn_np_282028	180.84
lg1	99.lm_ll_130213	224.03	lg2	99.nn_np_292043	71.18	lg1	99.nn_np_227401	180.84
lg1	97.hk_hk_128152	224.03	lg2	99.nn_np_171491	71.18	lg1	97.lm_ll_551966	181.85
lg1	97.hk_hk_149899	225.04	lg2	87.hk_hk_37365	71.18	lg1	2.lm_ll_114068	182.36
lg1	97.hk_hk_169336	225.04	lg2	99.nn_np_276800	71.18	lg1	96.lm_ll_383483	182.36
lg1	97.hk_hk_173562	227.06	lg2	97.hk_hk_102594	71.18	lg1	97.lm_ll_563969	182.36
lg1	99.lm_ll_80234	227.06	lg2	99.nn_np_174585	71.18	lg1	99.nn_np_164089	182.86
lg1	97.hk_hk_174143	227.06	lg2	99.nn_np_246865	71.18	lg1	97.lm_ll_432529	182.86
lg1	99.lm_ll_150126	228.07	lg2	99.nn_np_240112	71.18	lg1	97.lm_ll_413490	182.86
lg1	96.lm_ll_263826	228.07	lg2	99.nn_np_243672	71.18	lg1	97.lm_ll_518121	182.86
lg1	99.lm_ll_131299	229.08	lg2	99.nn_np_29177	71.18	lg1	97.lm_ll_494469	183.36
lg1	99.hk_hk_55454	229.08	lg2	99.nn_np_253040	71.18	lg1	77.lm_ll_4401	183.86
lg1	97.lm_ll_436684	230.09	lg2	99.nn_np_238858	72.19	lg1	97.lm_ll_526174	183.86
lg1	99.lm_ll_154462	230.09	lg2	96.hk_hk_142231	72.19	lg1	97.lm_ll_494961	183.86
lg1	97.hk_hk_163188	230.09	lg2	99.hk_hk_41900	72.19	lg1	99.lm_ll_124992	183.86
lg1	97.hk_hk_164860	230.09	lg2	97.hk_hk_147244	72.19	lg1	99.lm_ll_141103	184.37
lg1	99.lm_ll_136746	230.09	lg2	99.nn_np_265966	72.19	lg1	97.lm_ll_526643	185.38
lg1	99.lm_ll_33054	233.18	lg2	99.nn_np_295143	72.19	lg1	96.hk_hk_139098	186.39
lg1	97.hk_hk_98198	233.18	lg2	99.nn_np_290458	72.19	lg1	97.lm_ll_262941	187.4
lg1	99.hk_hk_40643	233.18	lg2	99.hk_hk_25984	72.19	lg1	99.lm_ll_147134	188.41
lg1	97.hk_hk_131903	234.19	lg2	99.hk_hk_50688	72.19	lg1	97.lm_ll_431090	188.91
lg1	99.lm_ll_143833	235.2	lg2	99.hk_hk_44769	73.2	lg1	69.lm_ll_211	188.91
lg1	99.lm_ll_122154	235.2	lg2	99.nn_np_265627	73.2	lg1	96.hk_hk_113318	188.91
lg1	99.hk_hk_51561	236.21	lg2	99.nn_np_279789	73.2	lg1	97.lm_ll_208643	188.91
lg1	99.hk_hk_42337	238.25	lg2	99.hk_hk_24386	84.37	lg1	97.lm_ll_406349	189.92
lg1	99.lm_ll_146108	241.3	lg2	99.hk_hk_34786	89.44	lg1	97.lm_ll_441331	189.92
lg1	96.lm_ll_379139	242.31	lg2	97.hk_hk_83171	89.44	lg1	96.lm_ll_198084	189.92
lg1	97.lm_ll_539209	242.31	lg2	97.nn_np_166471	92.47	lg1	96.hk_hk_131854	189.92
lg1	96.lm_ll_296020	242.31	lg2	97.nn_np_15118	93.48	lg1	64.hk_hk_108282	190.42
lg1	96.lm_ll_296299	242.31	lg2	99.nn_np_102401	93.48	lg1	97.lm_ll_351578	190.42
lg1	96.lm_ll_201886	242.31	lg2	99.nn_np_269410	100.6	lg1	96.hk_hk_153981	190.42
lg1	99.lm_ll_115099	242.31	lg2	99.nn_np_242165	100.6	lg1	99.hk_hk_48890	190.42
lg1	96.lm_ll_378940	242.31	lg2	99.nn_np_295062	100.6	lg1	97.lm_ll_397170	190.42
lg1	99.lm_ll_131424	242.31	lg2	99.nn_np_234865	100.6	lg1	96.lm_ll_324194	190.42
lg1	96.lm_ll_356959	242.31	lg2	87.hk_hk_43684	100.6	lg1	99.hk_hk_46975	190.42
lg1	96.lm_ll_277072	242.31	lg2	99.nn_np_185004	101.61	lg1	99.hk_hk_31355	190.42
lg1	96.lm_ll_383363	242.31	lg2	99.hk_hk_53734	101.61	lg1	97.lm_ll_396871	190.42
lg1	99.lm_ll_46543	242.31	lg2	96.hk_hk_156467	101.61	lg1	96.hk_hk_141167	190.42
lg1	90.lm_ll_716324	242.31	lg2	99.nn_np_289087	102.62	lg1	99.hk_hk_32298	190.42
lg1	99.lm_ll_95890	242.31	lg2	97.nn_np_51481	102.62	lg1	97.hk_hk_119634	190.42
lg1	99.hk_hk_26747	242.31	lg2	99.nn_np_271123	103.63	lg1	7.lm_ll_291542	190.42
lg1	8.lm_ll_122775	242.31	lg2	96.nn_np_355235	103.63	lg1	97.lm_ll_391905	190.42
lg1	96.hk_hk_156677	242.31	lg2	96.hk_hk_111511	104.64	lg1	99.hk_hk_35227	190.42
lg1	96.lm_ll_313476	242.31	lg2	96.nn_np_279782	105.65	lg1	96.hk_hk_31317	190.42
lg1	90.hk_hk_188100	242.31	lg2	97.hk_hk_178092	105.65	lg1	97.lm_ll_183938	190.42
lg1	99.lm_ll_93206	242.31	lg2	97.hk_hk_169690	106.66	lg1	97.lm_ll_512420	190.93
lg1	99.hk_hk_23234	242.31	lg2	99.hk_hk_32225	106.66	lg1	97.lm_ll_211193	191.43
lg1	99.hk_hk_2282	242.31	lg2	99.nn_np_267295	106.66	lg1	65.hk_hk_28438	191.93
lg1	96.lm_ll_198219	243.32	lg2	99.hk_hk_33799	106.66	lg1	97.hk_hk_180818	191.93
lg1	96.lm_ll_373494	243.32	lg2	97.nn_np_313719	108.7	lg1	99.lm_ll_110382	192.43
lg1	96.lm_ll_318543	243.32	lg2	97.nn_np_263130	108.7	lg1	93.lm_ll_1323	193.44
lg1	97.lm_ll_144203	243.32	lg2	97.hk_hk_108523	108.7	lg1	99.hk_hk_57556	193.95
lg1	96.lm_ll_358254	243.32	lg2	97.hk_hk_41047	111.79	lg1	97.lm_ll_563701	193.95
lg1	99.lm_ll_114368	243.32	lg2	96.hk_hk_141694	111.79	lg1	96.lm_ll_107758	194.45
lg1	93.lm_ll_3347	243.32	lg2	97.hk_hk_141344	112.8	lg1	99.hk_hk_31270	194.45
lg1	97.hk_hk_101188	243.32	lg2	97.hk_hk_162322	113.81	lg1	99.hk_hk_50993	195.46
lg1	97.lm_ll_332226	243.32	lg2	99.nn_np_256009	113.81	lg1	99.nn_np_240347	195.46
lg1	99.lm_ll_69794	243.32	lg2	97.hk_hk_91831	113.81	lg1	99.nn_np_235567	195.46
lg1	8.lm_ll_18560	243.32	lg2	97.hk_hk_149157	113.81	lg1	99.lm_ll_91517	195.46
lg1	96.lm_ll_375503	243.32	lg2	97.hk_hk_73887	113.81	lg1	99.lm_ll_112140	195.46
lg1	99.lm_ll_99672	243.32	lg2	97.hk_hk_120907	113.81	lg1	99.nn_np_132061	195.46
lg1	97.lm_ll_289020	243.32	lg2	97.hk_hk_133721	113.81	lg1	97.nn_np_280605	195.46
lg1	97.hk_hk_170145	243.32	lg2	97.hk_hk_142538	113.81	lg1	99.nn_np_275877	195.96
lg1	97.hk_hk_145517	243.32	lg2	97.hk_hk_136721	114.82	lg1	99.nn_np_211913	195.96
lg1	97.hk_hk_144794	243.32	lg2	97.hk_hk_124071	114.82	lg1	99.nn_np_208081	196.46
lg1	96.lm_ll_346104	244.33	lg2	99.hk_hk_17614	114.82	lg1	99.nn_np_238983	196.97
lg1	99.hk_hk_53826	244.33	lg2	97.hk_hk_85929	114.82	lg1	97.nn_np_310171	196.97
lg1	96.lm_ll_268488	244.33	lg2	97.hk_hk_72377	114.82	lg1	99.nn_np_260015	196.97
lg1	96.lm_ll_184537	244.33	lg2	97.hk_hk_123754	114.82	lg1	99.nn_np_294571	196.97
lg1	96.lm_ll_115961	244.33	lg2	90.hk_hk_171859	114.82	lg1	97.hk_hk_113848	197.47
lg1	97.lm_ll_532945	244.33	lg2	97.nn_np_313493	114.82	lg1	99.nn_np_9778	197.97
lg1	96.lm_ll_334576	244.33	lg2	97.hk_hk_143190	115.83	lg1	99.nn_np_287442	197.97
lg1	90.lm_ll_529958	244.33	lg2	99.nn_np_236870	115.83	lg1	99.nn_np_293895	197.97
lg1	90.lm_ll_673936	244.33	lg2	97.hk_hk_92863	115.83	lg1	99.nn_np_267780	200.01
lg1	90.lm_ll_734048	244.33	lg2	99.hk_hk_56283	115.83	lg1	99.nn_np_281511	201.02
lg1	99.lm_ll_83652	244.33	lg2	99.nn_np_157543	116.84	lg1	99.nn_np_255375	201.52
lg1	97.lm_ll_563222	244.33	lg2	99.nn_np_246670	116.84	lg1	99.nn_np_104932	203.05
lg1	99.hk_hk_53787	244.33	lg2	99.nn_np_258182	116.84	lg1	99.nn_np_238200	203.55
lg1	90.hk_hk_177765	244.33	lg2	97.hk_hk_90511	116.84	lg1	97.lm_ll_514239	203.55
lg1	91.lm_ll_59497	244.33	lg2	99.hk_hk_48708	116.84	lg1	96.lm_ll_305404	203.55
lg1	90.hk_hk_172346	244.33	lg2	99.hk_hk_47537	116.84	lg1	97.lm_ll_539065	203.55
lg1	97.lm_ll_474323	244.33	lg2	97.nn_np_296625	119.9	lg1	97.lm_ll_421203	203.55
lg1	99.lm_ll_144576	244.33	lg2	99.nn_np_250739	119.9	lg1	97.nn_np_39857	204.56
lg1	91.lm_ll_93882	244.33	lg2	99.nn_np_133167	119.9	lg1	97.nn_np_189100	204.56
lg1	96.lm_ll_115785	244.33	lg2	97.hk_hk_118381	120.91	lg1	99.nn_np_252897	205.06
lg1	99.lm_ll_126126	244.33	lg2	99.nn_np_215065	120.91	lg1	99.nn_np_229388	205.06
lg1	97.lm_ll_429303	244.33	lg2	97.hk_hk_174737	120.91	lg1	97.nn_np_330174	205.06
lg1	97.lm_ll_519420	244.33	lg2	99.nn_np_228155	121.92	lg1	99.nn_np_74390	205.06
lg1	90.lm_ll_461598	244.33	lg2	97.nn_np_98036	121.92	lg1	99.lm_ll_41258	205.56
lg1	97.lm_ll_552657	244.33	lg2	99.nn_np_131536	121.92	lg1	97.nn_np_329393	206.58
lg1	97.lm_ll_488302	244.33	lg2	99.nn_np_255188	122.93	lg1	97.nn_np_330558	206.58
lg1	99.lm_ll_130145	244.33	lg2	99.nn_np_290988	122.93	lg1	99.nn_np_293454	207.08
lg1	91.lm_ll_102103	244.33	lg2	99.nn_np_171294	122.93	lg1	99.nn_np_289708	207.08
lg1	99.lm_ll_112329	244.33	lg2	97.hk_hk_178135	122.93	lg1	99.nn_np_204941	207.08
lg1	99.lm_ll_123889	244.33	lg2	99.nn_np_173891	122.93	lg1	99.nn_np_294925	207.08
lg1	91.lm_ll_93988	244.33	lg2	99.nn_np_235365	122.93	lg1	97.lm_ll_526989	207.58
lg1	99.lm_ll_125916	244.33	lg2	99.nn_np_255203	122.93	lg1	99.nn_np_253720	208.59
lg1	99.lm_ll_139104	244.33	lg2	99.nn_np_160156	122.93	lg1	97.lm_ll_458393	208.59
lg1	99.lm_ll_132085	244.33	lg2	99.nn_np_62431	122.93	lg1	99.nn_np_240708	211.68
lg1	97.lm_ll_572257	244.33	lg2	99.nn_np_267763	122.93	lg1	99.nn_np_268959	212.19
lg1	97.lm_ll_506776	244.33	lg2	99.nn_np_144671	122.93	lg1	99.nn_np_276343	212.19
lg1	97.lm_ll_511646	244.33	lg2	99.nn_np_216849	122.93	lg1	97.lm_ll_426929	212.19
lg1	97.lm_ll_520525	244.33	lg2	99.nn_np_284473	122.93	lg1	97.lm_ll_518547	213.2
lg1	97.lm_ll_519973	244.33	lg2	97.nn_np_303388	122.93	lg1	97.lm_ll_405799	214.72
lg1	97.lm_ll_436419	244.33	lg2	99.hk_hk_50409	122.93	lg1	99.lm_ll_88736	214.72
lg1	97.lm_ll_540999	244.33	lg2	99.hk_hk_35737	123.94	lg1	97.lm_ll_514778	214.72
lg1	99.hk_hk_5984	244.33	lg2	99.nn_np_270422	124.95	lg1	91.lm_ll_91855	214.72
lg1	96.hk_hk_147210	244.33	lg2	99.nn_np_280659	124.95	lg1	77.lm_ll_40287	215.22
lg1	99.hk_hk_2526	244.33	lg2	99.hk_hk_23229	124.95	lg1	97.lm_ll_417733	216.23
lg1	96.lm_ll_371388	244.33	lg2	99.nn_np_261650	125.96	lg1	97.lm_ll_243190	217.24
lg1	99.lm_ll_85290	244.33	lg2	99.nn_np_250724	125.96	lg1	3.hk_hk_80073	218.77
lg1	99.lm_ll_35386	244.33	lg2	99.nn_np_242259	125.96	lg1	97.lm_ll_291826	218.77
lg1	91.hk_hk_15788	244.33	lg2	99.nn_np_278746	125.96	lg1	99.lm_ll_108559	219.78
lg2	97.hk_hk_173292	0	lg2	99.nn_np_214033	125.96	lg1	90.lm_ll_351472	219.78
lg2	99.hk_hk_4542	0	lg2	97.nn_np_318882	125.96	lg1	78.hk_hk_95864	219.78
lg2	99.hk_hk_57157	0	lg2	97.nn_np_320980	125.96	lg1	97.lm_ll_512918	219.78
lg2	99.hk_hk_16350	0	lg2	97.nn_np_320323	125.96	lg1	97.lm_ll_221533	219.78
lg2	99.hk_hk_24789	0	lg2	99.nn_np_121576	125.96	lg1	87.lm_ll_99974	219.78
lg2	99.hk_hk_46896	0	lg2	99.nn_np_192236	125.96	lg1	91.hk_hk_35679	219.78
lg2	99.hk_hk_57160	0	lg2	99.nn_np_295911	125.96	lg1	97.lm_ll_545520	219.78
lg2	99.hk_hk_44922	0	lg2	99.nn_np_230855	125.96	lg1	97.lm_ll_335235	219.78
lg2	96.lm_ll_250423	0	lg2	99.nn_np_289205	125.96	lg1	97.lm_ll_407726	219.78
lg2	97.hk_hk_153133	0	lg2	97.nn_np_293531	125.96	lg1	99.lm_ll_107812	219.78
lg2	97.hk_hk_165760	0	lg2	97.nn_np_330605	125.96	lg1	97.lm_ll_206501	219.78
lg2	96.lm_ll_357707	0	lg2	97.nn_np_159676	125.96	lg1	97.lm_ll_416576	221.82
lg2	99.hk_hk_6902	0	lg2	99.nn_np_225474	125.96	lg1	97.lm_ll_553327	221.82
lg2	97.hk_hk_174557	0	lg2	99.nn_np_297592	125.96	lg1	97.lm_ll_562051	222.83
lg2	96.lm_ll_352200	1.01	lg2	99.nn_np_147849	125.96	lg1	8.lm_ll_197306	222.83
lg2	96.lm_ll_322531	1.01	lg2	99.nn_np_286256	125.96	lg1	99.lm_ll_91349	223.33
lg2	99.hk_hk_41847	1.01	lg2	99.nn_np_216992	125.96	lg1	97.lm_ll_479009	223.83
lg2	96.lm_ll_334676	1.01	lg2	99.nn_np_267292	125.96	lg1	97.lm_ll_546377	223.83
lg2	90.lm_ll_700885	1.01	lg2	99.nn_np_235721	125.96	lg1	97.lm_ll_502418	223.83
lg2	99.hk_hk_35144	1.01	lg2	7.hk_hk_27233	125.96	lg1	97.lm_ll_541228	223.83
lg2	99.lm_ll_50661	1.01	lg2	96.hk_hk_133350	126.97	lg1	97.lm_ll_540759	224.33
lg2	99.hk_hk_49620	1.01	lg2	99.nn_np_290724	126.97	lg1	97.lm_ll_430617	224.33
lg2	99.lm_ll_150615	1.01	lg2	97.nn_np_243389	126.97	lg1	97.lm_ll_544570	224.33
lg2	8.lm_ll_185452	1.01	lg2	97.nn_np_325732	126.97	lg1	97.lm_ll_526119	224.33
lg2	93.lm_ll_35734	1.01	lg2	99.nn_np_286810	126.97	lg1	97.lm_ll_519705	224.84
lg2	8.lm_ll_179082	1.01	lg2	99.nn_np_291241	126.97	lg1	51.lm_ll_127206	225.34
lg2	93.lm_ll_55268	1.01	lg2	97.nn_np_308500	126.97	lg1	97.lm_ll_505464	225.84
lg2	6.lm_ll_139824	3.05	lg2	97.nn_np_324817	126.97	lg1	97.lm_ll_411736	226.34
lg2	8.lm_ll_188807	3.05	lg2	97.nn_np_236106	126.97	lg1	99.lm_ll_69026	226.34
lg2	99.lm_ll_150654	3.05	lg2	97.nn_np_142856	126.97	lg1	97.lm_ll_430490	226.85
lg2	99.lm_ll_155030	3.05	lg2	99.nn_np_287140	128.99	lg1	105.lm_ll_91057	226.85
lg2	97.hk_hk_92458	3.05	lg2	97.nn_np_171172	132.04	lg1	91.lm_ll_58267	226.85
lg2	99.hk_hk_52492	6.15	lg2	99.nn_np_268020	132.04	lg1	2.lm_ll_97392	227.35
lg2	99.lm_ll_4314	6.15	lg2	99.nn_np_296280	132.04	lg1	99.lm_ll_51761	227.35
lg2	64.lm_ll_302529	6.15	lg2	99.nn_np_175134	132.04	lg1	97.lm_ll_554826	227.85
lg2	99.lm_ll_55801	6.15	lg2	99.nn_np_277389	133.05	lg1	99.lm_ll_13244	228.35
lg2	99.lm_ll_111864	6.15	lg2	97.nn_np_314817	133.05	lg1	87.hk_hk_19821	228.35
lg2	99.lm_ll_145224	6.15	lg2	97.nn_np_268297	134.06	lg1	78.hk_hk_102239	228.86
lg2	99.lm_ll_70428	6.15	lg2	96.hk_hk_63244	137.11	lg1	97.hk_hk_176495	228.86
lg2	93.lm_ll_44312	6.15	lg2	96.hk_hk_139216	140.14	lg1	97.lm_ll_520021	228.86
lg2	99.hk_hk_34787	6.15	lg2	96.hk_hk_131886	140.14	lg1	91.lm_ll_22710	228.86
lg2	90.hk_hk_86654	6.15	lg2	97.nn_np_291828	141.15	lg1	90.lm_ll_754332	228.86
lg2	99.lm_ll_112635	6.15	lg2	96.hk_hk_92623	142.16	lg1	99.lm_ll_131825	229.36
lg2	99.hk_hk_56163	6.15	lg2	96.hk_hk_80838	147.23	lg1	99.hk_hk_50005	229.36
lg2	97.lm_ll_562181	6.15	lg2	96.hk_hk_92973	148.24	lg1	60.hk_hk_86557	229.36
lg2	99.hk_hk_14254	6.15	lg2	90.hk_hk_185433	149.25	lg1	87.hk_hk_6695	229.36
lg2	99.lm_ll_53937	6.15	lg2	96.hk_hk_139419	150.26	lg1	99.nn_np_257614	229.36
lg2	97.lm_ll_554301	6.15	lg2	96.hk_hk_103899	150.26	lg1	99.nn_np_258264	229.36
lg2	90.hk_hk_72965	6.15	lg2	96.hk_hk_148935	150.26	lg1	99.nn_np_46493	229.36
lg2	8.lm_ll_140006	6.15	lg2	96.hk_hk_128633	150.26	lg1	90.lm_ll_514674	229.36
lg2	99.hk_hk_28961	6.15	lg2	96.hk_hk_64934	150.26	lg1	97.lm_ll_340531	229.36
lg2	99.lm_ll_30300	6.15	lg2	99.nn_np_291521	150.26	lg1	97.lm_ll_541811	229.36
lg2	97.lm_ll_537890	6.15	lg2	99.nn_np_289922	150.26	lg1	99.hk_hk_55215	229.36
lg2	99.lm_ll_150962	6.15	lg2	99.nn_np_258333	150.26	lg1	97.lm_ll_363326	229.36
lg2	99.lm_ll_113403	6.15	lg2	99.nn_np_245618	150.26	lg1	99.hk_hk_57457	229.36
lg2	97.lm_ll_365320	6.15	lg2	99.nn_np_27287	154.34	lg1	6.hk_hk_52994	229.36
lg2	90.lm_ll_736704	6.15	lg2	99.nn_np_289536	154.34	lg1	77.lm_ll_16505	229.86
lg2	99.lm_ll_149838	6.15	lg2	99.nn_np_250178	154.34	lg1	96.lm_ll_372098	229.86
lg2	99.lm_ll_111345	6.15	lg2	99.nn_np_38408	154.34	lg1	96.hk_hk_128615	229.86
lg2	97.lm_ll_565471	6.15	lg2	99.nn_np_124583	154.34	lg1	96.lm_ll_321720	229.86
lg2	99.lm_ll_140553	6.15	lg2	99.nn_np_283130	154.34	lg1	97.lm_ll_540832	229.86
lg2	99.lm_ll_124590	6.15	lg2	97.nn_np_284529	154.34	lg1	97.hk_hk_162005	229.86
lg2	99.lm_ll_152169	6.15	lg2	99.nn_np_126904	154.34	lg1	48.lm_ll_36071	230.36
lg2	90.lm_ll_653723	6.15	lg2	97.nn_np_328560	154.34	lg1	96.lm_ll_374261	230.36
lg2	99.lm_ll_32001	6.15	lg2	97.nn_np_127423	154.34	lg1	96.lm_ll_350594	230.87
lg2	99.lm_ll_67914	6.15	lg2	97.nn_np_195803	155.35	lg1	96.lm_ll_327484	230.87
lg2	99.lm_ll_120435	6.15	lg2	99.nn_np_238595	159.52	lg1	99.nn_np_261796	231.37
lg2	97.lm_ll_508940	6.15	lg2	99.nn_np_293733	159.52	lg1	97.lm_ll_562314	231.37
lg2	90.lm_ll_612780	6.15	lg2	99.nn_np_268233	159.52	lg1	97.hk_hk_18366	231.37
lg2	90.lm_ll_630756	6.15	lg2	99.nn_np_272697	159.52	lg1	57.lm_ll_56539	231.87
lg2	99.lm_ll_65335	6.15	lg2	99.nn_np_86561	159.52	lg1	96.lm_ll_112978	231.87
lg2	96.lm_ll_336623	6.15	lg2	97.nn_np_282125	169.45	lg1	96.lm_ll_374738	231.87
lg2	90.lm_ll_664980	6.15	lg2	99.nn_np_257749	169.45	lg1	99.hk_hk_2775	232.37
lg2	90.lm_ll_547860	6.15	lg2	78.hk_hk_57365	169.45	lg1	99.hk_hk_37352	232.88
lg2	90.lm_ll_743821	6.15	lg2	97.hk_hk_75670	171.49	lg1	97.hk_hk_110655	234.92
lg2	96.lm_ll_214362	6.15	lg2	99.nn_np_246035	173.53	lg1	97.hk_hk_122873	236.96
lg2	90.lm_ll_714675	6.15	lg2	99.nn_np_159613	173.53	lg1	96.lm_ll_268417	236.96
lg2	90.lm_ll_619803	6.15	lg2	97.hk_hk_149502	173.53	lg1	99.lm_ll_102249	237.46
lg2	87.lm_ll_56004	6.15	lg2	96.nn_np_344503	174.54	lg1	99.lm_ll_135675	237.96
lg2	90.lm_ll_600080	6.15	lg2	99.nn_np_57306	174.54	lg1	99.hk_hk_27205	237.96
lg2	90.lm_ll_642385	6.15	lg2	99.nn_np_234595	174.54	lg1	99.lm_ll_151645	237.96
lg2	99.lm_ll_142026	6.15	lg2	99.nn_np_274767	174.54	lg1	97.lm_ll_550372	238.47
lg2	99.lm_ll_111238	6.15	lg2	97.nn_np_303104	174.54	lg1	91.lm_ll_55323	238.97
lg2	78.lm_ll_257631	6.15	lg2	99.nn_np_282561	174.54	lg1	77.lm_ll_70577	238.97
lg2	99.hk_hk_12784	6.15	lg2	97.hk_hk_170185	174.54	lg1	99.lm_ll_149686	239.47
lg2	97.lm_ll_493311	6.15	lg2	99.nn_np_291112	174.54	lg1	96.lm_ll_143734	239.47
lg2	99.lm_ll_136884	6.15	lg2	99.nn_np_259273	174.54	lg1	97.lm_ll_424186	239.47
lg2	90.lm_ll_750707	6.15	lg2	97.hk_hk_177785	174.54	lg1	99.hk_hk_49018	239.47
lg2	90.lm_ll_392522	6.15	lg2	97.hk_hk_153772	176.58	lg1	87.hk_hk_37179	239.47
lg2	97.lm_ll_447755	6.15	lg2	97.hk_hk_173711	176.58	lg1	96.lm_ll_367548	239.47
lg2	77.lm_ll_45254	6.15	lg2	97.nn_np_328487	176.58	lg1	97.lm_ll_561728	239.47
lg2	91.lm_ll_24907	6.15	lg2	97.hk_hk_104369	176.58	lg1	99.lm_ll_63241	239.47
lg2	99.lm_ll_111818	6.15	lg2	97.hk_hk_176654	177.59	lg1	99.lm_ll_151848	239.47
lg2	99.lm_ll_124845	6.15	lg2	99.nn_np_193886	178.6	lg1	99.nn_np_173898	239.97
lg2	99.lm_ll_95328	6.15	lg2	97.nn_np_327345	178.6	lg1	97.hk_hk_177393	239.97
lg2	99.lm_ll_89007	6.15	lg2	96.nn_np_348335	178.6	lg1	96.lm_ll_377634	239.97
lg2	91.hk_hk_19277	6.15	lg2	97.nn_np_254686	178.6	lg1	99.lm_ll_126398	239.97
lg2	97.lm_ll_372605	6.15	lg2	97.hk_hk_166636	178.6	lg1	96.lm_ll_376123	239.97
lg2	93.lm_ll_38510	6.15	lg2	97.hk_hk_104298	179.61	lg1	96.lm_ll_379075	239.97
lg2	99.lm_ll_153300	6.15	lg2	99.nn_np_236027	180.62	lg1	96.lm_ll_146968	239.97
lg2	99.lm_ll_113396	6.15	lg2	99.nn_np_183083	180.62	lg1	96.lm_ll_212377	239.97
lg2	97.lm_ll_556004	6.15	lg2	97.hk_hk_105610	180.62	lg1	64.lm_ll_239651	239.97
lg2	59.lm_ll_106177	6.15	lg2	99.nn_np_268472	181.63	lg1	99.nn_np_295179	239.97
lg2	97.lm_ll_494040	6.15	lg2	97.hk_hk_119710	181.63	lg1	99.lm_ll_111076	239.97
lg2	99.lm_ll_133312	6.15	lg2	99.nn_np_15079	184.72	lg1	90.lm_ll_713176	239.97
lg2	99.lm_ll_51321	6.15	lg2	99.nn_np_277174	184.72	lg1	96.lm_ll_225175	239.97
lg2	6.lm_ll_129932	6.15	lg2	97.hk_hk_120075	184.72	lg1	97.lm_ll_309171	239.97
lg2	99.lm_ll_106635	6.15	lg2	97.nn_np_318055	193.44	lg1	99.nn_np_284495	239.97
lg2	99.lm_ll_121299	6.15	lg2	99.nn_np_250518	193.44	lg1	99.nn_np_290231	239.97
lg2	97.hk_hk_130823	6.15	lg2	99.nn_np_279379	193.44	lg1	99.nn_np_225192	239.97
lg2	8.lm_ll_194474	6.15	lg2	99.nn_np_249248	193.44	lg1	99.nn_np_292991	239.97
lg2	90.hk_hk_181499	6.15	lg2	99.nn_np_167789	193.44	lg1	96.lm_ll_380305	239.97
lg2	97.lm_ll_248129	7.16	lg2	99.nn_np_271363	193.44	lg1	99.nn_np_31404	239.97
lg2	99.lm_ll_153590	7.16	lg2	99.nn_np_189899	193.44	lg1	97.nn_np_278346	239.97
lg2	99.hk_hk_55683	7.16	lg2	99.nn_np_185661	193.44	lg1	99.nn_np_172659	239.97
lg2	8.lm_ll_168712	7.16	lg2	99.nn_np_246137	193.44	lg1	99.nn_np_112687	240.48
lg2	8.lm_ll_40043	7.16	lg2	99.nn_np_283460	193.44	lg1	99.nn_np_294160	240.48
lg2	99.lm_ll_80346	7.16	lg2	99.nn_np_285098	193.44	lg1	99.lm_ll_43332	240.98
lg2	97.lm_ll_458354	7.16	lg2	99.nn_np_135531	193.44	lg1	97.nn_np_245786	240.98
lg2	8.lm_ll_191936	7.16	lg2	99.nn_np_160050	193.44	lg1	99.nn_np_143376	241.48
lg2	99.lm_ll_117319	7.16	lg2	97.nn_np_328704	193.44	lg1	99.hk_hk_49868	241.98
lg2	99.lm_ll_143561	7.16	lg2	99.nn_np_284032	193.44	lg1	99.nn_np_278539	241.98
lg2	99.lm_ll_144211	7.16	lg2	99.nn_np_251062	193.44	lg1	99.nn_np_237024	242.49
lg2	99.lm_ll_64324	7.16	lg2	99.nn_np_62176	193.44	lg1	97.nn_np_43648	242.49
lg2	8.lm_ll_83197	7.16	lg2	99.nn_np_169097	193.44	lg1	99.nn_np_246256	242.49
lg2	97.lm_ll_339490	7.16	lg2	97.nn_np_272112	193.44	lg1	97.nn_np_130000	242.49
lg2	99.hk_hk_44950	7.16	lg2	99.nn_np_293079	193.44	lg1	97.nn_np_93466	242.49
lg2	45.lm_ll_84505	10.25	lg2	97.hk_hk_165703	193.44	lg1	97.nn_np_170952	242.49
lg2	96.lm_ll_356507	10.25	lg2	97.nn_np_271701	199.83	lg1	7.hk_hk_150089	242.49
lg2	97.lm_ll_397152	10.25	lg2	99.nn_np_258591	199.83	lg1	97.hk_hk_114578	243.5
lg2	99.lm_ll_152757	10.25	lg2	99.nn_np_13910	199.83	lg1	97.hk_hk_177792	243.5
lg2	8.lm_ll_14911	10.25	lg2	99.nn_np_236513	199.83	lg1	99.hk_hk_28624	243.5
lg2	99.lm_ll_118482	10.25	lg2	99.nn_np_235634	199.83	lg1	97.hk_hk_116261	243.5
lg2	96.lm_ll_208271	10.25	lg2	99.nn_np_112937	200.84	lg1	96.lm_ll_300985	244.51
lg2	97.lm_ll_344529	10.25	lg2	99.nn_np_273160	200.84	lg1	99.lm_ll_76068	244.51
lg2	99.hk_hk_16219	10.25	lg2	99.nn_np_249522	200.84	lg1	97.hk_hk_164851	244.51
lg2	96.lm_ll_186943	12.29	lg2	99.nn_np_217506	200.84	lg1	99.lm_ll_23409	244.51
lg2	96.lm_ll_333105	12.29	lg2	97.nn_np_38981	200.84	lg1	99.lm_ll_145892	244.51
lg2	96.lm_ll_351786	12.29	lg2	99.hk_hk_39981	200.84	lg1	8.lm_ll_105021	244.51
lg2	96.lm_ll_243171	12.29	lg2	99.nn_np_81948	201.85	lg1	99.lm_ll_81112	245.01
lg2	8.lm_ll_117818	12.29	lg2	99.nn_np_247021	201.85	lg1	96.lm_ll_357456	245.01
lg2	8.lm_ll_182914	12.29	lg2	99.nn_np_229453	201.85	lg1	97.nn_np_328137	245.51
lg2	96.lm_ll_234771	12.29	lg2	99.nn_np_254173	204.9	lg1	97.lm_ll_149018	245.51
lg2	97.lm_ll_547325	12.29	lg2	91.hk_hk_31761	205.91	lg1	99.lm_ll_112180	245.51
lg2	8.lm_ll_165542	12.29	lg2	8.hk_hk_66579	205.91	lg1	97.lm_ll_526325	245.51
lg2	93.lm_ll_14599	12.29	lg2	96.hk_hk_41146	206.92	lg1	99.lm_ll_153464	245.51
lg2	96.lm_ll_365412	12.29	lg2	99.hk_hk_54883	206.92	lg1	97.hk_hk_169859	246.01
lg2	8.lm_ll_163302	12.29	lg2	97.hk_hk_141880	206.92	lg1	99.nn_np_260645	246.01
lg2	99.lm_ll_54207	12.29	lg2	97.hk_hk_171814	206.92	lg1	99.lm_ll_141558	246.52
lg2	99.lm_ll_124971	12.29	lg2	97.hk_hk_170533	206.92	lg1	99.nn_np_270180	247.02
lg2	96.lm_ll_345806	12.29	lg2	96.nn_np_340419	206.92	lg1	99.lm_ll_35006	247.52
lg2	96.lm_ll_341021	12.29	lg2	91.hk_hk_39374	208.97	lg1	99.lm_ll_152268	248.02
lg2	96.lm_ll_322441	12.29	lg2	99.nn_np_235274	209.98	lg1	97.hk_hk_178236	248.02
lg2	96.lm_ll_370441	12.29	lg2	99.nn_np_287272	209.98	lg1	99.hk_hk_14380	248.53
lg2	97.hk_hk_171111	14.31	lg2	99.nn_np_289794	209.98	lg1	99.nn_np_175202	249.03
lg2	96.lm_ll_304432	16.35	lg2	91.hk_hk_31367	209.98	lg1	99.nn_np_239429	250.04
lg2	93.lm_ll_55852	16.35	lg2	8.hk_hk_20330	209.98	lg1	97.nn_np_310377	251.05
lg2	99.lm_ll_139282	16.35	lg2	99.nn_np_192687	209.98	lg1	97.hk_hk_145899	253.61
lg2	99.lm_ll_132314	16.35	lg2	93.hk_hk_16384	209.98	lg1	99.nn_np_147376	253.61
lg2	91.lm_ll_60790	16.35	lg2	99.hk_hk_33472	209.98	lg1	99.lm_ll_89750	254.12
lg2	96.lm_ll_322844	16.35	lg2	96.nn_np_331659	210.99	lg1	99.nn_np_286165	254.62
lg2	97.lm_ll_113486	16.35	lg2	8.hk_hk_95363	210.99	lg1	7.hk_hk_155906	255.12
lg2	99.lm_ll_65614	16.35	lg2	8.hk_hk_83340	210.99	lg1	99.lm_ll_122464	255.12
lg2	97.lm_ll_228117	16.35	lg2	99.nn_np_26823	210.99	lg1	87.lm_ll_49420	255.62
lg2	97.hk_hk_122432	16.35	lg2	97.nn_np_328203	210.99	lg1	99.lm_ll_151589	256.13
lg2	99.hk_hk_1332	16.35	lg2	99.nn_np_259835	210.99	lg1	96.lm_ll_351211	256.63
lg2	97.hk_hk_184298	18.39	lg2	99.nn_np_225113	210.99	lg1	99.hk_hk_5041	257.13
lg2	96.lm_ll_125222	18.39	lg2	99.nn_np_9795	210.99	lg1	99.lm_ll_67647	257.13
lg2	99.lm_ll_150768	18.39	lg2	96.nn_np_357707	210.99	lg1	99.hk_hk_38974	257.13
lg2	97.hk_hk_91156	18.39	lg2	99.nn_np_297306	210.99	lg1	99.lm_ll_130213	257.13
lg2	99.lm_ll_100531	18.39	lg2	99.nn_np_222891	210.99	lg1	97.hk_hk_128152	257.13
lg2	96.lm_ll_301716	18.39	lg2	99.nn_np_265593	210.99	lg1	97.hk_hk_149899	258.14
lg2	96.lm_ll_371372	18.39	lg2	99.nn_np_199325	210.99	lg1	99.nn_np_296823	258.65
lg2	99.lm_ll_68551	18.39	lg2	99.nn_np_282036	210.99	lg1	97.hk_hk_169336	258.65
lg2	97.lm_ll_479706	18.39	lg2	99.nn_np_99180	210.99	lg1	97.nn_np_318049	258.65
lg2	99.lm_ll_70117	18.39	lg2	99.nn_np_217580	210.99	lg1	97.nn_np_271109	258.65
lg2	99.lm_ll_146237	18.39	lg2	97.nn_np_275038	210.99	lg1	99.nn_np_285295	259.15
lg2	97.lm_ll_496742	18.39	lg2	99.nn_np_297101	210.99	lg1	97.hk_hk_173562	259.65
lg2	97.lm_ll_437357	18.39	lg2	99.nn_np_130047	210.99	lg1	99.nn_np_225465	259.65
lg2	99.lm_ll_135444	18.39	lg2	99.nn_np_236081	210.99	lg1	99.nn_np_237547	259.65
lg2	90.lm_ll_651500	18.39	lg2	99.nn_np_236929	210.99	lg1	99.lm_ll_80234	260.15
lg2	97.lm_ll_185078	18.39	lg2	99.nn_np_279085	210.99	lg1	97.hk_hk_174143	260.66
lg2	97.lm_ll_571504	18.39	lg2	99.nn_np_273969	210.99	lg1	99.nn_np_114672	260.66
lg2	97.lm_ll_561717	20.41	lg2	99.nn_np_294242	210.99	lg1	97.nn_np_305978	260.66
lg2	96.lm_ll_340288	20.41	lg2	99.nn_np_180954	210.99	lg1	99.lm_ll_150126	261.67
lg2	97.lm_ll_526689	24.58	lg2	99.nn_np_179890	210.99	lg1	96.lm_ll_263826	261.67
lg2	99.hk_hk_27691	24.58	lg2	99.nn_np_269728	210.99	lg1	99.lm_ll_131299	262.17
lg2	97.hk_hk_125919	24.58	lg2	97.nn_np_305244	210.99	lg1	99.hk_hk_55454	262.17
lg2	97.lm_ll_457880	24.58	lg2	99.nn_np_84078	210.99	lg1	97.lm_ll_436684	262.17
lg2	99.hk_hk_46164	24.58	lg2	99.nn_np_220649	210.99	lg1	99.lm_ll_154462	262.17
lg2	97.lm_ll_237325	24.58	lg2	99.nn_np_187054	210.99	lg1	97.hk_hk_163188	262.17
lg2	97.hk_hk_140356	24.58	lg2	99.nn_np_270245	210.99	lg1	97.hk_hk_164860	262.17
lg2	99.hk_hk_41753	24.58	lg2	99.nn_np_264151	210.99	lg1	99.lm_ll_136746	262.17
lg2	97.lm_ll_558637	26.6	lg2	99.nn_np_296750	210.99	lg1	97.nn_np_329124	262.17
lg2	97.hk_hk_143754	26.6	lg2	99.nn_np_271964	210.99	lg1	99.lm_ll_33054	262.17
lg2	97.hk_hk_111109	26.6	lg2	99.nn_np_241234	210.99	lg1	99.nn_np_252597	262.17
lg2	99.hk_hk_26540	26.6	lg2	99.nn_np_285464	210.99	lg1	97.hk_hk_98198	262.17
lg2	97.hk_hk_164266	27.61	lg2	99.nn_np_278952	210.99	lg1	99.nn_np_264461	262.17
lg2	99.hk_hk_38675	27.61	lg2	99.nn_np_280715	210.99	lg1	99.nn_np_184815	262.67
lg2	99.hk_hk_14682	27.61	lg2	99.nn_np_287867	210.99	lg1	97.nn_np_303603	262.67
lg2	97.hk_hk_51781	27.61	lg2	99.nn_np_283253	210.99	lg1	99.hk_hk_40643	263.17
lg2	96.hk_hk_149449	27.61	lg2	99.nn_np_214288	210.99	lg1	99.nn_np_185579	263.17
lg2	97.hk_hk_168818	27.61	lg2	99.nn_np_135109	210.99	lg1	97.hk_hk_131903	263.17
lg2	99.hk_hk_27212	27.61	lg2	99.nn_np_289461	210.99	lg1	97.nn_np_124224	264.7
lg2	99.hk_hk_43016	27.61	lg2	99.nn_np_175505	210.99	lg1	99.nn_np_132202	265.2
lg2	97.hk_hk_154818	27.61	lg2	97.nn_np_159458	210.99	lg1	97.nn_np_291727	265.2
lg2	99.hk_hk_55517	27.61	lg2	99.nn_np_263501	210.99	lg1	99.lm_ll_143833	265.2
lg2	97.hk_hk_128904	27.61	lg2	99.nn_np_299075	210.99	lg1	99.nn_np_287236	265.2
lg2	97.hk_hk_180414	27.61	lg2	99.nn_np_47176	210.99	lg1	99.nn_np_265058	265.7
lg2	87.hk_hk_37365	28.62	lg2	99.nn_np_66104	210.99	lg1	99.lm_ll_122154	266.2
lg2	97.hk_hk_102594	29.63	lg2	99.nn_np_267261	210.99	lg1	99.nn_np_192334	266.2
lg2	97.lm_ll_430578	32.68	lg2	99.nn_np_242011	210.99	lg1	99.nn_np_240091	266.2
lg2	99.lm_ll_117870	32.68	lg2	99.nn_np_276137	210.99	lg1	90.nn_np_258277	266.71
lg2	97.lm_ll_514775	32.68	lg2	99.nn_np_267547	210.99	lg1	99.hk_hk_51561	266.71
lg2	97.lm_ll_550180	32.68	lg2	99.nn_np_274269	210.99	lg1	99.hk_hk_42337	266.71
lg2	97.lm_ll_554654	32.68	lg2	99.nn_np_156708	210.99	lg1	99.nn_np_288326	266.71
lg2	97.lm_ll_537729	32.68	lg2	99.nn_np_284134	210.99	lg1	99.nn_np_218644	266.71
lg2	96.lm_ll_310215	32.68	lg2	99.nn_np_192644	210.99	lg1	99.nn_np_258865	267.21
lg2	99.lm_ll_122134	32.68	lg2	97.nn_np_331265	210.99	lg1	99.lm_ll_146108	267.71
lg2	97.lm_ll_368876	32.68	lg2	99.nn_np_191241	210.99	lg1	99.nn_np_66432	267.71
lg2	97.lm_ll_475376	33.69	lg2	99.nn_np_255687	210.99	lg1	97.nn_np_296886	267.71
lg2	99.lm_ll_141214	33.69	lg2	99.nn_np_256056	210.99	lg1	99.nn_np_190995	268.21
lg2	99.lm_ll_131407	33.69	lg2	99.nn_np_229696	210.99	lg1	99.nn_np_225650	268.21
lg2	96.hk_hk_142231	34.7	lg2	99.nn_np_90382	210.99	lg1	96.lm_ll_379139	268.21
lg2	99.hk_hk_41900	36.75	lg2	99.nn_np_246430	210.99	lg1	97.lm_ll_539209	268.72
lg2	97.hk_hk_147244	36.75	lg2	99.nn_np_253166	210.99	lg1	96.lm_ll_296020	268.72
lg2	97.lm_ll_452093	39.78	lg2	99.nn_np_219304	210.99	lg1	96.lm_ll_296299	268.72
lg2	99.hk_hk_25984	39.78	lg2	99.nn_np_222071	210.99	lg1	96.lm_ll_201886	270.76
lg2	99.hk_hk_50688	39.78	lg2	99.nn_np_246993	210.99	lg1	99.lm_ll_115099	270.76
lg2	99.hk_hk_44769	39.78	lg2	96.nn_np_323673	210.99	lg1	96.lm_ll_378940	271.26
lg2	90.lm_ll_536447	41.82	lg2	99.nn_np_142629	210.99	lg1	99.lm_ll_131424	271.26
lg2	97.lm_ll_491575	41.82	lg2	97.nn_np_328886	210.99	lg1	96.lm_ll_356959	271.76
lg2	96.lm_ll_292031	43.86	lg2	99.nn_np_80543	210.99	lg1	96.lm_ll_277072	271.76
lg2	96.lm_ll_383165	43.86	lg2	99.nn_np_293274	210.99	lg1	96.lm_ll_383363	272.26
lg2	97.lm_ll_498323	43.86	lg2	96.nn_np_308709	210.99	lg1	99.lm_ll_46543	272.26
lg2	99.lm_ll_67102	43.86	lg2	99.nn_np_173017	210.99	lg1	90.lm_ll_716324	272.26
lg2	97.lm_ll_525881	43.86	lg2	99.nn_np_244060	210.99	lg1	99.lm_ll_95890	273.27
lg2	99.lm_ll_147913	43.86	lg2	99.nn_np_295071	213.03	lg1	99.hk_hk_26747	273.78
lg2	97.lm_ll_265031	43.86	lg2	99.nn_np_199938	213.03	lg1	8.lm_ll_122775	273.78
lg2	93.lm_ll_50302	43.86	lg2	91.hk_hk_39169	224.24	lg1	96.hk_hk_156677	273.78
lg2	99.lm_ll_122852	43.86	lg2	97.hk_hk_154532	229.36	lg1	96.lm_ll_313476	274.28
lg2	96.lm_ll_382598	43.86	lg2	57.hk_hk_43261	230.37	lg1	90.hk_hk_188100	274.28
lg2	87.lm_ll_57087	43.86	lg2	99.hk_hk_40980	230.37	lg1	99.lm_ll_93206	274.78
lg2	97.lm_ll_499325	43.86	lg2	93.hk_hk_8531	231.38	lg1	99.hk_hk_23234	274.78
lg2	91.lm_ll_66974	43.86	lg2	93.hk_hk_1258	231.38	lg1	99.hk_hk_2282	275.28
lg2	99.lm_ll_2293	43.86	lg2	99.hk_hk_47845	231.38	lg1	96.lm_ll_198219	275.28
lg2	97.lm_ll_514960	43.86	lg2	97.hk_hk_103975	232.39	lg1	96.lm_ll_373494	275.79
lg2	77.lm_ll_54457	43.86	lg2	99.nn_np_249123	232.39	lg1	96.lm_ll_318543	275.79
lg2	97.lm_ll_572376	43.86	lg2	97.hk_hk_182327	232.39	lg1	97.lm_ll_144203	275.79
lg2	99.lm_ll_144154	43.86	lg2	57.hk_hk_5682	232.39	lg1	96.lm_ll_358254	275.79
lg2	96.lm_ll_184236	43.86	lg2	99.hk_hk_39511	232.39	lg1	99.lm_ll_114368	275.79
lg2	97.lm_ll_461543	43.86	lg2	96.nn_np_250751	232.39	lg1	93.lm_ll_3347	275.79
lg2	99.lm_ll_151203	43.86	lg2	99.nn_np_293287	232.39	lg1	97.hk_hk_101188	275.79
lg2	97.lm_ll_275661	43.86	lg2	99.nn_np_105653	232.39	lg1	97.lm_ll_332226	275.79
lg2	90.lm_ll_637898	43.86	lg2	99.nn_np_253453	232.39	lg1	99.lm_ll_69794	275.79
lg2	97.lm_ll_504221	43.86	lg2	96.nn_np_211481	232.39	lg1	8.lm_ll_18560	275.79
lg2	97.lm_ll_519396	43.86	lg2	99.hk_hk_48404	232.39	lg1	96.lm_ll_375503	275.79
lg2	97.lm_ll_303902	43.86	lg2	91.hk_hk_4611	235.42	lg1	99.lm_ll_99672	275.79
lg2	73.lm_ll_5052	43.86	lg2	91.hk_hk_33420	236.43	lg1	99.nn_np_295054	276.29
lg2	97.lm_ll_396066	43.86	lg2	93.hk_hk_3877	240.49	lg1	97.lm_ll_289020	276.29
lg2	97.lm_ll_312013	43.86	lg2	99.hk_hk_53840	240.49	lg1	97.hk_hk_170145	276.29
lg2	97.lm_ll_348527	43.86	lg2	99.hk_hk_54980	241.5	lg1	97.hk_hk_145517	276.79
lg2	97.lm_ll_168399	43.86	lg2	99.hk_hk_47722	243.52	lg1	97.hk_hk_144794	276.79
lg2	97.lm_ll_328284	43.86	lg2	8.hk_hk_57701	243.52	lg1	99.nn_np_295335	276.79
lg2	97.lm_ll_280964	43.86	lg2	99.hk_hk_49877	244.53	lg1	97.nn_np_329400	277.29
lg2	96.lm_ll_360660	43.86	lg2	99.hk_hk_6035	245.54	lg1	96.lm_ll_346104	277.29
lg2	99.lm_ll_133774	43.86	lg2	99.hk_hk_56081	250.72	lg1	97.nn_np_301716	277.8
lg2	97.lm_ll_429202	43.86	lg2	99.hk_hk_54751	250.72	lg1	99.hk_hk_53826	277.8
lg2	99.lm_ll_72186	43.86	lg2	99.hk_hk_47548	250.72	lg1	97.nn_np_203332	277.8
lg2	97.lm_ll_462461	43.86	lg2	99.hk_hk_46229	250.72	lg1	99.nn_np_264581	277.8
lg2	96.lm_ll_114182	43.86	lg3	99.nn_np_204177	0	lg1	96.lm_ll_268488	277.8
lg2	12.lm_ll_73309	43.86	lg3	99.nn_np_251557	0	lg1	96.lm_ll_184537	277.8
lg2	99.lm_ll_57096	43.86	lg3	99.nn_np_155224	0	lg1	96.lm_ll_115961	277.8
lg2	97.lm_ll_401026	43.86	lg3	99.nn_np_275166	0	lg1	97.lm_ll_532945	278.3
lg2	90.lm_ll_742318	43.86	lg3	87.hk_hk_35101	0	lg1	96.lm_ll_334576	278.8
lg2	97.lm_ll_432217	43.86	lg3	97.nn_np_331107	1.01	lg1	90.lm_ll_529958	278.8
lg2	97.lm_ll_535165	43.86	lg3	99.nn_np_292707	1.01	lg1	90.lm_ll_673936	278.8
lg2	97.lm_ll_438546	43.86	lg3	97.nn_np_277420	1.01	lg1	90.lm_ll_734048	278.8
lg2	97.lm_ll_558684	43.86	lg3	97.nn_np_331292	1.01	lg1	99.lm_ll_83652	278.8
lg2	97.lm_ll_462559	43.86	lg3	97.nn_np_331469	1.01	lg1	97.lm_ll_563222	278.8
lg2	97.lm_ll_528653	43.86	lg3	97.nn_np_331094	1.01	lg1	99.hk_hk_53787	278.8
lg2	97.lm_ll_526714	43.86	lg3	97.nn_np_325432	1.01	lg1	90.hk_hk_177765	278.8
lg2	99.hk_hk_24386	43.86	lg3	97.nn_np_82985	2.02	lg1	91.lm_ll_59497	279.3
lg2	99.lm_ll_79950	44.87	lg3	99.hk_hk_3801	2.02	lg1	90.hk_hk_172346	279.3
lg2	99.lm_ll_142587	44.87	lg3	97.nn_np_225274	2.02	lg1	97.lm_ll_474323	279.3
lg2	99.lm_ll_129766	44.87	lg3	99.hk_hk_17018	2.02	lg1	99.lm_ll_144576	279.3
lg2	97.lm_ll_259825	44.87	lg3	97.nn_np_331420	2.02	lg1	91.lm_ll_93882	279.3
lg2	96.lm_ll_320820	44.87	lg3	99.nn_np_199367	2.02	lg1	96.lm_ll_115785	279.3
lg2	99.lm_ll_148483	44.87	lg3	97.hk_hk_180025	2.02	lg1	99.lm_ll_126126	279.3
lg2	96.lm_ll_356202	44.87	lg3	97.hk_hk_178568	2.02	lg1	97.lm_ll_429303	279.3
lg2	99.lm_ll_119497	44.87	lg3	99.nn_np_94933	3.03	lg1	97.lm_ll_519420	279.3
lg2	99.lm_ll_139121	44.87	lg3	99.nn_np_291096	3.03	lg1	90.lm_ll_461598	279.3
lg2	97.lm_ll_440094	44.87	lg3	99.hk_hk_56139	3.03	lg1	97.lm_ll_552657	279.3
lg2	96.lm_ll_351800	44.87	lg3	96.nn_np_278867	3.03	lg1	97.lm_ll_488302	279.3
lg2	97.lm_ll_541470	44.87	lg3	99.nn_np_288957	3.03	lg1	99.lm_ll_130145	279.3
lg2	99.hk_hk_34786	44.87	lg3	96.nn_np_68749	4.04	lg1	91.lm_ll_102103	279.3
lg2	97.hk_hk_83171	47.96	lg3	96.nn_np_339710	4.04	lg1	99.lm_ll_112329	279.81
lg2	8.lm_ll_172121	54.35	lg3	99.nn_np_157278	4.04	lg1	99.lm_ll_123889	279.81
lg2	97.lm_ll_451219	54.35	lg3	96.nn_np_304587	4.04	lg1	91.lm_ll_93988	279.81
lg2	97.lm_ll_134606	54.35	lg3	99.nn_np_247615	4.04	lg1	99.lm_ll_125916	279.81
lg2	97.lm_ll_428654	54.35	lg3	99.nn_np_298677	4.04	lg1	99.lm_ll_139104	280.31
lg2	99.lm_ll_145545	54.35	lg3	99.nn_np_212250	4.04	lg1	99.lm_ll_132085	280.81
lg2	90.lm_ll_611052	54.35	lg3	99.nn_np_130417	5.05	lg1	97.lm_ll_572257	280.81
lg2	97.lm_ll_534866	55.36	lg3	99.nn_np_211027	5.05	lg1	97.lm_ll_506776	280.81
lg2	99.lm_ll_48051	55.36	lg3	99.nn_np_193482	5.05	lg1	97.lm_ll_511646	280.81
lg2	97.lm_ll_549854	55.36	lg3	97.nn_np_330375	5.05	lg1	97.lm_ll_520525	280.81
lg2	99.lm_ll_95403	55.36	lg3	97.hk_hk_147120	5.05	lg1	97.lm_ll_519973	280.81
lg2	97.lm_ll_550870	55.36	lg3	97.nn_np_292856	6.06	lg1	97.lm_ll_436419	280.81
lg2	99.lm_ll_56477	55.36	lg3	93.nn_np_190030	6.06	lg1	97.lm_ll_540999	280.81
lg2	87.lm_ll_40790	55.36	lg3	99.hk_hk_24464	6.06	lg1	99.hk_hk_5984	280.81
lg2	99.lm_ll_92263	55.36	lg3	97.nn_np_330293	6.06	lg1	96.hk_hk_147210	280.81
lg2	97.lm_ll_514685	55.36	lg3	99.nn_np_295328	6.06	lg1	99.hk_hk_2526	280.81
lg2	87.hk_hk_43684	60.48	lg3	93.nn_np_190204	6.06	lg1	96.lm_ll_371388	280.81
lg2	99.lm_ll_112598	61.49	lg3	99.hk_hk_10559	6.06	lg1	99.lm_ll_85290	280.81
lg2	99.hk_hk_53734	61.49	lg3	97.nn_np_310309	6.06	lg1	99.lm_ll_35386	280.81
lg2	96.hk_hk_156467	61.49	lg3	99.hk_hk_52284	6.06	lg1	91.hk_hk_15788	280.81
lg2	90.lm_ll_424190	61.49	lg3	99.nn_np_297387	6.06	lg2	97.hk_hk_173292	0
lg2	96.lm_ll_273170	61.49	lg3	99.hk_hk_52188	6.06	lg2	99.hk_hk_4542	0
lg2	96.lm_ll_353842	62.5	lg3	93.nn_np_188523	6.06	lg2	99.hk_hk_57157	0
lg2	96.lm_ll_362071	62.5	lg3	97.nn_np_327748	6.06	lg2	99.hk_hk_16350	0
lg2	97.lm_ll_432502	63.51	lg3	99.hk_hk_35611	6.06	lg2	99.hk_hk_24789	0
lg2	96.hk_hk_111511	63.51	lg3	87.hk_hk_41647	7.07	lg2	99.hk_hk_46896	0
lg2	97.hk_hk_178092	64.52	lg3	97.nn_np_326821	7.07	lg2	99.hk_hk_57160	0
lg2	97.hk_hk_169690	65.53	lg3	96.nn_np_365391	7.07	lg2	99.hk_hk_44922	0
lg2	99.hk_hk_32225	65.53	lg3	97.nn_np_330624	7.07	lg2	96.lm_ll_250423	0
lg2	99.hk_hk_33799	65.53	lg3	99.hk_hk_58422	7.07	lg2	97.hk_hk_153133	0
lg2	99.lm_ll_112002	65.53	lg3	97.nn_np_177782	7.07	lg2	97.hk_hk_165760	1.01
lg2	97.lm_ll_553948	65.53	lg3	99.nn_np_169302	7.07	lg2	96.lm_ll_357707	1.01
lg2	97.hk_hk_108523	65.53	lg3	99.nn_np_296454	8.08	lg2	99.hk_hk_6902	1.01
lg2	97.hk_hk_41047	65.53	lg3	97.nn_np_329018	8.08	lg2	99.nn_np_280282	1.01
lg2	96.hk_hk_141694	66.54	lg3	97.nn_np_329789	9.09	lg2	97.hk_hk_174557	1.01
lg2	97.hk_hk_141344	66.54	lg3	3.hk_hk_96489	9.09	lg2	99.nn_np_224104	1.01
lg2	97.hk_hk_162322	66.54	lg3	91.hk_hk_40868	9.09	lg2	96.lm_ll_352200	1.01
lg2	97.hk_hk_91831	66.54	lg3	91.nn_np_253181	10.1	lg2	96.lm_ll_322531	1.51
lg2	97.hk_hk_149157	66.54	lg3	8.hk_hk_92390	10.1	lg2	99.hk_hk_41847	1.51
lg2	97.hk_hk_73887	66.54	lg3	96.hk_hk_143119	10.1	lg2	96.lm_ll_334676	1.51
lg2	97.hk_hk_120907	66.54	lg3	97.hk_hk_121624	10.1	lg2	90.lm_ll_700885	1.51
lg2	97.hk_hk_133721	66.54	lg3	99.hk_hk_6711	10.1	lg2	99.hk_hk_35144	2.02
lg2	97.hk_hk_142538	66.54	lg3	99.nn_np_194113	10.14	lg2	99.nn_np_230504	2.52
lg2	97.hk_hk_136721	66.54	lg3	99.nn_np_288500	11.11	lg2	99.lm_ll_50661	2.52
lg2	96.lm_ll_356360	66.54	lg3	97.nn_np_327537	11.11	lg2	99.hk_hk_49620	2.52
lg2	96.lm_ll_266033	66.54	lg3	93.nn_np_171986	11.11	lg2	99.nn_np_190673	3.02
lg2	97.hk_hk_124071	66.54	lg3	99.nn_np_58796	11.11	lg2	99.nn_np_205228	5.06
lg2	99.hk_hk_17614	66.54	lg3	99.nn_np_192830	11.11	lg2	99.nn_np_147064	5.06
lg2	97.hk_hk_85929	67.55	lg3	97.nn_np_331539	11.11	lg2	99.nn_np_211116	5.06
lg2	97.hk_hk_72377	67.55	lg3	99.nn_np_298783	11.11	lg2	99.nn_np_155381	6.07
lg2	96.lm_ll_279968	67.55	lg3	99.nn_np_272656	11.11	lg2	99.lm_ll_150615	6.07
lg2	97.lm_ll_531361	67.55	lg3	91.nn_np_282170	11.11	lg2	8.lm_ll_185452	6.07
lg2	99.lm_ll_23234	67.55	lg3	99.nn_np_80768	11.11	lg2	99.nn_np_147344	6.07
lg2	96.lm_ll_261130	67.55	lg3	97.nn_np_331515	11.11	lg2	93.lm_ll_35734	6.07
lg2	97.hk_hk_123754	67.55	lg3	97.nn_np_330984	11.11	lg2	8.lm_ll_179082	6.57
lg2	90.hk_hk_171859	67.55	lg3	99.nn_np_211172	11.11	lg2	93.lm_ll_55268	7.08
lg2	96.lm_ll_304409	68.56	lg3	99.nn_np_273365	11.11	lg2	99.nn_np_72764	7.08
lg2	96.lm_ll_363485	68.56	lg3	99.nn_np_288263	11.11	lg2	99.nn_np_201142	7.08
lg2	97.hk_hk_143190	68.56	lg3	99.nn_np_294663	11.11	lg2	6.lm_ll_139824	7.08
lg2	96.lm_ll_358750	69.57	lg3	99.nn_np_273646	11.11	lg2	8.lm_ll_188807	7.08
lg2	99.lm_ll_13102	69.57	lg3	99.nn_np_104423	11.11	lg2	99.lm_ll_150654	7.58
lg2	97.hk_hk_92863	69.57	lg3	93.nn_np_190007	11.11	lg2	99.lm_ll_155030	7.58
lg2	99.hk_hk_56283	71.61	lg3	96.nn_np_358511	11.11	lg2	97.hk_hk_92458	8.59
lg2	96.lm_ll_304385	72.62	lg3	97.nn_np_322166	11.11	lg2	99.hk_hk_52492	9.09
lg2	97.hk_hk_90511	72.62	lg3	97.hk_hk_187069	11.11	lg2	99.lm_ll_4314	9.09
lg2	97.lm_ll_509630	72.62	lg3	97.hk_hk_168151	11.11	lg2	64.lm_ll_302529	9.09
lg2	99.hk_hk_48708	72.62	lg3	97.nn_np_320395	11.11	lg2	99.lm_ll_55801	9.59
lg2	99.hk_hk_47537	72.62	lg3	96.nn_np_366106	11.11	lg2	99.lm_ll_111864	9.59
lg2	96.lm_ll_363880	73.63	lg3	97.nn_np_330036	11.11	lg2	99.lm_ll_145224	9.59
lg2	96.lm_ll_144092	73.63	lg3	99.nn_np_69437	11.11	lg2	99.lm_ll_70428	9.59
lg2	96.lm_ll_286508	75.67	lg3	99.nn_np_283562	11.11	lg2	93.lm_ll_44312	9.59
lg2	96.lm_ll_271730	77.71	lg3	7.hk_hk_161239	11.11	lg2	99.hk_hk_34787	9.59
lg2	96.lm_ll_374871	77.71	lg3	99.nn_np_196908	11.15	lg2	90.hk_hk_86654	9.59
lg2	90.lm_ll_538620	77.71	lg3	99.nn_np_103196	11.15	lg2	99.lm_ll_112635	9.59
lg2	96.lm_ll_312081	77.71	lg3	99.nn_np_282153	11.15	lg2	99.hk_hk_56163	10.1
lg2	96.lm_ll_57679	77.71	lg3	99.nn_np_109405	11.15	lg2	97.lm_ll_562181	10.1
lg2	97.hk_hk_118381	77.71	lg3	99.nn_np_130611	11.15	lg2	99.hk_hk_14254	10.1
lg2	99.lm_ll_88657	80.76	lg3	99.nn_np_227099	11.15	lg2	99.lm_ll_53937	10.1
lg2	97.hk_hk_174737	80.76	lg3	99.nn_np_216507	11.15	lg2	97.lm_ll_554301	10.1
lg2	96.lm_ll_249763	82.78	lg3	99.nn_np_265601	11.15	lg2	90.hk_hk_72965	10.6
lg2	96.lm_ll_327122	82.78	lg3	99.nn_np_291704	11.15	lg2	8.lm_ll_140006	10.6
lg2	96.lm_ll_352272	82.78	lg3	99.nn_np_127356	11.15	lg2	99.hk_hk_28961	10.6
lg2	96.lm_ll_183986	82.78	lg3	97.nn_np_104109	11.15	lg2	99.lm_ll_30300	10.6
lg2	96.lm_ll_151008	82.78	lg3	99.nn_np_265763	11.15	lg2	97.lm_ll_537890	11.1
lg2	97.hk_hk_178135	82.78	lg3	99.nn_np_263764	11.15	lg2	99.lm_ll_150962	11.1
lg2	99.hk_hk_50409	83.79	lg3	91.nn_np_272827	11.15	lg2	99.lm_ll_113403	11.1
lg2	99.hk_hk_35737	84.8	lg3	99.nn_np_149597	12.12	lg2	97.lm_ll_365320	11.1
lg2	99.hk_hk_23229	85.81	lg3	96.nn_np_365949	12.12	lg2	90.lm_ll_736704	11.6
lg2	7.hk_hk_27233	97.01	lg3	99.nn_np_294396	12.12	lg2	99.lm_ll_149838	11.6
lg2	96.hk_hk_133350	98.02	lg3	93.nn_np_186364	12.12	lg2	99.lm_ll_111345	11.6
lg2	99.lm_ll_69892	102.08	lg3	96.nn_np_366697	12.12	lg2	97.lm_ll_565471	11.6
lg2	96.lm_ll_324173	108.16	lg3	61.nn_np_366571	12.12	lg2	99.lm_ll_140553	11.6
lg2	99.lm_ll_110800	108.16	lg3	99.nn_np_172399	12.12	lg2	99.lm_ll_124590	11.6
lg2	99.lm_ll_23289	108.16	lg3	99.nn_np_220574	13.13	lg2	99.lm_ll_152169	11.6
lg2	96.lm_ll_342725	108.16	lg3	97.hk_hk_119114	15.18	lg2	90.lm_ll_653723	11.6
lg2	97.lm_ll_391436	108.16	lg3	99.nn_np_172074	16.19	lg2	99.lm_ll_32001	11.6
lg2	96.lm_ll_346660	108.16	lg3	97.nn_np_72175	16.19	lg2	99.lm_ll_67914	11.6
lg2	97.lm_ll_452490	108.16	lg3	99.nn_np_130184	16.19	lg2	99.lm_ll_120435	11.6
lg2	96.lm_ll_348151	108.16	lg3	99.nn_np_298608	16.19	lg2	97.lm_ll_508940	11.6
lg2	96.lm_ll_244548	108.16	lg3	99.nn_np_292154	16.19	lg2	90.lm_ll_612780	12.11
lg2	99.lm_ll_103891	108.16	lg3	97.nn_np_331114	16.19	lg2	90.lm_ll_630756	12.11
lg2	99.lm_ll_121951	108.16	lg3	97.nn_np_327484	16.19	lg2	99.lm_ll_65335	12.61
lg2	96.lm_ll_357137	108.16	lg3	97.nn_np_328604	16.19	lg2	96.lm_ll_336623	13.62
lg2	90.lm_ll_753783	108.16	lg3	91.hk_hk_40669	16.19	lg2	90.lm_ll_664980	14.12
lg2	96.hk_hk_63244	108.16	lg3	99.nn_np_87934	16.19	lg2	90.lm_ll_547860	14.62
lg2	51.lm_ll_141456	108.16	lg3	99.nn_np_289736	16.19	lg2	90.lm_ll_743821	15.13
lg2	97.lm_ll_480612	108.16	lg3	99.nn_np_211089	16.19	lg2	96.lm_ll_214362	15.13
lg2	93.lm_ll_7177	108.16	lg3	99.nn_np_246954	16.19	lg2	90.lm_ll_714675	16.14
lg2	99.lm_ll_20315	108.16	lg3	99.hk_hk_54321	16.19	lg2	90.lm_ll_619803	16.14
lg2	48.lm_ll_115873	108.16	lg3	93.hk_hk_19352	16.19	lg2	87.lm_ll_56004	16.14
lg2	97.lm_ll_539120	108.16	lg3	97.nn_np_159466	16.19	lg2	90.lm_ll_600080	16.14
lg2	97.lm_ll_481982	108.16	lg3	99.nn_np_271330	16.19	lg2	90.lm_ll_642385	16.64
lg2	97.lm_ll_528104	108.16	lg3	99.hk_hk_46556	16.19	lg2	99.lm_ll_142026	16.64
lg2	97.lm_ll_553032	108.16	lg3	99.nn_np_212907	17.2	lg2	99.lm_ll_111238	16.64
lg2	97.lm_ll_514724	108.16	lg3	99.nn_np_37918	17.2	lg2	78.lm_ll_257631	18.68
lg2	97.lm_ll_532455	108.16	lg3	97.nn_np_331356	17.2	lg2	99.hk_hk_12784	19.18
lg2	97.lm_ll_508581	108.16	lg3	99.hk_hk_28067	17.2	lg2	97.lm_ll_493311	19.18
lg2	99.lm_ll_77241	108.16	lg3	97.nn_np_331589	18.21	lg2	99.lm_ll_136884	19.69
lg2	99.lm_ll_141309	108.16	lg3	99.nn_np_209322	18.21	lg2	90.lm_ll_750707	19.69
lg2	97.lm_ll_557355	108.16	lg3	99.hk_hk_32496	18.21	lg2	90.lm_ll_392522	19.69
lg2	96.hk_hk_139216	108.16	lg3	99.nn_np_269853	18.21	lg2	97.lm_ll_447755	19.69
lg2	96.hk_hk_131886	108.16	lg3	99.nn_np_208031	18.21	lg2	77.lm_ll_45254	19.69
lg2	97.lm_ll_443586	108.16	lg3	99.hk_hk_40806	18.21	lg2	91.lm_ll_24907	19.69
lg2	97.lm_ll_300403	108.16	lg3	99.nn_np_292885	18.21	lg2	99.lm_ll_111818	19.69
lg2	99.lm_ll_88358	108.16	lg3	96.hk_hk_123400	18.21	lg2	99.lm_ll_124845	19.69
lg2	99.lm_ll_105276	108.16	lg3	99.nn_np_289083	18.21	lg2	99.lm_ll_95328	19.69
lg2	96.hk_hk_92623	108.16	lg3	99.nn_np_70283	18.21	lg2	99.lm_ll_89007	19.69
lg2	97.lm_ll_289046	108.16	lg3	99.nn_np_227435	18.21	lg2	91.hk_hk_19277	19.69
lg2	97.lm_ll_553689	108.16	lg3	99.hk_hk_2486	18.21	lg2	97.lm_ll_372605	19.69
lg2	99.lm_ll_130926	108.16	lg3	97.nn_np_204944	18.21	lg2	93.lm_ll_38510	19.69
lg2	96.lm_ll_311427	108.16	lg3	99.hk_hk_48230	18.21	lg2	99.lm_ll_153300	19.69
lg2	99.lm_ll_134828	108.16	lg3	99.nn_np_280124	18.21	lg2	99.lm_ll_113396	19.69
lg2	96.hk_hk_80838	108.16	lg3	99.nn_np_291370	19.22	lg2	97.lm_ll_556004	20.19
lg2	96.hk_hk_92973	108.16	lg3	99.nn_np_163242	19.22	lg2	59.lm_ll_106177	20.19
lg2	90.hk_hk_185433	108.16	lg3	99.nn_np_265870	19.22	lg2	97.lm_ll_494040	20.19
lg2	96.hk_hk_139419	108.16	lg3	99.nn_np_291971	19.22	lg2	99.lm_ll_133312	20.19
lg2	99.lm_ll_73736	108.16	lg3	99.nn_np_248870	19.22	lg2	99.lm_ll_51321	20.19
lg2	97.lm_ll_472224	108.16	lg3	99.nn_np_199056	19.22	lg2	6.lm_ll_129932	20.19
lg2	96.hk_hk_103899	108.16	lg3	97.nn_np_281093	19.22	lg2	99.lm_ll_106635	20.19
lg2	96.hk_hk_148935	109.17	lg3	97.nn_np_321709	19.22	lg2	99.lm_ll_121299	20.19
lg2	96.hk_hk_128633	109.17	lg3	99.nn_np_276389	19.22	lg2	97.hk_hk_130823	20.19
lg2	96.hk_hk_64934	111.21	lg3	97.nn_np_268123	19.22	lg2	8.lm_ll_194474	20.19
lg2	97.lm_ll_367287	111.21	lg3	99.nn_np_275732	19.22	lg2	90.hk_hk_181499	20.19
lg2	97.lm_ll_455442	112.22	lg3	97.nn_np_88394	19.22	lg2	97.lm_ll_248129	20.19
lg2	96.lm_ll_203057	112.22	lg3	99.nn_np_226648	19.22	lg2	99.lm_ll_153590	20.19
lg2	97.lm_ll_560775	112.22	lg3	97.nn_np_203934	19.22	lg2	99.hk_hk_55683	20.19
lg2	97.lm_ll_356392	112.22	lg3	99.nn_np_165642	19.22	lg2	8.lm_ll_168712	20.19
lg2	97.lm_ll_405317	112.22	lg3	99.nn_np_273756	19.22	lg2	8.lm_ll_40043	20.19
lg2	65.lm_ll_139384	115.28	lg3	99.nn_np_170037	20.23	lg2	99.lm_ll_80346	20.19
lg2	90.lm_ll_751138	115.28	lg3	97.nn_np_248023	22.25	lg2	97.lm_ll_458354	20.19
lg2	99.lm_ll_79626	115.28	lg3	8.nn_np_345415	24.29	lg2	8.lm_ll_191936	20.19
lg2	96.lm_ll_365559	115.28	lg3	97.nn_np_325070	24.29	lg2	99.lm_ll_117319	20.19
lg2	8.lm_ll_192653	122.43	lg3	99.nn_np_266115	24.29	lg2	99.lm_ll_143561	20.19
lg2	99.lm_ll_128244	123.44	lg3	97.nn_np_245371	24.29	lg2	99.lm_ll_144211	20.19
lg2	99.lm_ll_111639	128.53	lg3	99.nn_np_92351	24.29	lg2	99.lm_ll_64324	20.19
lg2	99.lm_ll_154574	128.53	lg3	99.nn_np_260512	24.29	lg2	8.lm_ll_83197	20.19
lg2	97.lm_ll_489586	128.53	lg3	97.nn_np_300304	24.29	lg2	97.lm_ll_339490	20.19
lg2	90.lm_ll_590879	128.53	lg3	99.nn_np_218422	24.29	lg2	99.hk_hk_44950	20.19
lg2	78.hk_hk_57365	128.53	lg3	97.nn_np_329912	24.29	lg2	45.lm_ll_84505	20.19
lg2	97.hk_hk_75670	128.53	lg3	97.nn_np_316750	24.29	lg2	96.lm_ll_356507	20.19
lg2	97.hk_hk_149502	132.59	lg3	97.nn_np_288371	24.29	lg2	97.lm_ll_397152	20.19
lg2	97.hk_hk_170185	135.62	lg3	99.hk_hk_53908	37.52	lg2	99.lm_ll_152757	20.69
lg2	97.hk_hk_177785	135.62	lg3	99.hk_hk_50411	37.52	lg2	8.lm_ll_14911	20.69
lg2	97.hk_hk_153772	135.62	lg3	99.hk_hk_56856	37.52	lg2	99.lm_ll_118482	20.69
lg2	97.hk_hk_173711	135.62	lg3	99.hk_hk_31499	38.53	lg2	96.lm_ll_208271	20.69
lg2	97.hk_hk_104369	136.64	lg3	97.hk_hk_119729	38.53	lg2	97.lm_ll_344529	20.69
lg2	97.hk_hk_176654	136.64	lg3	99.hk_hk_36145	39.55	lg2	99.hk_hk_16219	20.69
lg2	97.hk_hk_166636	139.69	lg3	99.hk_hk_33144	39.55	lg2	96.lm_ll_186943	21.19
lg2	97.hk_hk_104298	140.7	lg3	99.hk_hk_18348	39.55	lg2	96.lm_ll_333105	21.19
lg2	97.hk_hk_105610	142.72	lg3	99.nn_np_57050	39.55	lg2	96.lm_ll_351786	21.19
lg2	97.hk_hk_119710	142.72	lg3	97.nn_np_325104	39.55	lg2	96.lm_ll_243171	21.19
lg2	97.hk_hk_120075	142.72	lg3	99.nn_np_160413	39.55	lg2	8.lm_ll_117818	21.19
lg2	97.hk_hk_165703	151.83	lg3	99.nn_np_276721	40.56	lg2	8.lm_ll_182914	21.19
lg2	87.lm_ll_26471	153.87	lg3	99.nn_np_100867	40.56	lg2	96.lm_ll_234771	21.19
lg2	99.hk_hk_39981	156.9	lg3	99.nn_np_195321	40.56	lg2	97.lm_ll_547325	21.19
lg2	96.lm_ll_372001	157.91	lg3	99.hk_hk_55782	40.56	lg2	8.lm_ll_165542	21.19
lg2	96.lm_ll_120790	157.91	lg3	99.nn_np_264943	42.58	lg2	93.lm_ll_14599	21.19
lg2	96.lm_ll_383043	158.92	lg3	99.nn_np_52169	42.58	lg2	96.lm_ll_365412	21.7
lg2	91.hk_hk_31761	158.92	lg3	99.nn_np_103457	42.58	lg2	8.lm_ll_163302	21.7
lg2	8.hk_hk_66579	158.92	lg3	97.nn_np_282735	42.58	lg2	99.lm_ll_54207	21.7
lg2	96.hk_hk_41146	158.92	lg3	99.hk_hk_52217	42.58	lg2	99.lm_ll_124971	21.7
lg2	99.hk_hk_54883	159.93	lg3	97.nn_np_312160	42.58	lg2	96.lm_ll_345806	21.7
lg2	8.lm_ll_155317	160.94	lg3	97.hk_hk_16826	43.59	lg2	96.lm_ll_341021	21.7
lg2	97.hk_hk_141880	160.94	lg3	99.hk_hk_48166	43.59	lg2	96.lm_ll_322441	21.7
lg2	97.hk_hk_171814	161.95	lg3	99.nn_np_87276	44.6	lg2	96.lm_ll_370441	22.2
lg2	99.lm_ll_136282	161.95	lg3	99.nn_np_216250	44.6	lg2	99.nn_np_220546	22.2
lg2	99.lm_ll_123098	161.95	lg3	99.hk_hk_50183	44.6	lg2	99.nn_np_245711	22.2
lg2	97.hk_hk_170533	161.95	lg3	90.hk_hk_195476	46.64	lg2	97.hk_hk_171111	22.2
lg2	96.lm_ll_363599	166.05	lg3	90.hk_hk_157702	46.64	lg2	96.lm_ll_304432	22.7
lg2	97.lm_ll_282194	166.05	lg3	99.nn_np_276447	47.65	lg2	93.lm_ll_55852	22.7
lg2	96.lm_ll_350325	166.05	lg3	97.hk_hk_141067	47.65	lg2	99.lm_ll_139282	22.7
lg2	96.lm_ll_368598	166.05	lg3	99.nn_np_191458	47.65	lg2	99.lm_ll_132314	23.2
lg2	99.lm_ll_113834	166.05	lg3	97.nn_np_225520	47.65	lg2	91.lm_ll_60790	23.2
lg2	91.hk_hk_39374	166.05	lg3	97.nn_np_323582	49.67	lg2	96.lm_ll_322844	23.2
lg2	99.lm_ll_124051	166.05	lg3	97.hk_hk_114022	49.67	lg2	97.lm_ll_113486	24.73
lg2	91.hk_hk_31367	166.05	lg3	99.nn_np_192986	49.67	lg2	99.lm_ll_65614	26.25
lg2	8.hk_hk_20330	166.05	lg3	97.nn_np_292500	49.67	lg2	97.lm_ll_228117	26.75
lg2	93.hk_hk_16384	166.05	lg3	97.hk_hk_159118	49.67	lg2	97.hk_hk_122432	27.76
lg2	99.hk_hk_33472	167.07	lg3	99.nn_np_266322	52.76	lg2	99.hk_hk_1332	28.77
lg2	8.hk_hk_95363	168.08	lg3	97.nn_np_209827	52.76	lg2	97.hk_hk_184298	29.27
lg2	8.hk_hk_83340	168.08	lg3	99.nn_np_193077	52.76	lg2	96.lm_ll_125222	29.27
lg2	96.lm_ll_49290	189.48	lg3	99.nn_np_10547	52.76	lg2	99.lm_ll_150768	29.27
lg2	96.lm_ll_207766	189.48	lg3	99.nn_np_135810	52.76	lg2	97.hk_hk_91156	29.27
lg2	96.lm_ll_206337	189.48	lg3	99.nn_np_255883	52.76	lg2	99.lm_ll_100531	29.78
lg2	60.lm_ll_324027	189.48	lg3	99.nn_np_50334	52.76	lg2	96.lm_ll_301716	29.78
lg2	96.lm_ll_161644	189.48	lg3	99.nn_np_258003	52.76	lg2	96.lm_ll_371372	30.28
lg2	96.lm_ll_159415	189.48	lg3	99.nn_np_251033	52.76	lg2	99.lm_ll_68551	31.29
lg2	96.lm_ll_358599	189.48	lg3	99.nn_np_98603	52.76	lg2	97.lm_ll_479706	31.79
lg2	8.lm_ll_177872	189.48	lg3	96.nn_np_320982	52.76	lg2	99.lm_ll_70117	31.79
lg2	91.lm_ll_81543	189.48	lg3	99.nn_np_109268	52.76	lg2	99.lm_ll_146237	32.29
lg2	96.lm_ll_342192	189.48	lg3	97.nn_np_324682	52.76	lg2	97.lm_ll_496742	32.29
lg2	99.lm_ll_121346	189.48	lg3	99.nn_np_250809	52.76	lg2	97.lm_ll_437357	32.29
lg2	96.lm_ll_322695	189.48	lg3	97.hk_hk_154889	53.77	lg2	99.lm_ll_135444	32.29
lg2	62.lm_ll_99273	189.48	lg3	99.nn_np_288335	53.77	lg2	90.lm_ll_651500	32.29
lg2	99.lm_ll_146009	189.48	lg3	97.hk_hk_128421	53.77	lg2	97.lm_ll_185078	32.29
lg2	99.lm_ll_128305	189.48	lg3	97.nn_np_170096	53.77	lg2	99.nn_np_260929	32.29
lg2	96.lm_ll_273297	189.48	lg3	97.hk_hk_115205	53.77	lg2	99.nn_np_246490	32.8
lg2	91.hk_hk_39169	189.48	lg3	99.nn_np_210795	53.77	lg2	97.lm_ll_571504	32.8
lg2	96.lm_ll_136373	189.48	lg3	99.nn_np_112723	53.77	lg2	99.nn_np_284101	33.3
lg2	97.lm_ll_531150	189.48	lg3	99.nn_np_293147	54.78	lg2	99.nn_np_133546	34.31
lg2	97.hk_hk_154532	189.48	lg3	99.nn_np_142452	55.79	lg2	97.lm_ll_561717	34.81
lg2	57.hk_hk_43261	189.48	lg3	99.nn_np_106452	55.79	lg2	96.lm_ll_340288	34.81
lg2	99.hk_hk_40980	189.48	lg3	99.nn_np_214670	55.79	lg2	99.nn_np_286019	35.31
lg2	64.lm_ll_485103	189.48	lg3	99.nn_np_27870	55.79	lg2	97.lm_ll_526689	35.82
lg2	7.lm_ll_324148	189.48	lg3	97.nn_np_200210	55.79	lg2	99.hk_hk_27691	35.82
lg2	93.hk_hk_8531	189.48	lg3	99.nn_np_85856	55.79	lg2	97.hk_hk_125919	35.82
lg2	93.hk_hk_1258	189.48	lg3	99.nn_np_158303	55.79	lg2	97.lm_ll_457880	35.82
lg2	99.lm_ll_132629	189.48	lg3	99.nn_np_276463	55.79	lg2	99.hk_hk_46164	35.82
lg2	99.hk_hk_47845	189.48	lg3	99.nn_np_191686	55.79	lg2	97.lm_ll_237325	37.34
lg2	96.lm_ll_299310	190.49	lg3	97.hk_hk_179034	55.79	lg2	99.nn_np_264579	38.86
lg2	96.lm_ll_340685	190.49	lg3	99.hk_hk_21463	55.79	lg2	99.nn_np_276973	38.86
lg2	97.hk_hk_103975	190.49	lg3	99.hk_hk_53771	59.83	lg2	97.hk_hk_140356	39.37
lg2	99.lm_ll_127842	190.49	lg3	91.hk_hk_12055	62.86	lg2	99.hk_hk_41753	39.87
lg2	96.lm_ll_317095	190.49	lg3	90.hk_hk_161534	65.91	lg2	99.nn_np_262879	40.88
lg2	97.hk_hk_182327	190.49	lg3	90.hk_hk_159818	65.91	lg2	99.nn_np_260480	40.88
lg2	57.hk_hk_5682	190.49	lg3	90.hk_hk_184442	65.91	lg2	99.nn_np_166256	40.88
lg2	99.lm_ll_147121	190.49	lg3	78.hk_hk_61394	65.91	lg2	99.nn_np_259918	40.88
lg2	99.hk_hk_39511	190.49	lg3	99.nn_np_94608	67.95	lg2	99.nn_np_275493	40.88
lg2	96.lm_ll_370929	190.49	lg3	97.nn_np_171799	70.99	lg2	99.nn_np_257333	40.88
lg2	99.hk_hk_48404	190.49	lg3	99.nn_np_232678	70.99	lg2	99.nn_np_280527	40.88
lg2	99.lm_ll_134029	190.49	lg3	99.nn_np_274401	70.99	lg2	99.nn_np_206714	40.88
lg2	97.lm_ll_436930	190.49	lg3	97.nn_np_324886	79.09	lg2	97.lm_ll_558637	40.88
lg2	96.lm_ll_261178	190.49	lg3	97.nn_np_312932	79.09	lg2	99.nn_np_261455	41.38
lg2	96.lm_ll_372184	190.49	lg3	99.nn_np_280204	79.09	lg2	97.hk_hk_143754	41.38
lg2	96.lm_ll_194180	190.49	lg3	99.nn_np_286406	79.09	lg2	97.hk_hk_111109	41.88
lg2	97.lm_ll_414940	190.49	lg3	99.nn_np_46312	79.09	lg2	99.nn_np_206492	41.88
lg2	99.lm_ll_122159	190.49	lg3	99.nn_np_194618	79.09	lg2	99.hk_hk_26540	42.39
lg2	90.lm_ll_753450	190.49	lg3	99.nn_np_166021	79.09	lg2	97.hk_hk_164266	42.39
lg2	97.lm_ll_426925	190.49	lg3	99.nn_np_154626	79.09	lg2	99.hk_hk_38675	42.89
lg2	91.hk_hk_4611	190.49	lg3	99.nn_np_295516	79.09	lg2	99.hk_hk_14682	42.89
lg2	96.lm_ll_368123	190.49	lg3	99.nn_np_259507	79.09	lg2	97.hk_hk_51781	44.41
lg2	97.lm_ll_495733	190.49	lg3	99.nn_np_228383	79.09	lg2	96.hk_hk_149449	44.41
lg2	99.lm_ll_112579	190.49	lg3	97.nn_np_193388	79.09	lg2	97.hk_hk_168818	44.91
lg2	96.lm_ll_383130	190.49	lg3	91.nn_np_274938	79.09	lg2	99.hk_hk_27212	48.01
lg2	99.lm_ll_149780	190.49	lg3	90.nn_np_89195	79.09	lg2	99.hk_hk_43016	48.51
lg2	99.lm_ll_125845	190.49	lg3	99.nn_np_182975	79.09	lg2	97.hk_hk_154818	48.51
lg2	91.hk_hk_33420	190.49	lg3	97.nn_np_248544	79.09	lg2	99.nn_np_266058	48.51
lg2	96.lm_ll_383592	190.49	lg3	99.nn_np_163915	79.09	lg2	99.hk_hk_55517	48.51
lg2	99.lm_ll_153847	190.49	lg3	99.nn_np_158514	79.09	lg2	97.hk_hk_128904	49.01
lg2	97.lm_ll_443029	190.49	lg3	99.nn_np_76612	79.09	lg2	97.hk_hk_180414	49.01
lg2	97.lm_ll_572980	190.49	lg3	97.nn_np_258653	79.09	lg2	99.nn_np_292043	49.01
lg2	96.lm_ll_376565	190.49	lg3	99.nn_np_40875	79.09	lg2	99.nn_np_171491	49.01
lg2	93.hk_hk_3877	190.49	lg3	97.nn_np_317913	79.09	lg2	87.hk_hk_37365	49.01
lg2	99.hk_hk_53840	190.49	lg3	97.hk_hk_125828	79.09	lg2	99.nn_np_276800	54.84
lg2	99.hk_hk_54980	190.49	lg3	99.nn_np_270870	79.09	lg2	97.hk_hk_102594	54.84
lg2	87.lm_ll_90948	190.49	lg3	99.hk_hk_38007	79.09	lg2	99.nn_np_174585	54.84
lg2	96.lm_ll_276660	190.49	lg3	97.nn_np_241533	79.09	lg2	99.nn_np_246865	54.84
lg2	97.lm_ll_248491	190.49	lg3	99.nn_np_208603	79.09	lg2	99.nn_np_240112	55.34
lg2	96.lm_ll_146527	190.49	lg3	99.nn_np_254038	79.09	lg2	97.lm_ll_430578	56.87
lg2	99.hk_hk_47722	190.49	lg3	97.hk_hk_167514	79.09	lg2	99.nn_np_243672	56.87
lg2	8.hk_hk_57701	190.49	lg3	99.nn_np_298568	79.09	lg2	99.lm_ll_117870	56.87
lg2	99.hk_hk_49877	190.49	lg3	97.hk_hk_134772	79.09	lg2	97.lm_ll_514775	57.37
lg2	99.hk_hk_6035	190.49	lg3	97.hk_hk_168022	79.09	lg2	97.lm_ll_550180	57.37
lg2	97.lm_ll_354094	190.49	lg3	99.hk_hk_3973	79.09	lg2	97.lm_ll_554654	57.87
lg2	97.lm_ll_503738	190.49	lg3	99.nn_np_190341	79.09	lg2	97.lm_ll_537729	57.87
lg2	97.lm_ll_432320	190.49	lg3	8.hk_hk_31375	79.09	lg2	96.lm_ll_310215	57.87
lg2	97.lm_ll_498680	190.49	lg3	97.hk_hk_171841	79.09	lg2	99.lm_ll_122134	60.43
lg2	97.lm_ll_520910	190.49	lg3	91.nn_np_244630	79.09	lg2	97.lm_ll_368876	60.43
lg2	96.lm_ll_359653	190.49	lg3	97.nn_np_122466	79.09	lg2	99.nn_np_29177	60.94
lg2	99.hk_hk_56081	190.49	lg3	97.nn_np_295320	79.09	lg2	99.nn_np_253040	61.44
lg2	97.lm_ll_563268	190.49	lg3	97.hk_hk_143933	79.09	lg2	97.lm_ll_475376	62.45
lg2	99.hk_hk_54751	190.49	lg3	96.hk_hk_154501	79.09	lg2	99.lm_ll_141214	62.45
lg2	99.lm_ll_137464	190.49	lg3	97.nn_np_79409	79.09	lg2	99.lm_ll_131407	62.45
lg2	99.lm_ll_95159	190.49	lg3	99.hk_hk_40321	79.09	lg2	99.nn_np_238858	62.45
lg2	99.lm_ll_154806	190.49	lg3	99.hk_hk_13615	79.09	lg2	96.hk_hk_142231	63.46
lg2	97.lm_ll_398620	190.49	lg3	97.hk_hk_146888	79.09	lg2	99.hk_hk_41900	63.96
lg2	97.lm_ll_483934	190.49	lg3	97.hk_hk_172289	79.09	lg2	97.hk_hk_147244	64.47
lg2	97.lm_ll_568275	190.49	lg3	97.hk_hk_175781	79.09	lg2	99.nn_np_265966	70.29
lg2	99.lm_ll_78055	190.49	lg3	97.nn_np_323437	79.09	lg2	99.nn_np_295143	70.29
lg2	99.lm_ll_122493	190.49	lg3	97.hk_hk_141950	79.09	lg2	97.lm_ll_452093	70.29
lg2	99.lm_ll_117483	190.49	lg3	99.nn_np_281872	79.09	lg2	99.nn_np_290458	70.29
lg2	97.lm_ll_405751	190.49	lg3	99.nn_np_130430	79.09	lg2	99.hk_hk_25984	70.29
lg2	97.lm_ll_155862	190.49	lg3	97.hk_hk_103305	79.09	lg2	99.hk_hk_50688	70.79
lg2	97.lm_ll_474638	190.49	lg3	99.nn_np_272419	79.09	lg2	99.hk_hk_44769	70.79
lg2	97.lm_ll_534943	190.49	lg3	97.hk_hk_117509	79.09	lg2	90.lm_ll_536447	71.3
lg2	99.lm_ll_116363	190.49	lg3	97.nn_np_311393	79.09	lg2	97.lm_ll_491575	72.31
lg2	99.hk_hk_47548	190.49	lg3	97.nn_np_330180	79.09	lg2	99.nn_np_265627	72.31
lg2	96.lm_ll_322463	190.49	lg3	90.hk_hk_127827	79.09	lg2	96.lm_ll_292031	72.31
lg2	99.hk_hk_46229	190.49	lg3	97.nn_np_63581	80.1	lg2	96.lm_ll_383165	72.31
lg2	97.lm_ll_561108	190.49	lg3	99.nn_np_240125	80.1	lg2	97.lm_ll_498323	72.31
lg2	99.lm_ll_143090	190.49	lg3	96.hk_hk_90269	80.1	lg2	99.lm_ll_67102	72.31
lg2	99.lm_ll_45391	190.49	lg3	99.nn_np_240755	81.11	lg2	97.lm_ll_525881	72.31
lg3	96.lm_ll_357621	0	lg3	99.hk_hk_44394	81.11	lg2	99.nn_np_279789	72.31
lg3	99.lm_ll_123522	0	lg3	99.nn_np_63250	81.11	lg2	99.lm_ll_147913	72.31
lg3	97.lm_ll_322165	0	lg3	99.hk_hk_15804	81.11	lg2	97.lm_ll_265031	73.32
lg3	99.lm_ll_122348	0	lg3	99.nn_np_109931	81.11	lg2	93.lm_ll_50302	74.33
lg3	93.lm_ll_44423	0	lg3	97.hk_hk_128226	81.11	lg2	99.lm_ll_122852	75.34
lg3	99.lm_ll_151538	0	lg3	99.nn_np_194093	81.11	lg2	96.lm_ll_382598	75.34
lg3	96.lm_ll_320306	0	lg3	99.nn_np_258238	81.11	lg2	87.lm_ll_57087	75.34
lg3	99.lm_ll_61716	0	lg3	99.nn_np_270406	81.11	lg2	97.lm_ll_499325	76.86
lg3	99.lm_ll_112753	0	lg3	99.nn_np_289070	81.11	lg2	91.lm_ll_66974	76.86
lg3	99.lm_ll_122710	0	lg3	99.hk_hk_24111	81.11	lg2	99.lm_ll_2293	78.38
lg3	99.lm_ll_49843	0	lg3	99.hk_hk_18157	81.11	lg2	97.lm_ll_514960	78.38
lg3	97.lm_ll_571485	0	lg3	96.hk_hk_129123	85.17	lg2	77.lm_ll_54457	78.38
lg3	99.lm_ll_45255	0	lg3	99.nn_np_168280	88.26	lg2	97.lm_ll_572376	79.91
lg3	8.lm_ll_186352	0	lg3	99.nn_np_267917	88.26	lg2	99.lm_ll_144154	79.91
lg3	99.lm_ll_122179	0	lg3	99.hk_hk_28175	88.26	lg2	96.lm_ll_184236	80.41
lg3	99.lm_ll_153324	0	lg3	99.nn_np_255544	89.27	lg2	97.lm_ll_461543	82.45
lg3	99.lm_ll_96526	0	lg3	99.hk_hk_38940	89.27	lg2	99.lm_ll_151203	82.95
lg3	8.lm_ll_134626	0	lg3	91.nn_np_205794	89.27	lg2	97.lm_ll_275661	82.95
lg3	99.lm_ll_102578	0	lg3	99.nn_np_287743	89.27	lg2	90.lm_ll_637898	82.95
lg3	99.lm_ll_88636	0	lg3	97.nn_np_308560	89.27	lg2	97.lm_ll_504221	83.45
lg3	96.lm_ll_298225	0	lg3	99.nn_np_235162	89.27	lg2	97.lm_ll_519396	83.45
lg3	87.hk_hk_35101	0	lg3	99.nn_np_75115	89.27	lg2	97.lm_ll_303902	83.96
lg3	99.lm_ll_123785	1.01	lg3	97.nn_np_166950	89.27	lg2	73.lm_ll_5052	83.96
lg3	59.lm_ll_53175	1.01	lg3	99.nn_np_237185	89.27	lg2	97.lm_ll_396066	83.96
lg3	99.lm_ll_22182	2.02	lg3	97.nn_np_229933	89.27	lg2	97.lm_ll_312013	83.96
lg3	99.lm_ll_84699	3.03	lg3	99.nn_np_293302	89.27	lg2	97.lm_ll_348527	83.96
lg3	99.lm_ll_95931	3.03	lg3	99.nn_np_111634	89.27	lg2	97.lm_ll_168399	84.46
lg3	96.lm_ll_178265	3.03	lg3	99.nn_np_140897	89.27	lg2	97.lm_ll_328284	84.46
lg3	99.lm_ll_154766	3.03	lg3	99.nn_np_235391	89.27	lg2	97.lm_ll_280964	85.47
lg3	96.lm_ll_379905	3.03	lg3	99.nn_np_209796	89.27	lg2	96.lm_ll_360660	85.47
lg3	96.lm_ll_310073	3.03	lg3	99.nn_np_295090	89.27	lg2	99.lm_ll_133774	85.47
lg3	99.lm_ll_150007	3.03	lg3	99.nn_np_151913	89.27	lg2	97.lm_ll_429202	85.47
lg3	99.lm_ll_132748	3.03	lg3	99.nn_np_213857	89.27	lg2	99.lm_ll_72186	85.47
lg3	97.lm_ll_544619	3.03	lg3	99.nn_np_254430	89.27	lg2	97.lm_ll_462461	85.47
lg3	96.lm_ll_382176	3.03	lg3	99.nn_np_88925	89.27	lg2	96.lm_ll_114182	85.47
lg3	99.lm_ll_135941	3.03	lg3	99.nn_np_271524	89.27	lg2	12.lm_ll_73309	85.47
lg3	97.lm_ll_540349	3.03	lg3	99.nn_np_182057	89.27	lg2	99.lm_ll_57096	85.47
lg3	99.lm_ll_121802	3.03	lg3	99.nn_np_260959	89.27	lg2	97.lm_ll_401026	85.97
lg3	96.lm_ll_364437	3.03	lg3	99.nn_np_195465	89.27	lg2	90.lm_ll_742318	85.97
lg3	99.lm_ll_138967	3.03	lg3	99.nn_np_135752	89.27	lg2	97.lm_ll_432217	86.48
lg3	90.lm_ll_703843	3.03	lg3	99.nn_np_198453	89.27	lg2	97.lm_ll_535165	86.48
lg3	99.lm_ll_96678	3.03	lg3	99.nn_np_112487	89.27	lg2	97.lm_ll_438546	86.48
lg3	99.lm_ll_154667	3.03	lg3	99.nn_np_257457	89.27	lg2	97.lm_ll_558684	86.48
lg3	87.lm_ll_101201	4.04	lg3	99.nn_np_263732	89.27	lg2	97.lm_ll_462559	88
lg3	97.lm_ll_549578	4.04	lg3	99.nn_np_195898	89.27	lg2	97.lm_ll_528653	88
lg3	99.lm_ll_149751	4.04	lg3	99.nn_np_155107	89.27	lg2	97.lm_ll_526714	89.01
lg3	99.hk_hk_3801	4.04	lg3	99.nn_np_17894	89.27	lg2	99.hk_hk_24386	89.01
lg3	99.hk_hk_17018	5.05	lg3	96.nn_np_238650	89.27	lg2	99.lm_ll_79950	89.01
lg3	97.hk_hk_180025	6.06	lg3	99.nn_np_294789	89.27	lg2	99.lm_ll_142587	89.01
lg3	97.hk_hk_178568	6.06	lg3	97.nn_np_330588	89.27	lg2	99.lm_ll_129766	89.51
lg3	99.hk_hk_56139	6.06	lg3	99.nn_np_251583	89.27	lg2	97.lm_ll_259825	89.51
lg3	77.lm_ll_83645	6.06	lg3	99.nn_np_193685	89.27	lg2	96.lm_ll_320820	89.51
lg3	97.lm_ll_413419	6.06	lg3	99.nn_np_278607	89.27	lg2	99.lm_ll_148483	89.51
lg3	99.lm_ll_142445	6.06	lg3	99.nn_np_191470	91.29	lg2	96.lm_ll_356202	89.51
lg3	99.lm_ll_66888	6.06	lg3	96.nn_np_323492	91.29	lg2	99.lm_ll_119497	89.51
lg3	73.lm_ll_12866	6.06	lg3	99.nn_np_245625	91.29	lg2	99.lm_ll_139121	90.01
lg3	99.lm_ll_143722	6.06	lg3	97.hk_hk_179810	91.29	lg2	97.lm_ll_440094	90.01
lg3	96.lm_ll_346447	6.06	lg3	99.nn_np_252046	91.29	lg2	96.lm_ll_351800	90.52
lg3	99.lm_ll_1380	6.06	lg3	99.nn_np_221555	91.29	lg2	97.lm_ll_541470	90.52
lg3	99.lm_ll_153764	7.07	lg3	99.nn_np_45865	91.29	lg2	99.hk_hk_34786	91.02
lg3	59.lm_ll_87375	7.07	lg3	99.nn_np_101775	91.29	lg2	97.hk_hk_83171	91.02
lg3	96.lm_ll_321234	7.07	lg3	99.nn_np_201562	91.29	lg2	8.lm_ll_172121	91.02
lg3	96.lm_ll_328136	7.07	lg3	97.nn_np_184544	91.29	lg2	97.lm_ll_451219	91.52
lg3	97.lm_ll_561731	7.07	lg3	97.nn_np_293080	91.29	lg2	97.lm_ll_134606	91.52
lg3	99.lm_ll_130139	7.07	lg3	96.nn_np_365134	91.29	lg2	97.lm_ll_428654	91.52
lg3	57.lm_ll_104559	7.07	lg3	99.nn_np_133725	91.29	lg2	99.lm_ll_145545	91.52
lg3	99.lm_ll_112442	7.07	lg3	99.nn_np_265336	91.29	lg2	90.lm_ll_611052	91.52
lg3	57.lm_ll_86800	7.07	lg3	99.nn_np_284298	91.29	lg2	97.nn_np_166471	91.52
lg3	7.lm_ll_386224	7.07	lg3	99.nn_np_254404	91.29	lg2	97.lm_ll_534866	91.52
lg3	99.lm_ll_76547	7.07	lg3	99.nn_np_227365	91.29	lg2	97.nn_np_15118	91.52
lg3	99.lm_ll_145647	7.07	lg3	99.nn_np_162100	91.29	lg2	99.lm_ll_48051	91.52
lg3	96.lm_ll_383844	7.07	lg4	97.nn_np_298905	0	lg2	97.lm_ll_549854	92.02
lg3	99.lm_ll_96408	7.07	lg4	99.nn_np_269935	0	lg2	99.nn_np_102401	93.55
lg3	97.hk_hk_147120	7.07	lg4	99.nn_np_214108	0	lg2	99.lm_ll_95403	94.05
lg3	99.lm_ll_70732	7.07	lg4	99.nn_np_216988	0	lg2	97.lm_ll_550870	94.55
lg3	99.hk_hk_24464	7.07	lg4	99.nn_np_126657	0	lg2	99.lm_ll_56477	95.05
lg3	99.hk_hk_10559	7.07	lg4	99.nn_np_193001	0	lg2	87.lm_ll_40790	95.56
lg3	99.hk_hk_52284	7.07	lg4	97.nn_np_320040	0	lg2	99.lm_ll_92263	96.06
lg3	99.hk_hk_52188	7.07	lg4	99.nn_np_189103	0	lg2	97.lm_ll_514685	97.07
lg3	96.lm_ll_267704	8.08	lg4	99.nn_np_197968	0	lg2	99.nn_np_269410	97.07
lg3	99.hk_hk_35611	8.08	lg4	99.hk_hk_58503	0	lg2	99.nn_np_242165	97.57
lg3	87.hk_hk_41647	8.08	lg4	97.nn_np_330657	0	lg2	99.nn_np_295062	97.57
lg3	96.lm_ll_182464	10.1	lg4	97.nn_np_295459	0	lg2	99.nn_np_234865	97.57
lg3	99.lm_ll_149328	10.1	lg4	99.nn_np_4103	0	lg2	87.hk_hk_43684	98.58
lg3	97.lm_ll_220741	10.1	lg4	99.nn_np_285022	0	lg2	99.nn_np_185004	98.58
lg3	99.hk_hk_58422	10.1	lg4	97.nn_np_306695	0	lg2	99.lm_ll_112598	98.58
lg3	97.lm_ll_431815	10.1	lg4	99.nn_np_177313	0	lg2	99.hk_hk_53734	98.58
lg3	99.lm_ll_150625	10.1	lg4	97.nn_np_321101	0	lg2	96.hk_hk_156467	99.08
lg3	99.lm_ll_38798	10.1	lg4	99.nn_np_284620	0	lg2	90.lm_ll_424190	99.08
lg3	91.lm_ll_22196	10.1	lg4	99.nn_np_242829	0	lg2	96.lm_ll_273170	99.59
lg3	96.lm_ll_360740	10.1	lg4	97.hk_hk_185912	0	lg2	99.nn_np_289087	100.6
lg3	96.lm_ll_333582	10.1	lg4	99.nn_np_269888	0	lg2	97.nn_np_51481	100.6
lg3	97.lm_ll_413180	10.1	lg4	99.nn_np_297147	0	lg2	96.lm_ll_353842	100.6
lg3	97.lm_ll_566812	10.1	lg4	99.nn_np_156636	0	lg2	96.lm_ll_362071	100.6
lg3	96.lm_ll_314172	10.1	lg4	90.hk_hk_199784	0	lg2	99.nn_np_271123	102.12
lg3	96.lm_ll_316679	10.1	lg4	90.nn_np_310398	0	lg2	96.nn_np_355235	102.12
lg3	96.lm_ll_364451	10.1	lg4	8.nn_np_317179	0	lg2	97.lm_ll_432502	102.12
lg3	96.lm_ll_305046	10.1	lg4	99.nn_np_249791	0	lg2	96.hk_hk_111511	102.12
lg3	96.lm_ll_357149	10.1	lg4	97.nn_np_278270	0	lg2	96.nn_np_279782	102.62
lg3	97.lm_ll_573147	10.1	lg4	97.nn_np_317325	0	lg2	97.hk_hk_178092	102.62
lg3	97.lm_ll_555858	11.11	lg4	99.nn_np_173057	0	lg2	97.hk_hk_169690	102.62
lg3	99.lm_ll_152375	11.11	lg4	99.nn_np_257762	0	lg2	99.hk_hk_32225	102.62
lg3	99.lm_ll_144611	11.11	lg4	99.nn_np_289674	0	lg2	99.nn_np_267295	102.62
lg3	91.lm_ll_31646	11.11	lg4	99.nn_np_214311	0	lg2	99.hk_hk_33799	102.62
lg3	96.lm_ll_201537	11.11	lg4	99.nn_np_153303	0	lg2	99.lm_ll_112002	102.62
lg3	96.lm_ll_379124	11.11	lg4	99.nn_np_261165	0	lg2	97.nn_np_313719	102.62
lg3	99.lm_ll_65462	11.11	lg4	97.nn_np_205228	0	lg2	97.nn_np_263130	103.12
lg3	3.hk_hk_96489	11.11	lg4	99.nn_np_241840	0	lg2	97.lm_ll_553948	103.12
lg3	91.hk_hk_40868	11.11	lg4	99.nn_np_239413	0	lg2	97.hk_hk_108523	103.12
lg3	8.lm_ll_197118	11.11	lg4	99.nn_np_293545	0	lg2	97.hk_hk_41047	103.12
lg3	96.lm_ll_326776	11.11	lg4	99.nn_np_255841	0	lg2	96.hk_hk_141694	103.63
lg3	90.lm_ll_744072	11.11	lg4	99.nn_np_273094	0	lg2	97.hk_hk_141344	103.63
lg3	99.lm_ll_129197	11.11	lg4	99.nn_np_256183	0	lg2	97.hk_hk_162322	103.63
lg3	68.lm_ll_56936	11.11	lg4	99.nn_np_135920	0	lg2	99.nn_np_256009	103.63
lg3	96.lm_ll_359010	11.11	lg4	99.nn_np_296825	1.01	lg2	97.hk_hk_91831	105.15
lg3	96.lm_ll_340458	11.11	lg4	99.nn_np_287986	1.01	lg2	97.hk_hk_149157	106.16
lg3	3.lm_ll_28489	11.11	lg4	99.nn_np_219173	2.02	lg2	97.hk_hk_73887	106.66
lg3	96.lm_ll_285604	11.11	lg4	99.nn_np_190991	2.02	lg2	97.hk_hk_120907	107.17
lg3	8.hk_hk_92390	11.11	lg4	99.nn_np_226694	2.02	lg2	97.hk_hk_133721	108.18
lg3	96.lm_ll_352538	11.11	lg4	99.nn_np_275357	2.02	lg2	97.hk_hk_142538	108.18
lg3	96.lm_ll_281406	11.11	lg4	99.nn_np_112074	2.02	lg2	97.hk_hk_136721	108.18
lg3	99.lm_ll_151623	11.11	lg4	99.nn_np_139945	4.04	lg2	96.lm_ll_356360	108.68
lg3	2.lm_ll_89024	11.11	lg4	99.nn_np_115653	4.04	lg2	96.lm_ll_266033	108.68
lg3	96.lm_ll_380697	11.11	lg4	99.nn_np_214466	4.04	lg2	97.hk_hk_124071	109.18
lg3	99.lm_ll_99214	11.11	lg4	99.nn_np_255829	4.04	lg2	99.hk_hk_17614	109.18
lg3	96.hk_hk_143119	11.11	lg4	97.nn_np_324103	4.04	lg2	97.hk_hk_85929	109.68
lg3	96.lm_ll_281858	11.11	lg4	99.nn_np_232963	4.04	lg2	97.hk_hk_72377	110.69
lg3	96.lm_ll_380196	11.11	lg4	99.hk_hk_14720	6.06	lg2	96.lm_ll_279968	111.2
lg3	96.lm_ll_310411	11.11	lg4	99.hk_hk_48152	6.06	lg2	97.lm_ll_531361	111.2
lg3	99.lm_ll_3548	11.11	lg4	99.hk_hk_55502	6.06	lg2	99.lm_ll_23234	111.2
lg3	6.lm_ll_157882	11.11	lg4	99.hk_hk_51062	6.06	lg2	96.lm_ll_261130	111.2
lg3	87.lm_ll_66927	11.11	lg4	99.nn_np_266644	6.06	lg2	97.hk_hk_123754	111.2
lg3	96.lm_ll_375412	11.11	lg4	99.nn_np_292842	6.06	lg2	90.hk_hk_171859	111.2
lg3	96.lm_ll_383825	11.11	lg4	96.hk_hk_82646	6.06	lg2	96.lm_ll_304409	111.2
lg3	77.lm_ll_51429	11.11	lg4	97.hk_hk_112265	6.06	lg2	97.nn_np_313493	111.2
lg3	96.lm_ll_381222	11.11	lg4	7.nn_np_306718	6.06	lg2	96.lm_ll_363485	111.2
lg3	97.hk_hk_121624	11.11	lg4	99.hk_hk_5057	6.06	lg2	97.hk_hk_143190	111.2
lg3	90.lm_ll_329193	11.11	lg4	99.nn_np_203465	6.06	lg2	96.lm_ll_358750	111.2
lg3	99.hk_hk_6711	11.11	lg4	99.nn_np_160733	6.06	lg2	99.nn_np_236870	111.2
lg3	97.lm_ll_486591	11.11	lg4	99.nn_np_101028	8.08	lg2	99.lm_ll_13102	111.2
lg3	96.lm_ll_376470	11.11	lg4	99.nn_np_285877	10.1	lg2	97.hk_hk_92863	111.7
lg3	93.lm_ll_53473	11.11	lg4	96.hk_hk_155002	10.1	lg2	99.hk_hk_56283	111.7
lg3	96.lm_ll_358671	11.11	lg4	8.hk_hk_2893	10.1	lg2	96.lm_ll_304385	111.7
lg3	99.lm_ll_146434	11.11	lg4	99.hk_hk_47582	10.1	lg2	99.nn_np_157543	111.7
lg3	96.lm_ll_376751	11.11	lg4	96.hk_hk_145973	10.1	lg2	99.nn_np_246670	111.7
lg3	90.lm_ll_755888	11.11	lg4	96.hk_hk_111874	10.1	lg2	99.nn_np_258182	111.7
lg3	96.lm_ll_382256	11.11	lg4	99.hk_hk_35791	10.1	lg2	97.hk_hk_90511	111.7
lg3	96.lm_ll_176281	11.11	lg4	96.hk_hk_26079	10.1	lg2	97.lm_ll_509630	111.7
lg3	96.lm_ll_351825	11.11	lg4	97.hk_hk_34308	10.1	lg2	99.hk_hk_48708	111.7
lg3	96.lm_ll_75386	11.11	lg4	96.hk_hk_77347	10.1	lg2	99.hk_hk_47537	111.7
lg3	96.lm_ll_244307	11.11	lg4	99.hk_hk_34681	10.1	lg2	96.lm_ll_363880	112.2
lg3	96.lm_ll_341707	11.11	lg4	96.hk_hk_127694	10.1	lg2	96.lm_ll_144092	113.21
lg3	97.hk_hk_187069	11.11	lg4	91.nn_np_192527	11.11	lg2	97.nn_np_296625	113.21
lg3	97.hk_hk_168151	11.11	lg4	99.nn_np_128084	17.3	lg2	99.nn_np_250739	114.73
lg3	7.hk_hk_161239	11.11	lg4	99.nn_np_227842	18.31	lg2	96.lm_ll_286508	114.73
lg3	93.lm_ll_21882	12.12	lg4	99.nn_np_246064	18.31	lg2	99.nn_np_133167	117.83
lg3	96.lm_ll_361265	12.12	lg4	99.nn_np_35692	18.31	lg2	96.lm_ll_271730	118.84
lg3	96.lm_ll_187694	14.14	lg4	99.nn_np_288395	18.31	lg2	96.lm_ll_374871	119.34
lg3	97.lm_ll_436439	14.14	lg4	99.nn_np_242523	18.31	lg2	90.lm_ll_538620	119.34
lg3	96.lm_ll_362118	14.14	lg4	93.nn_np_69284	18.31	lg2	96.lm_ll_312081	121.91
lg3	97.hk_hk_119114	14.14	lg4	99.nn_np_215075	18.31	lg2	96.lm_ll_57679	126.07
lg3	99.lm_ll_43224	14.14	lg4	99.nn_np_175449	18.31	lg2	97.hk_hk_118381	128.64
lg3	91.hk_hk_40669	15.15	lg4	99.nn_np_161001	18.31	lg2	99.nn_np_215065	130.16
lg3	99.hk_hk_54321	18.18	lg4	99.nn_np_113011	18.31	lg2	99.lm_ll_88657	136.55
lg3	93.hk_hk_19352	18.18	lg4	99.nn_np_151345	18.31	lg2	97.hk_hk_174737	137.56
lg3	99.hk_hk_46556	18.18	lg4	99.nn_np_169313	18.31	lg2	99.nn_np_228155	138.57
lg3	99.lm_ll_107188	18.18	lg4	99.hk_hk_49494	18.31	lg2	97.nn_np_98036	139.08
lg3	99.hk_hk_28067	18.18	lg4	99.nn_np_96988	18.31	lg2	96.lm_ll_249763	139.08
lg3	99.hk_hk_32496	20.2	lg4	99.nn_np_147600	18.31	lg2	99.nn_np_131536	139.58
lg3	99.hk_hk_40806	20.2	lg4	93.nn_np_41855	18.31	lg2	96.lm_ll_327122	139.58
lg3	93.lm_ll_57940	20.2	lg4	99.hk_hk_19864	18.31	lg2	96.lm_ll_352272	139.58
lg3	96.hk_hk_123400	20.2	lg4	99.nn_np_214730	18.31	lg2	96.lm_ll_183986	139.58
lg3	65.lm_ll_109719	20.2	lg4	99.hk_hk_50820	18.31	lg2	96.lm_ll_151008	140.08
lg3	99.hk_hk_2486	20.2	lg4	97.nn_np_146662	18.31	lg2	99.nn_np_255188	140.08
lg3	99.hk_hk_48230	21.21	lg4	99.hk_hk_39558	18.31	lg2	99.nn_np_290988	140.08
lg3	7.lm_ll_154690	22.22	lg4	93.nn_np_176239	18.31	lg2	99.nn_np_171294	140.58
lg3	8.lm_ll_170200	22.22	lg4	97.hk_hk_100791	18.31	lg2	97.hk_hk_178135	140.58
lg3	99.lm_ll_130878	22.22	lg4	99.hk_hk_37811	18.31	lg2	99.nn_np_173891	140.58
lg3	99.lm_ll_64314	22.22	lg4	99.nn_np_230610	18.31	lg2	99.nn_np_235365	140.58
lg3	97.lm_ll_436289	22.22	lg4	99.hk_hk_23554	18.31	lg2	99.nn_np_255203	140.58
lg3	8.lm_ll_85930	22.22	lg4	99.nn_np_190186	18.31	lg2	99.nn_np_160156	140.58
lg3	99.lm_ll_142823	22.22	lg4	90.hk_hk_190254	18.31	lg2	99.nn_np_62431	140.58
lg3	99.lm_ll_135731	22.22	lg4	90.hk_hk_140438	18.31	lg2	99.nn_np_267763	140.58
lg3	8.lm_ll_195554	22.22	lg4	99.hk_hk_56963	18.31	lg2	99.nn_np_144671	140.58
lg3	93.lm_ll_34067	22.22	lg4	90.hk_hk_119352	19.32	lg2	99.nn_np_216849	141.09
lg3	93.lm_ll_7836	22.22	lg4	97.hk_hk_128779	20.33	lg2	99.nn_np_284473	141.09
lg3	8.lm_ll_76045	22.22	lg4	91.hk_hk_41333	22.37	lg2	97.nn_np_303388	141.09
lg3	8.lm_ll_192275	22.22	lg4	87.hk_hk_38579	22.37	lg2	99.hk_hk_50409	141.09
lg3	7.lm_ll_277015	24.24	lg4	99.nn_np_198485	23.38	lg2	99.hk_hk_35737	141.09
lg3	97.lm_ll_513434	27.27	lg4	99.hk_hk_27448	23.38	lg2	99.nn_np_270422	141.09
lg3	69.lm_ll_13292	27.27	lg4	7.hk_hk_86734	25.4	lg2	99.nn_np_280659	141.09
lg3	99.lm_ll_91318	28.29	lg4	99.hk_hk_41015	25.4	lg2	99.hk_hk_23229	141.09
lg3	99.lm_ll_134658	28.29	lg4	96.hk_hk_57924	29.51	lg2	99.nn_np_261650	141.09
lg3	99.lm_ll_73820	28.29	lg4	99.nn_np_292832	29.51	lg2	99.nn_np_250724	142.1
lg3	99.lm_ll_34939	28.29	lg4	97.hk_hk_69353	29.51	lg2	99.nn_np_242259	142.1
lg3	96.lm_ll_323220	28.29	lg4	90.hk_hk_159168	30.52	lg2	99.nn_np_278746	142.1
lg3	99.lm_ll_39916	28.29	lg4	90.hk_hk_74452	30.52	lg2	99.nn_np_214033	142.6
lg3	99.lm_ll_89135	28.29	lg4	90.hk_hk_152107	30.52	lg2	97.nn_np_318882	142.6
lg3	99.lm_ll_134997	28.29	lg4	91.nn_np_227502	30.52	lg2	97.nn_np_320980	142.6
lg3	97.lm_ll_456127	28.29	lg4	99.nn_np_259450	30.52	lg2	97.nn_np_320323	143.1
lg3	96.lm_ll_364294	28.29	lg4	96.hk_hk_151922	31.53	lg2	99.nn_np_121576	143.1
lg3	99.lm_ll_145188	28.29	lg4	8.nn_np_202439	32.54	lg2	99.nn_np_192236	143.1
lg3	73.lm_ll_94760	28.29	lg4	99.nn_np_235261	33.55	lg2	99.nn_np_295911	143.6
lg3	90.lm_ll_680236	28.29	lg4	99.nn_np_255104	33.55	lg2	99.nn_np_230855	144.11
lg3	97.lm_ll_272277	28.29	lg4	90.hk_hk_161639	36.6	lg2	99.nn_np_289205	144.11
lg3	96.lm_ll_352951	28.29	lg4	90.hk_hk_151470	36.6	lg2	97.nn_np_293531	145.12
lg3	99.lm_ll_153352	28.29	lg4	90.hk_hk_144570	36.6	lg2	97.nn_np_330605	146.13
lg3	99.lm_ll_130877	28.29	lg4	99.nn_np_255866	36.6	lg2	97.nn_np_159676	146.63
lg3	97.lm_ll_564116	28.29	lg4	99.nn_np_176188	36.6	lg2	99.nn_np_225474	146.63
lg3	96.lm_ll_349221	28.29	lg4	99.nn_np_271162	37.61	lg2	99.nn_np_297592	146.63
lg3	93.lm_ll_55990	28.29	lg4	99.nn_np_194620	39.65	lg2	99.nn_np_147849	146.63
lg3	57.lm_ll_68934	28.29	lg4	99.nn_np_295897	39.65	lg2	99.nn_np_286256	146.63
lg3	99.lm_ll_104083	28.29	lg4	93.nn_np_163783	39.65	lg2	99.nn_np_216992	146.63
lg3	99.lm_ll_27575	28.29	lg4	8.nn_np_294137	39.65	lg2	99.nn_np_267292	147.13
lg3	68.lm_ll_12036	28.29	lg4	87.nn_np_296286	39.65	lg2	99.nn_np_235721	147.13
lg3	96.lm_ll_142257	28.29	lg4	8.nn_np_316707	39.65	lg2	7.hk_hk_27233	147.63
lg3	69.lm_ll_87992	28.29	lg4	99.nn_np_138546	39.65	lg2	96.hk_hk_133350	147.63
lg3	15.lm_ll_115543	28.29	lg4	99.nn_np_242363	42.74	lg2	99.nn_np_290724	148.14
lg3	97.lm_ll_519285	28.29	lg4	8.nn_np_361254	42.74	lg2	97.nn_np_243389	148.64
lg3	99.lm_ll_131839	28.29	lg4	93.nn_np_145612	42.74	lg2	97.nn_np_325732	149.14
lg3	96.lm_ll_269470	28.29	lg4	99.hk_hk_18189	47.86	lg2	99.lm_ll_69892	149.14
lg3	96.lm_ll_299984	28.29	lg4	87.hk_hk_34435	48.87	lg2	99.nn_np_286810	149.14
lg3	97.lm_ll_449335	28.29	lg4	99.hk_hk_55873	50.91	lg2	99.nn_np_291241	149.64
lg3	7.lm_ll_338554	28.29	lg4	87.hk_hk_36755	51.92	lg2	97.nn_np_308500	150.15
lg3	6.lm_ll_43449	28.29	lg4	99.nn_np_241313	51.92	lg2	97.nn_np_324817	150.15
lg3	96.lm_ll_366619	28.29	lg4	99.nn_np_120791	53.94	lg2	97.nn_np_236106	151.16
lg3	96.lm_ll_376770	28.29	lg4	97.nn_np_329776	53.94	lg2	97.nn_np_142856	151.16
lg3	96.lm_ll_381887	28.29	lg4	99.hk_hk_43300	55.98	lg2	96.lm_ll_324173	151.16
lg3	99.lm_ll_94	28.29	lg4	99.nn_np_293386	56.99	lg2	99.lm_ll_110800	151.66
lg3	68.lm_ll_64262	28.29	lg4	87.hk_hk_33402	56.99	lg2	99.lm_ll_23289	151.66
lg3	99.lm_ll_147108	28.29	lg4	97.hk_hk_170327	56.99	lg2	96.lm_ll_342725	151.66
lg3	97.lm_ll_262936	28.29	lg4	99.hk_hk_40280	58	lg2	99.nn_np_287140	151.66
lg3	96.lm_ll_381261	28.29	lg4	99.nn_np_249135	58	lg2	97.lm_ll_391436	151.66
lg3	6.lm_ll_45623	28.29	lg4	99.nn_np_262071	59.01	lg2	96.lm_ll_346660	151.66
lg3	99.lm_ll_31308	28.29	lg4	87.hk_hk_47770	59.01	lg2	97.nn_np_171172	151.66
lg3	7.lm_ll_272034	28.29	lg4	97.nn_np_318384	59.01	lg2	99.nn_np_268020	152.16
lg3	8.lm_ll_169011	28.29	lg4	96.hk_hk_110654	62.1	lg2	99.nn_np_296280	152.16
lg3	96.lm_ll_303910	28.29	lg4	99.hk_hk_43449	63.11	lg2	99.nn_np_175134	153.17
lg3	99.lm_ll_151117	28.29	lg4	97.nn_np_327114	66.21	lg2	97.lm_ll_452490	153.17
lg3	90.lm_ll_650372	28.29	lg4	99.hk_hk_52467	66.21	lg2	99.nn_np_277389	153.17
lg3	96.lm_ll_318548	28.29	lg4	99.nn_np_51508	66.21	lg2	96.lm_ll_348151	153.17
lg3	7.lm_ll_350038	28.29	lg4	99.nn_np_292351	66.21	lg2	97.nn_np_314817	153.17
lg3	96.lm_ll_348027	28.29	lg4	7.hk_hk_139267	67.22	lg2	96.lm_ll_244548	153.17
lg3	90.lm_ll_750740	28.29	lg4	99.hk_hk_22164	67.22	lg2	97.nn_np_268297	153.67
lg3	96.lm_ll_144911	28.29	lg4	87.hk_hk_10893	67.22	lg2	99.lm_ll_103891	153.67
lg3	68.lm_ll_32838	28.29	lg4	7.hk_hk_104550	67.22	lg2	99.lm_ll_121951	153.67
lg3	99.lm_ll_123437	28.29	lg4	99.nn_np_270549	68.23	lg2	96.lm_ll_357137	154.18
lg3	99.lm_ll_141810	28.29	lg4	99.nn_np_212034	68.23	lg2	90.lm_ll_753783	154.18
lg3	69.lm_ll_43981	28.29	lg4	99.nn_np_288886	68.23	lg2	96.hk_hk_63244	154.18
lg3	96.lm_ll_383201	28.29	lg4	87.hk_hk_54815	68.23	lg2	51.lm_ll_141456	154.18
lg3	99.lm_ll_132724	28.29	lg4	99.hk_hk_37346	68.23	lg2	97.lm_ll_480612	154.18
lg3	99.lm_ll_154816	28.29	lg4	99.hk_hk_18237	69.24	lg2	93.lm_ll_7177	154.18
lg3	93.lm_ll_56035	28.29	lg4	87.hk_hk_3122	71.28	lg2	99.lm_ll_20315	154.18
lg3	97.lm_ll_572136	28.29	lg4	99.hk_hk_24738	76.39	lg2	48.lm_ll_115873	154.18
lg3	99.lm_ll_150202	28.29	lg4	97.hk_hk_179198	76.39	lg2	97.lm_ll_539120	154.18
lg3	99.lm_ll_58940	28.29	lg4	99.nn_np_258995	76.39	lg2	97.lm_ll_481982	154.18
lg3	97.lm_ll_560218	28.29	lg4	99.nn_np_207432	76.39	lg2	97.lm_ll_528104	154.18
lg3	97.lm_ll_498320	28.29	lg4	99.nn_np_8358	76.39	lg2	97.lm_ll_553032	154.68
lg3	99.lm_ll_151437	28.29	lg4	99.nn_np_283829	76.39	lg2	97.lm_ll_514724	154.68
lg3	97.lm_ll_511097	28.29	lg4	97.hk_hk_169586	76.39	lg2	97.lm_ll_532455	154.68
lg3	91.lm_ll_106386	28.29	lg4	99.nn_np_245053	76.39	lg2	97.lm_ll_508581	154.68
lg3	99.lm_ll_133881	28.29	lg4	99.hk_hk_23192	76.39	lg2	99.lm_ll_77241	154.68
lg3	96.lm_ll_366272	28.29	lg4	87.hk_hk_39985	76.39	lg2	99.lm_ll_141309	154.68
lg3	99.lm_ll_132126	28.29	lg4	99.hk_hk_30124	77.4	lg2	97.lm_ll_557355	155.18
lg3	99.lm_ll_150314	28.29	lg4	99.nn_np_268872	78.41	lg2	96.hk_hk_139216	155.68
lg3	99.lm_ll_144751	28.29	lg4	99.nn_np_178110	78.41	lg2	96.hk_hk_131886	155.68
lg3	7.lm_ll_307889	28.29	lg4	99.nn_np_236527	79.42	lg2	97.lm_ll_443586	155.68
lg3	96.lm_ll_381516	28.29	lg4	99.nn_np_269954	79.42	lg2	97.lm_ll_300403	157.21
lg3	99.lm_ll_132277	28.29	lg4	99.nn_np_296763	79.42	lg2	97.nn_np_291828	157.21
lg3	99.lm_ll_135213	28.29	lg4	99.nn_np_290712	79.42	lg2	99.lm_ll_88358	157.71
lg3	99.lm_ll_152422	28.29	lg4	96.hk_hk_96990	79.42	lg2	99.lm_ll_105276	157.71
lg3	56.lm_ll_64334	28.29	lg4	99.nn_np_186777	79.42	lg2	96.hk_hk_92623	157.71
lg3	97.lm_ll_521233	28.29	lg4	97.hk_hk_89995	79.42	lg2	97.lm_ll_289046	157.71
lg3	99.lm_ll_72004	28.29	lg4	99.hk_hk_52119	80.43	lg2	97.lm_ll_553689	157.71
lg3	96.lm_ll_383617	28.29	lg4	99.nn_np_297631	82.45	lg2	99.lm_ll_130926	157.71
lg3	97.lm_ll_562867	28.29	lg4	7.hk_hk_157417	83.46	lg2	96.lm_ll_311427	157.71
lg3	97.lm_ll_492007	28.29	lg4	96.hk_hk_105792	85.49	lg2	99.lm_ll_134828	157.71
lg3	59.lm_ll_105809	28.29	lg4	99.nn_np_203340	85.49	lg2	96.hk_hk_80838	157.71
lg3	99.lm_ll_151419	28.29	lg4	99.nn_np_192004	85.49	lg2	96.hk_hk_92973	158.21
lg3	15.lm_ll_140807	28.29	lg4	99.nn_np_286555	85.49	lg2	90.hk_hk_185433	158.21
lg3	77.lm_ll_46090	28.29	lg4	96.hk_hk_150100	85.49	lg2	96.hk_hk_139419	158.21
lg3	99.lm_ll_42245	28.29	lg4	99.hk_hk_54766	85.49	lg2	99.lm_ll_73736	158.21
lg3	99.lm_ll_152882	28.29	lg4	96.hk_hk_143415	86.5	lg2	97.lm_ll_472224	158.21
lg3	99.lm_ll_42697	28.29	lg4	97.hk_hk_150062	86.5	lg2	96.hk_hk_103899	158.21
lg3	99.lm_ll_128483	28.29	lg4	99.nn_np_267909	86.5	lg2	96.hk_hk_148935	158.72
lg3	48.lm_ll_119573	28.29	lg4	99.nn_np_96636	86.5	lg2	96.hk_hk_128633	158.72
lg3	99.lm_ll_154516	28.29	lg4	99.nn_np_279655	86.5	lg2	96.hk_hk_64934	158.72
lg3	99.lm_ll_99317	28.29	lg4	99.nn_np_210572	86.5	lg2	97.lm_ll_367287	158.72
lg3	97.lm_ll_449811	28.29	lg4	99.nn_np_173778	86.5	lg2	99.nn_np_291521	158.72
lg3	99.lm_ll_105760	28.29	lg4	99.nn_np_114120	86.5	lg2	97.lm_ll_455442	158.72
lg3	97.lm_ll_211817	28.29	lg4	96.hk_hk_150630	86.5	lg2	96.lm_ll_203057	158.72
lg3	8.lm_ll_173295	28.29	lg4	91.hk_hk_23599	87.51	lg2	97.lm_ll_560775	158.72
lg3	97.lm_ll_502006	28.29	lg4	99.nn_np_193745	87.51	lg2	97.lm_ll_356392	158.72
lg3	99.hk_hk_53908	28.29	lg4	96.hk_hk_87032	87.51	lg2	97.lm_ll_405317	158.72
lg3	99.hk_hk_50411	28.29	lg4	91.hk_hk_22710	87.51	lg2	99.nn_np_289922	158.72
lg3	99.hk_hk_56856	28.29	lg4	91.hk_hk_2183	87.51	lg2	99.nn_np_258333	158.72
lg3	99.hk_hk_31499	28.29	lg4	99.hk_hk_29077	88.52	lg2	99.nn_np_245618	158.72
lg3	8.lm_ll_62064	28.29	lg4	96.hk_hk_151368	88.52	lg2	65.lm_ll_139384	158.72
lg3	97.hk_hk_119729	28.29	lg4	99.nn_np_252662	91.57	lg2	90.lm_ll_751138	158.72
lg3	7.lm_ll_380594	28.29	lg4	99.nn_np_201334	91.57	lg2	99.lm_ll_79626	159.22
lg3	99.lm_ll_113156	28.29	lg4	99.nn_np_271750	91.57	lg2	96.lm_ll_365559	159.22
lg3	97.lm_ll_566753	28.29	lg4	99.nn_np_244223	91.57	lg2	99.nn_np_27287	159.22
lg3	7.lm_ll_364362	28.29	lg4	99.nn_np_258736	91.57	lg2	99.nn_np_289536	159.72
lg3	99.hk_hk_36145	28.29	lg4	97.hk_hk_158660	91.57	lg2	99.nn_np_250178	159.72
lg3	99.hk_hk_33144	28.29	lg4	99.hk_hk_55961	91.57	lg2	99.nn_np_38408	159.72
lg3	99.lm_ll_74162	28.29	lg4	91.nn_np_258720	92.58	lg2	99.nn_np_124583	159.72
lg3	99.hk_hk_18348	28.29	lg4	99.nn_np_158959	92.58	lg2	99.nn_np_283130	159.72
lg3	8.lm_ll_192356	29.3	lg4	99.nn_np_291873	92.58	lg2	8.lm_ll_192653	159.72
lg3	97.lm_ll_430119	29.3	lg4	99.hk_hk_29876	93.59	lg2	97.nn_np_284529	159.72
lg3	99.lm_ll_108803	31.34	lg4	99.nn_np_132766	93.59	lg2	99.lm_ll_128244	159.72
lg3	99.hk_hk_55782	31.34	lg4	99.hk_hk_50538	94.6	lg2	99.nn_np_126904	159.72
lg3	99.lm_ll_89375	31.34	lg4	7.hk_hk_157128	94.6	lg2	97.nn_np_328560	160.22
lg3	99.lm_ll_115295	31.34	lg4	97.hk_hk_72854	95.61	lg2	97.nn_np_127423	160.22
lg3	99.hk_hk_52217	31.34	lg4	99.hk_hk_35292	95.61	lg2	99.lm_ll_111639	160.22
lg3	8.lm_ll_62748	31.34	lg4	97.hk_hk_178818	96.62	lg2	99.lm_ll_154574	160.22
lg3	8.lm_ll_172186	31.34	lg4	99.hk_hk_42616	96.62	lg2	97.nn_np_195803	160.22
lg3	97.hk_hk_16826	31.34	lg4	99.nn_np_276678	111.96	lg2	97.lm_ll_489586	160.22
lg3	99.lm_ll_140962	31.34	lg4	91.nn_np_248802	120.17	lg2	99.nn_np_238595	160.22
lg3	97.lm_ll_401110	31.34	lg4	90.nn_np_309810	121.18	lg2	99.nn_np_293733	160.73
lg3	93.lm_ll_6817	31.34	lg4	97.nn_np_329413	121.18	lg2	99.nn_np_268233	160.73
lg3	99.hk_hk_48166	31.34	lg4	90.nn_np_215701	122.19	lg2	99.nn_np_272697	160.73
lg3	99.lm_ll_103581	32.35	lg4	93.nn_np_136850	124.23	lg2	99.nn_np_86561	161.23
lg3	97.lm_ll_265605	32.35	lg4	90.nn_np_266640	124.23	lg2	90.lm_ll_590879	161.23
lg3	8.lm_ll_176644	32.35	lg4	99.hk_hk_47628	124.23	lg2	97.nn_np_282125	161.23
lg3	8.lm_ll_111993	32.35	lg4	99.nn_np_147326	124.23	lg2	99.nn_np_257749	161.73
lg3	99.lm_ll_134222	32.35	lg4	99.hk_hk_47424	124.23	lg2	78.hk_hk_57365	161.73
lg3	99.lm_ll_86799	32.35	lg4	99.hk_hk_24267	126.25	lg2	97.hk_hk_75670	162.23
lg3	99.lm_ll_119472	32.35	lg4	99.hk_hk_9205	126.25	lg2	99.nn_np_246035	164.27
lg3	7.lm_ll_385111	32.35	lg4	99.hk_hk_32021	126.25	lg2	99.nn_np_159613	164.78
lg3	99.lm_ll_16	32.35	lg4	97.hk_hk_58089	128.27	lg2	97.hk_hk_149502	165.79
lg3	99.lm_ll_42578	32.35	lg4	97.hk_hk_181066	128.27	lg2	96.nn_np_344503	165.79
lg3	99.hk_hk_50183	32.35	lg4	97.hk_hk_128699	131.3	lg2	99.nn_np_57306	166.8
lg3	93.lm_ll_16008	32.35	lg4	97.hk_hk_168369	131.3	lg2	99.nn_np_234595	166.8
lg3	8.lm_ll_165755	32.35	lg4	99.hk_hk_27808	131.3	lg2	99.nn_np_274767	166.8
lg3	8.lm_ll_168611	32.35	lg4	97.hk_hk_162451	131.3	lg2	97.nn_np_303104	167.81
lg3	99.lm_ll_119467	32.35	lg4	97.hk_hk_90657	131.3	lg2	99.nn_np_282561	167.81
lg3	8.lm_ll_191470	32.35	lg4	97.hk_hk_153062	131.3	lg2	97.hk_hk_170185	167.81
lg3	90.hk_hk_195476	32.35	lg4	96.hk_hk_100812	131.3	lg2	99.nn_np_291112	168.31
lg3	8.lm_ll_166920	32.35	lg4	97.nn_np_319410	133.32	lg2	99.nn_np_259273	168.31
lg3	8.lm_ll_196420	32.35	lg4	99.nn_np_256398	133.32	lg2	97.hk_hk_177785	168.31
lg3	8.lm_ll_139182	32.35	lg4	99.nn_np_228371	133.32	lg2	97.hk_hk_153772	168.81
lg3	90.hk_hk_157702	32.35	lg4	99.nn_np_270590	133.32	lg2	97.hk_hk_173711	169.31
lg3	7.lm_ll_326363	34.39	lg4	99.nn_np_295625	133.32	lg2	97.nn_np_328487	169.31
lg3	93.lm_ll_59563	34.39	lg4	99.nn_np_242358	133.32	lg2	97.hk_hk_104369	169.31
lg3	8.lm_ll_112305	34.39	lg4	99.nn_np_229005	133.32	lg2	97.hk_hk_176654	169.31
lg3	8.lm_ll_194211	34.39	lg4	90.nn_np_303586	133.32	lg2	99.nn_np_193886	170.32
lg3	8.lm_ll_101515	34.39	lg4	99.hk_hk_29958	136.37	lg2	97.nn_np_327345	170.32
lg3	7.lm_ll_172846	34.39	lg4	99.hk_hk_53914	137.38	lg2	96.nn_np_348335	170.32
lg3	7.lm_ll_387663	34.39	lg4	99.nn_np_271918	137.38	lg2	97.nn_np_254686	170.32
lg3	7.lm_ll_221295	34.39	lg4	99.nn_np_173060	137.38	lg2	97.hk_hk_166636	170.32
lg3	8.lm_ll_82373	34.39	lg4	90.hk_hk_169216	137.38	lg2	97.hk_hk_104298	170.83
lg3	8.lm_ll_59155	34.39	lg4	99.nn_np_244893	137.38	lg2	99.nn_np_236027	170.83
lg3	8.lm_ll_197733	34.39	lg4	97.nn_np_330900	137.38	lg2	99.nn_np_183083	172.87
lg3	8.lm_ll_133576	34.39	lg4	87.nn_np_279037	137.38	lg2	97.hk_hk_105610	172.87
lg3	99.lm_ll_86798	34.39	lg4	99.nn_np_135490	140.48	lg2	99.nn_np_268472	173.88
lg3	8.lm_ll_109434	34.39	lg4	99.nn_np_205920	140.48	lg2	97.hk_hk_119710	173.88
lg3	8.lm_ll_193804	34.39	lg4	99.nn_np_94289	140.48	lg2	99.nn_np_15079	174.38
lg3	8.lm_ll_197884	34.39	lg4	99.nn_np_163699	140.48	lg2	99.nn_np_277174	174.88
lg3	93.lm_ll_46622	34.39	lg4	99.nn_np_229878	140.48	lg2	97.hk_hk_120075	175.39
lg3	97.hk_hk_141067	34.39	lg4	99.nn_np_251608	140.48	lg2	97.nn_np_318055	175.39
lg3	7.lm_ll_365200	34.39	lg4	99.nn_np_252034	140.48	lg2	99.nn_np_250518	175.39
lg3	8.lm_ll_193824	34.39	lg4	97.nn_np_285030	140.48	lg2	99.nn_np_279379	175.39
lg3	7.lm_ll_290493	34.39	lg4	99.nn_np_279439	140.48	lg2	99.nn_np_249248	175.39
lg3	7.lm_ll_135796	34.39	lg4	99.nn_np_289419	140.48	lg2	99.nn_np_167789	175.39
lg3	93.lm_ll_40606	34.39	lg4	99.nn_np_290930	140.48	lg2	99.nn_np_271363	175.89
lg3	7.lm_ll_363471	34.39	lg4	99.nn_np_292418	140.48	lg2	99.nn_np_189899	175.89
lg3	8.lm_ll_174654	34.39	lg4	99.nn_np_282135	140.48	lg2	99.nn_np_185661	175.89
lg3	8.lm_ll_197891	34.39	lg4	99.nn_np_285252	140.48	lg2	99.nn_np_246137	177.41
lg3	93.lm_ll_4431	34.39	lg4	93.nn_np_190216	140.48	lg2	99.nn_np_283460	177.41
lg3	97.hk_hk_114022	34.39	lg4	99.nn_np_258847	140.48	lg2	99.nn_np_285098	177.41
lg3	8.lm_ll_116930	35.4	lg4	99.hk_hk_41590	140.48	lg2	99.nn_np_135531	177.41
lg3	7.lm_ll_355345	35.4	lg4	99.nn_np_190571	141.49	lg2	99.nn_np_160050	177.41
lg3	97.hk_hk_159118	35.4	lg4	99.nn_np_155325	141.49	lg2	97.nn_np_328704	177.41
lg3	99.lm_ll_49693	35.4	lg4	99.nn_np_236575	141.49	lg2	99.nn_np_284032	178.42
lg3	97.lm_ll_362341	37.42	lg4	99.nn_np_213118	141.49	lg2	99.nn_np_251062	178.42
lg3	8.lm_ll_162555	38.43	lg4	99.nn_np_177690	141.49	lg2	99.nn_np_62176	178.42
lg3	99.lm_ll_152040	38.43	lg4	99.nn_np_57965	141.49	lg2	99.nn_np_169097	178.42
lg3	99.lm_ll_67492	38.43	lg4	97.nn_np_176506	141.49	lg2	97.nn_np_272112	178.92
lg3	8.lm_ll_184755	39.44	lg4	99.nn_np_98677	141.49	lg2	99.nn_np_293079	178.92
lg3	99.lm_ll_138082	39.44	lg4	99.nn_np_263798	141.49	lg2	97.hk_hk_165703	178.92
lg3	97.hk_hk_154889	39.44	lg4	97.nn_np_264858	141.49	lg2	97.nn_np_271701	179.43
lg3	97.hk_hk_128421	39.44	lg4	99.nn_np_167130	141.49	lg2	99.nn_np_258591	179.43
lg3	97.hk_hk_115205	40.45	lg4	99.nn_np_251691	141.49	lg2	99.nn_np_13910	179.43
lg3	93.lm_ll_50645	41.46	lg4	99.nn_np_241700	141.49	lg2	99.nn_np_236513	179.43
lg3	8.lm_ll_51192	41.46	lg4	99.nn_np_257253	141.49	lg2	99.nn_np_235634	179.43
lg3	56.lm_ll_146109	41.46	lg4	99.nn_np_293457	141.49	lg2	87.lm_ll_26471	179.43
lg3	99.lm_ll_115300	41.46	lg4	99.nn_np_273242	141.49	lg2	99.nn_np_112937	179.93
lg3	8.lm_ll_137940	41.46	lg4	99.nn_np_130224	141.49	lg2	99.nn_np_273160	179.93
lg3	97.lm_ll_436929	41.46	lg4	97.nn_np_246817	141.49	lg2	99.nn_np_249522	179.93
lg3	6.lm_ll_22329	41.46	lg4	97.nn_np_327102	141.49	lg2	99.nn_np_217506	179.93
lg3	8.lm_ll_188763	41.46	lg4	99.nn_np_284616	141.49	lg2	97.nn_np_38981	180.43
lg3	93.lm_ll_25842	41.46	lg4	99.hk_hk_5019	141.49	lg2	99.hk_hk_39981	180.43
lg3	8.lm_ll_144875	41.46	lg4	97.nn_np_117479	141.49	lg2	99.nn_np_81948	180.43
lg3	8.lm_ll_196918	42.47	lg4	99.nn_np_291660	141.49	lg2	99.nn_np_247021	180.93
lg3	8.lm_ll_84561	42.47	lg4	97.hk_hk_100803	141.49	lg2	99.nn_np_229453	180.93
lg3	78.lm_ll_356439	42.47	lg4	99.hk_hk_42151	142.5	lg2	96.lm_ll_372001	180.93
lg3	8.lm_ll_181997	42.47	lg4	99.nn_np_210860	142.5	lg2	96.lm_ll_120790	180.93
lg3	97.hk_hk_179034	43.48	lg4	99.nn_np_198471	142.5	lg2	99.nn_np_254173	180.93
lg3	99.hk_hk_21463	43.48	lg4	99.nn_np_241565	142.5	lg2	96.lm_ll_383043	180.93
lg3	96.lm_ll_369344	43.48	lg4	99.nn_np_263120	142.5	lg2	91.hk_hk_31761	180.93
lg3	99.lm_ll_146153	43.48	lg4	99.nn_np_204521	142.5	lg2	8.hk_hk_66579	180.93
lg3	99.lm_ll_135623	43.48	lg4	99.nn_np_242834	142.5	lg2	96.hk_hk_41146	180.93
lg3	99.lm_ll_93307	43.48	lg4	99.nn_np_122091	142.5	lg2	99.hk_hk_54883	181.44
lg3	99.lm_ll_100580	43.48	lg4	97.nn_np_168220	142.5	lg2	8.lm_ll_155317	181.44
lg3	99.lm_ll_118855	43.48	lg4	99.nn_np_230891	142.5	lg2	97.hk_hk_141880	181.44
lg3	99.lm_ll_148333	43.48	lg4	99.nn_np_282355	142.5	lg2	97.hk_hk_171814	181.44
lg3	99.lm_ll_121349	43.48	lg4	99.nn_np_146651	142.5	lg2	99.lm_ll_136282	181.44
lg3	99.lm_ll_97738	43.48	lg4	97.nn_np_300475	142.5	lg2	99.lm_ll_123098	181.44
lg3	24.lm_ll_117900	43.48	lg4	99.nn_np_99042	142.5	lg2	97.hk_hk_170533	181.44
lg3	99.lm_ll_10633	43.48	lg4	99.nn_np_270918	142.5	lg2	96.nn_np_340419	181.44
lg3	99.lm_ll_119466	43.48	lg4	99.nn_np_226380	142.5	lg2	96.lm_ll_363599	181.44
lg3	99.lm_ll_66392	43.48	lg4	97.nn_np_303196	142.5	lg2	97.lm_ll_282194	181.44
lg3	8.lm_ll_158303	43.48	lg4	99.nn_np_31437	142.5	lg2	96.lm_ll_350325	181.44
lg3	8.lm_ll_150285	43.48	lg4	99.nn_np_175504	142.5	lg2	96.lm_ll_368598	181.44
lg3	7.lm_ll_331395	43.48	lg4	97.nn_np_204126	142.5	lg2	99.lm_ll_113834	181.44
lg3	93.lm_ll_60292	43.48	lg4	99.nn_np_261237	142.5	lg2	91.hk_hk_39374	181.44
lg3	93.lm_ll_59810	43.48	lg4	99.nn_np_158567	142.5	lg2	99.nn_np_235274	181.44
lg3	91.lm_ll_35050	43.48	lg4	99.nn_np_243839	142.5	lg2	99.lm_ll_124051	181.94
lg3	99.lm_ll_140918	43.48	lg4	97.nn_np_330480	142.5	lg2	99.nn_np_287272	181.94
lg3	8.lm_ll_147948	43.48	lg4	99.nn_np_290664	142.5	lg2	99.nn_np_289794	181.94
lg3	97.lm_ll_534003	43.48	lg4	99.nn_np_179925	142.5	lg2	91.hk_hk_31367	181.94
lg3	8.lm_ll_140401	43.48	lg4	99.nn_np_199647	142.5	lg2	8.hk_hk_20330	181.94
lg3	8.lm_ll_181833	43.48	lg4	99.nn_np_108642	142.5	lg2	99.nn_np_192687	182.44
lg3	99.hk_hk_53771	43.48	lg4	99.nn_np_130084	142.5	lg2	93.hk_hk_16384	182.94
lg3	8.lm_ll_193766	43.48	lg4	99.nn_np_81729	142.5	lg2	99.hk_hk_33472	182.94
lg3	99.lm_ll_141737	43.48	lg4	97.nn_np_162686	142.5	lg2	96.nn_np_331659	182.94
lg3	8.lm_ll_196496	43.48	lg4	99.nn_np_87526	142.5	lg2	8.hk_hk_95363	183.45
lg3	97.lm_ll_391216	43.48	lg4	97.nn_np_323263	142.5	lg2	8.hk_hk_83340	183.45
lg3	99.lm_ll_139015	43.48	lg4	97.nn_np_283719	142.5	lg2	99.nn_np_26823	183.45
lg3	97.lm_ll_521768	43.48	lg4	99.nn_np_244428	142.5	lg2	97.nn_np_328203	183.45
lg3	91.hk_hk_12055	43.48	lg4	99.nn_np_282729	142.5	lg2	99.nn_np_259835	183.45
lg3	91.lm_ll_102228	45.52	lg4	99.nn_np_294414	142.5	lg2	99.nn_np_225113	183.45
lg3	93.lm_ll_50060	45.52	lg4	99.nn_np_271409	142.5	lg2	99.nn_np_9795	183.45
lg3	90.hk_hk_161534	45.52	lg4	99.nn_np_126295	142.5	lg2	96.nn_np_357707	183.95
lg3	93.lm_ll_3850	45.52	lg4	99.nn_np_220587	142.5	lg2	99.nn_np_297306	184.45
lg3	99.lm_ll_148123	45.52	lg4	99.nn_np_93790	142.5	lg2	99.nn_np_222891	184.45
lg3	90.hk_hk_159818	45.52	lg4	99.nn_np_229636	142.5	lg2	99.nn_np_265593	184.45
lg3	90.hk_hk_184442	45.52	lg4	99.nn_np_179869	142.5	lg2	99.nn_np_199325	185.46
lg3	99.lm_ll_115553	45.52	lg4	97.nn_np_298908	142.5	lg2	99.nn_np_282036	185.96
lg3	97.lm_ll_365777	45.52	lg4	99.nn_np_267135	142.5	lg2	99.nn_np_99180	185.96
lg3	99.lm_ll_52538	45.52	lg4	99.nn_np_280074	142.5	lg2	99.nn_np_217580	185.96
lg3	97.lm_ll_549933	45.52	lg4	99.nn_np_274647	142.5	lg2	97.nn_np_275038	186.97
lg3	91.lm_ll_60009	45.52	lg4	99.nn_np_162516	142.5	lg2	99.nn_np_297101	186.97
lg3	7.lm_ll_254927	45.52	lg4	99.nn_np_142972	142.5	lg2	99.nn_np_130047	187.48
lg3	99.lm_ll_140113	45.52	lg4	99.nn_np_255659	142.5	lg2	99.nn_np_236081	187.98
lg3	78.hk_hk_61394	45.52	lg4	99.nn_np_152794	142.5	lg2	99.nn_np_236929	187.98
lg3	99.lm_ll_113601	45.52	lg4	99.nn_np_291909	142.5	lg2	99.nn_np_279085	187.98
lg3	97.lm_ll_254958	45.52	lg4	99.nn_np_256168	142.5	lg2	99.nn_np_273969	187.98
lg3	8.lm_ll_192627	45.52	lg4	99.nn_np_160821	142.5	lg2	99.nn_np_294242	187.98
lg3	99.lm_ll_148528	45.52	lg4	93.nn_np_152089	142.5	lg2	99.nn_np_180954	187.98
lg3	97.lm_ll_531844	45.52	lg4	99.nn_np_296639	142.5	lg2	99.nn_np_179890	187.98
lg3	93.lm_ll_14533	45.52	lg4	99.nn_np_285847	142.5	lg2	99.nn_np_269728	187.98
lg3	8.lm_ll_135253	45.52	lg4	99.nn_np_287706	142.5	lg2	97.nn_np_305244	190.02
lg3	8.lm_ll_106400	46.53	lg4	99.nn_np_286472	142.5	lg2	99.nn_np_84078	190.02
lg3	65.lm_ll_132444	46.53	lg4	99.nn_np_228830	142.5	lg2	99.nn_np_220649	190.02
lg3	99.lm_ll_86507	46.53	lg4	99.nn_np_236256	142.5	lg2	99.nn_np_187054	190.02
lg3	90.lm_ll_742195	46.53	lg4	99.nn_np_195679	142.5	lg2	99.nn_np_270245	190.02
lg3	97.lm_ll_249816	46.53	lg4	99.nn_np_46056	142.5	lg2	99.nn_np_264151	190.02
lg3	8.lm_ll_191433	46.53	lg4	99.nn_np_124254	142.5	lg2	99.nn_np_296750	190.02
lg3	97.lm_ll_357134	46.53	lg4	99.nn_np_135271	142.5	lg2	99.nn_np_271964	190.02
lg3	99.lm_ll_153888	46.53	lg4	99.nn_np_213452	142.5	lg2	99.nn_np_241234	190.02
lg3	8.lm_ll_197168	46.53	lg4	99.nn_np_260218	142.5	lg2	99.nn_np_285464	190.52
lg3	8.lm_ll_90193	46.53	lg4	99.nn_np_263277	142.5	lg2	99.nn_np_278952	194.15
lg3	97.lm_ll_562152	46.53	lg4	99.nn_np_119539	142.5	lg2	99.nn_np_280715	195.67
lg3	97.lm_ll_412491	46.53	lg4	99.nn_np_218452	142.5	lg2	99.nn_np_287867	195.67
lg3	99.lm_ll_106272	46.53	lg4	99.nn_np_136171	142.5	lg2	99.nn_np_283253	196.18
lg3	99.lm_ll_112717	46.53	lg4	99.hk_hk_33084	142.5	lg2	99.nn_np_214288	197.19
lg3	99.lm_ll_125266	46.53	lg4	97.nn_np_308720	142.5	lg2	99.nn_np_135109	197.19
lg3	8.lm_ll_83892	46.53	lg4	99.nn_np_291923	142.5	lg2	99.nn_np_289461	197.19
lg3	99.lm_ll_138702	46.53	lg4	99.nn_np_131991	142.5	lg2	99.nn_np_175505	198.71
lg3	21.lm_ll_158324	46.53	lg4	99.nn_np_58846	142.5	lg2	97.nn_np_159458	198.71
lg3	99.lm_ll_154020	46.53	lg4	99.nn_np_286078	142.5	lg2	99.nn_np_263501	198.71
lg3	99.lm_ll_93570	46.53	lg4	99.nn_np_123918	142.5	lg2	99.nn_np_299075	198.71
lg3	97.lm_ll_410526	46.53	lg4	99.nn_np_289950	142.5	lg2	99.nn_np_47176	199.21
lg3	91.lm_ll_49563	46.53	lg4	99.nn_np_238790	142.5	lg2	99.nn_np_66104	199.21
lg3	97.lm_ll_550109	46.53	lg4	99.nn_np_277250	142.5	lg2	99.nn_np_267261	199.21
lg3	8.lm_ll_77917	46.53	lg4	99.nn_np_277719	142.5	lg2	99.nn_np_242011	199.21
lg3	99.lm_ll_107745	46.53	lg4	99.nn_np_231674	142.5	lg2	99.nn_np_276137	199.21
lg3	91.lm_ll_92853	46.53	lg4	99.nn_np_267578	142.5	lg2	99.nn_np_267547	199.72
lg3	99.lm_ll_154828	46.53	lg4	99.nn_np_141892	142.5	lg2	99.nn_np_274269	199.72
lg3	91.lm_ll_95408	46.53	lg4	99.nn_np_209017	142.5	lg2	99.nn_np_156708	200.22
lg3	91.lm_ll_46912	46.53	lg4	99.nn_np_249714	142.5	lg2	99.nn_np_284134	200.22
lg3	91.lm_ll_55847	46.53	lg4	99.nn_np_282189	142.5	lg2	99.nn_np_192644	200.22
lg3	97.lm_ll_347141	46.53	lg4	99.nn_np_95237	142.5	lg2	97.nn_np_331265	200.22
lg3	99.lm_ll_35464	46.53	lg4	99.nn_np_239795	142.5	lg2	99.nn_np_191241	200.72
lg3	93.lm_ll_52367	46.53	lg4	99.nn_np_249956	142.5	lg2	99.nn_np_255687	201.22
lg3	99.lm_ll_132511	46.53	lg4	99.nn_np_75106	142.5	lg2	99.nn_np_256056	201.22
lg3	8.lm_ll_90930	46.53	lg4	99.nn_np_243860	142.5	lg2	99.nn_np_229696	202.75
lg3	8.lm_ll_133091	46.53	lg4	99.nn_np_108218	142.5	lg2	99.nn_np_90382	202.75
lg3	97.lm_ll_472225	46.53	lg4	99.nn_np_39441	142.5	lg2	99.nn_np_246430	202.75
lg3	62.lm_ll_121058	47.54	lg4	93.nn_np_152798	142.5	lg2	99.nn_np_253166	202.75
lg3	93.lm_ll_58552	47.54	lg4	99.nn_np_224792	142.5	lg2	99.nn_np_219304	202.75
lg3	97.lm_ll_501687	51.62	lg4	97.nn_np_296694	142.5	lg2	99.nn_np_222071	202.75
lg3	99.lm_ll_145360	55.66	lg4	99.nn_np_147119	142.5	lg2	99.nn_np_246993	203.25
lg3	7.lm_ll_289211	61.79	lg4	97.nn_np_315587	142.5	lg2	96.nn_np_323673	203.25
lg3	99.lm_ll_123984	61.79	lg4	99.nn_np_157367	142.5	lg2	99.nn_np_142629	203.25
lg3	96.lm_ll_300854	61.79	lg4	99.nn_np_244196	142.5	lg2	97.nn_np_328886	203.25
lg3	97.hk_hk_125828	61.79	lg4	99.nn_np_217406	142.5	lg2	96.lm_ll_49290	203.25
lg3	99.hk_hk_38007	62.8	lg4	99.nn_np_288305	142.5	lg2	99.nn_np_80543	203.25
lg3	97.hk_hk_167514	62.8	lg4	99.nn_np_294955	142.5	lg2	99.nn_np_293274	203.25
lg3	97.hk_hk_134772	62.8	lg4	97.nn_np_303620	142.5	lg2	96.nn_np_308709	203.75
lg3	97.hk_hk_168022	62.8	lg4	99.nn_np_291725	142.5	lg2	96.lm_ll_207766	203.75
lg3	99.hk_hk_3973	62.8	lg4	99.nn_np_190103	142.5	lg2	99.nn_np_173017	203.75
lg3	8.hk_hk_31375	62.8	lg4	97.nn_np_198857	142.5	lg2	99.nn_np_244060	203.75
lg3	97.hk_hk_171841	62.8	lg4	99.nn_np_3936	142.5	lg2	96.lm_ll_206337	204.76
lg3	97.hk_hk_143933	62.8	lg4	99.nn_np_52656	142.5	lg2	99.nn_np_295071	205.26
lg3	96.hk_hk_154501	62.8	lg4	99.nn_np_250913	142.5	lg2	99.nn_np_199938	205.77
lg3	91.lm_ll_90722	62.8	lg4	99.nn_np_291319	142.5	lg2	60.lm_ll_324027	205.77
lg3	99.hk_hk_40321	62.8	lg4	99.nn_np_142799	142.5	lg2	96.lm_ll_161644	206.27
lg3	99.hk_hk_13615	62.8	lg4	99.nn_np_252832	142.5	lg2	96.lm_ll_159415	206.27
lg3	97.hk_hk_146888	62.8	lg4	99.nn_np_292659	142.5	lg2	96.lm_ll_358599	206.77
lg3	97.hk_hk_172289	62.8	lg4	99.nn_np_293040	142.5	lg2	8.lm_ll_177872	207.27
lg3	97.hk_hk_175781	62.8	lg4	99.nn_np_154850	142.5	lg2	91.lm_ll_81543	207.27
lg3	97.hk_hk_141950	62.8	lg4	97.nn_np_234924	142.5	lg2	96.lm_ll_342192	207.27
lg3	97.hk_hk_103305	64.84	lg4	99.nn_np_296908	142.5	lg2	99.lm_ll_121346	207.27
lg3	97.hk_hk_117509	65.85	lg4	99.nn_np_227956	142.5	lg2	96.lm_ll_322695	207.78
lg3	90.hk_hk_127827	65.85	lg4	99.nn_np_262647	142.5	lg2	62.lm_ll_99273	207.78
lg3	96.hk_hk_90269	65.85	lg4	97.nn_np_227367	142.5	lg2	99.lm_ll_146009	207.78
lg3	99.hk_hk_44394	65.85	lg4	99.nn_np_226190	142.5	lg2	99.lm_ll_128305	208.79
lg3	99.hk_hk_15804	65.85	lg4	99.nn_np_272477	142.5	lg2	96.lm_ll_273297	209.29
lg3	97.hk_hk_128226	65.85	lg4	99.nn_np_267792	142.5	lg2	91.hk_hk_39169	210.3
lg3	99.hk_hk_24111	67.87	lg4	99.nn_np_293973	142.5	lg2	96.lm_ll_136373	211.31
lg3	99.hk_hk_18157	67.87	lg4	99.nn_np_204762	142.5	lg2	97.lm_ll_531150	211.31
lg3	99.lm_ll_131773	68.88	lg4	99.hk_hk_57940	142.5	lg2	97.hk_hk_154532	212.32
lg3	99.lm_ll_60488	68.88	lg4	99.nn_np_289584	142.5	lg2	57.hk_hk_43261	212.32
lg3	96.hk_hk_129123	68.88	lg4	99.nn_np_180812	142.5	lg2	99.hk_hk_40980	212.32
lg3	99.hk_hk_28175	70.92	lg4	99.nn_np_297246	142.5	lg2	64.lm_ll_485103	212.32
lg3	99.hk_hk_38940	70.92	lg4	99.nn_np_154223	142.5	lg2	7.lm_ll_324148	214.36
lg3	93.lm_ll_2562	99.94	lg4	99.nn_np_193672	142.5	lg2	93.hk_hk_8531	214.36
lg3	99.lm_ll_144205	100.95	lg4	97.nn_np_104426	142.5	lg2	93.hk_hk_1258	214.86
lg3	99.lm_ll_125525	106.02	lg4	99.nn_np_163969	142.5	lg2	99.lm_ll_132629	215.37
lg3	91.lm_ll_100912	121.37	lg4	97.nn_np_299591	142.5	lg2	99.hk_hk_47845	215.37
lg3	99.lm_ll_98103	121.37	lg5	99.nn_np_255794	0	lg2	96.lm_ll_299310	215.37
lg3	97.lm_ll_243189	121.37	lg5	99.nn_np_124048	0	lg2	96.lm_ll_340685	215.37
lg3	12.lm_ll_74263	121.37	lg5	91.nn_np_252203	0	lg2	97.hk_hk_103975	216.38
lg3	99.lm_ll_69156	121.37	lg5	99.nn_np_113515	0	lg2	99.lm_ll_127842	216.88
lg3	99.lm_ll_29118	121.37	lg5	99.nn_np_6819	0	lg2	96.lm_ll_317095	216.88
lg3	97.lm_ll_512167	121.37	lg5	99.nn_np_57178	0	lg2	99.nn_np_249123	216.88
lg3	7.lm_ll_107668	121.37	lg5	96.nn_np_47033	0	lg2	97.hk_hk_182327	216.88
lg3	99.lm_ll_55124	121.37	lg5	99.nn_np_292574	0	lg2	57.hk_hk_5682	216.88
lg3	99.lm_ll_70780	121.37	lg5	99.nn_np_236536	0	lg2	99.lm_ll_147121	216.88
lg3	99.lm_ll_139567	121.37	lg5	96.nn_np_360003	0	lg2	99.hk_hk_39511	216.88
lg3	8.lm_ll_192433	121.37	lg5	99.nn_np_229638	0	lg2	96.nn_np_250751	217.38
lg3	97.lm_ll_510458	121.37	lg5	99.nn_np_167979	0	lg2	96.lm_ll_370929	217.88
lg3	97.lm_ll_357443	121.37	lg5	93.nn_np_191448	0	lg2	99.nn_np_293287	217.88
lg3	99.lm_ll_113342	121.37	lg5	99.nn_np_281193	0	lg2	99.nn_np_105653	218.39
lg3	91.lm_ll_100858	121.37	lg5	99.nn_np_182002	0	lg2	99.nn_np_253453	218.89
lg3	7.lm_ll_227964	121.37	lg5	99.nn_np_245298	0	lg2	96.nn_np_211481	218.89
lg3	7.lm_ll_273395	121.37	lg5	99.nn_np_280770	0	lg2	99.hk_hk_48404	219.39
lg3	91.lm_ll_102954	121.37	lg5	99.nn_np_258567	0	lg2	99.lm_ll_134029	219.39
lg3	91.lm_ll_10511	121.37	lg5	99.nn_np_267706	0	lg2	97.lm_ll_436930	219.39
lg3	93.lm_ll_54809	121.37	lg5	99.nn_np_226470	0	lg2	96.lm_ll_261178	219.89
lg3	8.lm_ll_160773	121.37	lg5	99.nn_np_176008	0	lg2	96.lm_ll_372184	219.89
lg3	8.lm_ll_157485	121.37	lg5	99.nn_np_275916	0	lg2	96.lm_ll_194180	219.89
lg3	8.lm_ll_197088	121.37	lg5	99.nn_np_295402	0	lg2	97.lm_ll_414940	219.89
lg3	99.lm_ll_99642	121.37	lg5	99.nn_np_228980	0	lg2	99.lm_ll_122159	219.89
lg3	8.lm_ll_96614	121.37	lg5	99.nn_np_237052	0	lg2	90.lm_ll_753450	219.89
lg3	8.lm_ll_182482	121.37	lg5	99.nn_np_286955	0	lg2	97.lm_ll_426925	219.89
lg3	99.lm_ll_110873	121.37	lg5	99.nn_np_265382	0	lg2	91.hk_hk_4611	219.89
lg3	97.lm_ll_424447	121.37	lg5	99.nn_np_295544	0	lg2	96.lm_ll_368123	219.89
lg3	7.lm_ll_290032	121.37	lg5	99.nn_np_156343	0	lg2	97.lm_ll_495733	219.89
lg3	8.lm_ll_148579	121.37	lg5	77.nn_np_283321	0	lg2	99.lm_ll_112579	219.89
lg3	90.lm_ll_705365	121.37	lg5	99.nn_np_286647	0	lg2	96.lm_ll_383130	219.89
lg3	91.lm_ll_50531	121.37	lg5	99.nn_np_223451	0	lg2	99.lm_ll_149780	219.89
lg3	8.lm_ll_190014	121.37	lg5	99.nn_np_242885	0	lg2	99.lm_ll_125845	219.89
lg3	8.lm_ll_169257	121.37	lg5	99.nn_np_258396	0	lg2	91.hk_hk_33420	219.89
lg3	91.lm_ll_62889	121.37	lg5	99.nn_np_259145	0	lg2	96.lm_ll_383592	219.89
lg3	7.lm_ll_226948	121.37	lg5	99.nn_np_216640	0	lg2	99.lm_ll_153847	219.89
lg3	7.lm_ll_236171	121.37	lg5	99.nn_np_115570	0	lg2	97.lm_ll_443029	219.89
lg3	91.lm_ll_57858	126.48	lg5	97.nn_np_307969	0	lg2	97.lm_ll_572980	219.89
lg3	97.hk_hk_179810	126.48	lg5	99.hk_hk_44281	0	lg2	96.lm_ll_376565	220.4
lg4	8.lm_ll_187568	0	lg5	99.nn_np_155353	0	lg2	93.hk_hk_3877	220.9
lg4	99.lm_ll_108905	0	lg5	99.nn_np_220638	0	lg2	99.hk_hk_53840	220.9
lg4	96.lm_ll_161534	0	lg5	97.hk_hk_178907	0	lg2	99.hk_hk_54980	221.91
lg4	96.lm_ll_142081	0	lg5	99.nn_np_257806	0	lg2	87.lm_ll_90948	221.91
lg4	99.lm_ll_135625	0	lg5	99.nn_np_252966	0	lg2	96.lm_ll_276660	222.41
lg4	96.lm_ll_381855	0	lg5	99.nn_np_195382	0	lg2	97.lm_ll_248491	222.41
lg4	96.lm_ll_342315	0	lg5	99.nn_np_208802	0	lg2	96.lm_ll_146527	222.41
lg4	78.lm_ll_237399	0	lg5	99.hk_hk_31205	0	lg2	99.hk_hk_47722	222.91
lg4	99.hk_hk_58503	0	lg5	97.hk_hk_179471	0	lg2	8.hk_hk_57701	222.91
lg4	97.hk_hk_185912	7.09	lg5	99.nn_np_213286	0	lg2	99.hk_hk_49877	222.91
lg4	90.hk_hk_199784	9.11	lg5	96.hk_hk_109850	0	lg2	99.hk_hk_6035	222.91
lg4	96.lm_ll_306214	11.13	lg5	99.hk_hk_31106	1.01	lg2	97.lm_ll_354094	222.91
lg4	96.lm_ll_321125	12.14	lg5	97.hk_hk_111643	2.02	lg2	97.lm_ll_503738	223.42
lg4	96.lm_ll_333739	12.14	lg5	97.hk_hk_158995	2.02	lg2	97.lm_ll_432320	223.42
lg4	96.lm_ll_198874	13.15	lg5	97.hk_hk_79666	2.02	lg2	97.lm_ll_498680	223.42
lg4	96.lm_ll_245301	16.25	lg5	96.nn_np_216270	2.04	lg2	97.lm_ll_520910	223.42
lg4	96.lm_ll_381882	16.25	lg5	99.nn_np_195430	2.04	lg2	96.lm_ll_359653	223.42
lg4	61.lm_ll_141380	16.25	lg5	91.nn_np_232534	2.04	lg2	99.hk_hk_56081	223.42
lg4	96.lm_ll_322004	16.25	lg5	99.nn_np_269066	2.04	lg2	97.lm_ll_563268	223.42
lg4	99.lm_ll_154841	16.25	lg5	99.hk_hk_44260	3.03	lg2	99.hk_hk_54751	223.42
lg4	96.lm_ll_312390	16.25	lg5	97.hk_hk_88156	6.06	lg2	99.lm_ll_137464	223.92
lg4	96.lm_ll_307367	16.25	lg5	97.hk_hk_162043	9.11	lg2	99.lm_ll_95159	224.42
lg4	96.lm_ll_101065	16.25	lg5	97.hk_hk_171043	10.12	lg2	99.lm_ll_154806	224.42
lg4	96.lm_ll_350945	16.25	lg5	87.nn_np_275260	11.13	lg2	97.lm_ll_398620	224.92
lg4	96.lm_ll_326731	16.25	lg5	96.hk_hk_150834	11.13	lg2	97.lm_ll_483934	225.43
lg4	97.lm_ll_554895	16.25	lg5	99.nn_np_276445	12.14	lg2	97.lm_ll_568275	225.43
lg4	96.lm_ll_360061	16.25	lg5	99.nn_np_8163	12.14	lg2	99.lm_ll_78055	225.43
lg4	96.lm_ll_360593	16.25	lg5	96.nn_np_276161	12.14	lg2	99.lm_ll_122493	225.43
lg4	97.lm_ll_384410	16.25	lg5	99.nn_np_117401	12.14	lg2	99.lm_ll_117483	225.93
lg4	99.lm_ll_151955	16.25	lg5	99.nn_np_70923	12.14	lg2	97.lm_ll_405751	227.45
lg4	96.lm_ll_376054	16.25	lg5	97.nn_np_174642	13.15	lg2	97.lm_ll_155862	231.08
lg4	96.lm_ll_300660	16.25	lg5	99.nn_np_285487	14.16	lg2	97.lm_ll_474638	231.58
lg4	99.lm_ll_75763	16.25	lg5	99.nn_np_259283	16.18	lg2	97.lm_ll_534943	232.08
lg4	7.lm_ll_388849	16.25	lg5	99.nn_np_277726	16.18	lg2	99.lm_ll_116363	232.59
lg4	99.lm_ll_153385	17.26	lg5	96.nn_np_105469	16.18	lg2	99.hk_hk_47548	232.59
lg4	97.lm_ll_351631	17.26	lg5	96.nn_np_49576	17.19	lg2	96.lm_ll_322463	232.59
lg4	99.lm_ll_136102	17.26	lg5	99.nn_np_57017	18.2	lg2	99.hk_hk_46229	232.59
lg4	96.lm_ll_374895	17.26	lg5	97.nn_np_163010	18.2	lg2	97.lm_ll_561108	232.59
lg4	99.lm_ll_46258	17.26	lg5	99.nn_np_90354	18.2	lg2	99.lm_ll_143090	232.59
lg4	24.lm_ll_71903	17.26	lg5	99.nn_np_168144	18.2	lg2	99.lm_ll_45391	232.59
lg4	96.lm_ll_380988	17.26	lg5	99.nn_np_286590	18.2	lg3	96.lm_ll_357621	0
lg4	96.lm_ll_280608	17.26	lg5	99.nn_np_231133	18.2	lg3	99.lm_ll_123522	0
lg4	97.lm_ll_572152	17.26	lg5	99.nn_np_237971	18.2	lg3	97.lm_ll_322165	0
lg4	97.lm_ll_573470	18.27	lg5	99.nn_np_257384	20.22	lg3	99.nn_np_204177	0
lg4	99.lm_ll_144573	18.27	lg5	96.nn_np_100143	21.23	lg3	99.nn_np_251557	0
lg4	99.lm_ll_153839	18.27	lg5	97.hk_hk_165751	31.55	lg3	99.nn_np_155224	0
lg4	97.lm_ll_510888	18.27	lg5	99.hk_hk_44267	31.55	lg3	99.lm_ll_122348	0
lg4	97.lm_ll_523698	18.27	lg5	96.nn_np_360185	31.55	lg3	99.nn_np_275166	0
lg4	99.lm_ll_114880	18.27	lg5	96.nn_np_179262	31.55	lg3	93.lm_ll_44423	0
lg4	29.lm_ll_17602	18.27	lg5	99.nn_np_84814	31.55	lg3	99.lm_ll_151538	0.5
lg4	99.lm_ll_53455	18.27	lg5	96.nn_np_283560	31.55	lg3	96.lm_ll_320306	0.5
lg4	99.lm_ll_122081	18.27	lg5	97.hk_hk_150822	31.55	lg3	99.lm_ll_61716	0.5
lg4	69.lm_ll_122138	18.27	lg5	99.hk_hk_24112	32.56	lg3	99.lm_ll_112753	0.5
lg4	99.hk_hk_14720	18.27	lg5	99.nn_np_284468	32.56	lg3	99.lm_ll_122710	0.5
lg4	99.hk_hk_48152	18.27	lg5	99.nn_np_249985	32.56	lg3	99.lm_ll_49843	0.5
lg4	99.hk_hk_55502	18.27	lg5	97.hk_hk_112287	32.56	lg3	97.lm_ll_571485	0.5
lg4	90.lm_ll_666267	18.27	lg5	99.hk_hk_47104	32.56	lg3	99.lm_ll_45255	0.5
lg4	99.hk_hk_51062	18.27	lg5	99.nn_np_231333	32.56	lg3	8.lm_ll_186352	0.5
lg4	96.hk_hk_82646	19.28	lg5	97.hk_hk_89253	32.56	lg3	99.lm_ll_122179	1.01
lg4	97.hk_hk_112265	20.29	lg5	99.nn_np_103143	32.56	lg3	99.lm_ll_153324	1.01
lg4	68.lm_ll_62337	21.3	lg5	99.nn_np_298046	32.56	lg3	99.lm_ll_96526	1.01
lg4	96.lm_ll_332503	21.3	lg5	97.hk_hk_99277	32.56	lg3	8.lm_ll_134626	1.01
lg4	99.lm_ll_66563	21.3	lg5	99.nn_np_264456	32.56	lg3	99.lm_ll_102578	1.01
lg4	99.lm_ll_118982	21.3	lg5	99.hk_hk_49986	33.57	lg3	99.lm_ll_88636	1.01
lg4	99.hk_hk_5057	21.3	lg5	8.hk_hk_99041	33.57	lg3	96.lm_ll_298225	1.01
lg4	97.lm_ll_552169	22.31	lg5	97.nn_np_257421	34.58	lg3	96.nn_np_68749	1.01
lg4	96.lm_ll_381095	22.31	lg5	99.hk_hk_42361	35.59	lg3	96.nn_np_339710	1.01
lg4	6.lm_ll_151262	22.31	lg5	96.nn_np_317517	35.59	lg3	99.lm_ll_123785	1.01
lg4	96.lm_ll_205834	22.31	lg5	99.nn_np_213695	35.59	lg3	99.nn_np_157278	1.51
lg4	99.lm_ll_152153	22.31	lg5	97.hk_hk_144975	35.59	lg3	96.nn_np_304587	1.51
lg4	97.lm_ll_511411	22.31	lg5	99.nn_np_147931	37.61	lg3	99.lm_ll_84699	1.51
lg4	96.lm_ll_296963	22.31	lg5	97.hk_hk_22031	37.61	lg3	99.lm_ll_95931	2.01
lg4	99.lm_ll_153090	22.31	lg5	99.hk_hk_48618	37.61	lg3	96.lm_ll_178265	2.51
lg4	96.lm_ll_383769	23.32	lg5	99.hk_hk_45110	37.61	lg3	99.lm_ll_154766	3.02
lg4	97.lm_ll_544620	23.32	lg5	97.hk_hk_97055	38.62	lg3	96.lm_ll_379905	3.02
lg4	99.lm_ll_152732	23.32	lg5	99.hk_hk_20118	38.62	lg3	96.lm_ll_310073	3.52
lg4	97.lm_ll_405422	23.32	lg5	96.nn_np_342124	39.63	lg3	99.lm_ll_150007	3.52
lg4	99.lm_ll_113153	23.32	lg5	96.nn_np_347204	42.68	lg3	99.lm_ll_132748	3.52
lg4	97.lm_ll_471102	23.32	lg5	96.nn_np_244437	42.68	lg3	97.lm_ll_544619	3.52
lg4	99.lm_ll_133062	23.32	lg5	99.nn_np_293258	42.68	lg3	96.lm_ll_382176	4.02
lg4	99.lm_ll_35557	23.32	lg5	97.hk_hk_96233	42.68	lg3	99.nn_np_130417	4.02
lg4	99.lm_ll_119140	23.32	lg5	99.nn_np_73985	42.68	lg3	99.lm_ll_135941	4.52
lg4	99.lm_ll_153553	23.32	lg5	99.nn_np_130566	42.68	lg3	97.lm_ll_540349	5.03
lg4	96.lm_ll_322006	23.32	lg5	99.nn_np_279847	43.69	lg3	99.lm_ll_121802	5.53
lg4	96.lm_ll_350003	23.32	lg5	99.nn_np_281493	43.69	lg3	96.lm_ll_364437	5.53
lg4	99.lm_ll_138754	23.32	lg5	97.hk_hk_173970	43.69	lg3	99.lm_ll_138967	5.53
lg4	96.lm_ll_150540	23.32	lg5	96.nn_np_364540	44.7	lg3	90.lm_ll_703843	6.03
lg4	91.lm_ll_92111	23.32	lg5	99.hk_hk_54991	44.7	lg3	99.lm_ll_96678	6.03
lg4	99.lm_ll_95462	23.32	lg5	99.hk_hk_52225	44.7	lg3	99.nn_np_194113	6.53
lg4	96.lm_ll_364384	23.32	lg5	99.nn_np_277461	45.71	lg3	99.lm_ll_154667	7.54
lg4	96.lm_ll_383578	23.32	lg5	97.hk_hk_31210	45.71	lg3	99.nn_np_196908	8.05
lg4	96.lm_ll_299380	23.32	lg5	99.hk_hk_3948	45.71	lg3	99.nn_np_103196	8.05
lg4	96.hk_hk_155002	23.32	lg5	99.nn_np_223991	45.71	lg3	99.nn_np_282153	8.55
lg4	96.lm_ll_364692	24.33	lg5	99.nn_np_230872	45.71	lg3	99.nn_np_109405	8.55
lg4	97.lm_ll_261977	24.33	lg5	99.hk_hk_33153	45.71	lg3	99.nn_np_130611	8.55
lg4	99.lm_ll_78737	24.33	lg5	99.nn_np_152637	45.71	lg3	99.nn_np_227099	9.05
lg4	97.lm_ll_301624	24.33	lg5	99.nn_np_273657	45.71	lg3	99.nn_np_216507	9.05
lg4	97.lm_ll_516210	24.33	lg5	99.hk_hk_47105	45.71	lg3	99.nn_np_265601	9.55
lg4	97.lm_ll_392657	24.33	lg5	99.nn_np_237454	45.71	lg3	99.nn_np_291704	9.55
lg4	99.lm_ll_141893	24.33	lg5	99.nn_np_190487	45.71	lg3	99.nn_np_127356	9.55
lg4	96.lm_ll_198638	24.33	lg5	99.nn_np_108113	45.71	lg3	97.nn_np_104109	9.55
lg4	99.lm_ll_142913	24.33	lg5	99.hk_hk_30187	45.71	lg3	99.nn_np_265763	9.55
lg4	97.lm_ll_78952	24.33	lg5	99.hk_hk_33335	46.72	lg3	96.lm_ll_267704	10.06
lg4	96.lm_ll_339040	24.33	lg5	99.nn_np_195079	47.73	lg3	99.nn_np_263764	10.06
lg4	97.lm_ll_356598	24.33	lg5	99.nn_np_295252	47.73	lg3	91.nn_np_272827	10.06
lg4	96.lm_ll_363000	24.33	lg5	99.nn_np_260875	47.73	lg3	87.hk_hk_35101	10.56
lg4	97.lm_ll_541656	24.33	lg5	99.nn_np_296304	48.74	lg3	97.nn_np_331107	10.56
lg4	99.lm_ll_124132	24.33	lg5	96.hk_hk_131539	48.74	lg3	59.lm_ll_53175	10.56
lg4	99.lm_ll_119498	24.33	lg5	99.nn_np_179688	48.74	lg3	99.nn_np_292707	10.56
lg4	97.lm_ll_487876	24.33	lg5	97.hk_hk_23388	48.74	lg3	99.lm_ll_22182	10.56
lg4	91.lm_ll_69631	24.33	lg5	99.hk_hk_1943	48.74	lg3	97.nn_np_277420	10.56
lg4	97.lm_ll_211305	24.33	lg5	99.nn_np_294255	48.74	lg3	97.nn_np_331292	10.56
lg4	99.lm_ll_8721	24.33	lg5	99.hk_hk_35087	48.74	lg3	97.nn_np_331469	10.56
lg4	99.lm_ll_139666	24.33	lg5	96.nn_np_183114	48.74	lg3	97.nn_np_331094	10.56
lg4	99.lm_ll_45770	24.33	lg5	99.nn_np_141686	48.74	lg3	97.nn_np_325432	10.56
lg4	8.hk_hk_2893	24.33	lg5	99.hk_hk_42773	48.74	lg3	87.lm_ll_101201	10.56
lg4	99.lm_ll_94584	24.33	lg5	99.nn_np_210764	48.74	lg3	97.lm_ll_549578	10.56
lg4	99.hk_hk_47582	24.33	lg5	99.nn_np_249661	48.74	lg3	97.nn_np_82985	10.56
lg4	90.lm_ll_677577	25.34	lg5	99.hk_hk_21136	48.74	lg3	99.lm_ll_149751	10.56
lg4	99.lm_ll_13991	25.34	lg5	99.nn_np_292270	49.75	lg3	99.hk_hk_3801	10.56
lg4	99.lm_ll_129099	25.34	lg5	99.hk_hk_55025	49.75	lg3	97.nn_np_225274	10.56
lg4	96.hk_hk_145973	25.34	lg5	99.hk_hk_37877	50.76	lg3	99.hk_hk_17018	10.56
lg4	97.lm_ll_500122	25.34	lg5	99.hk_hk_50669	50.76	lg3	97.nn_np_331420	10.56
lg4	96.hk_hk_111874	25.34	lg5	97.hk_hk_178897	51.77	lg3	99.nn_np_199367	10.56
lg4	99.hk_hk_35791	25.34	lg5	99.hk_hk_52577	53.79	lg3	97.hk_hk_180025	11.06
lg4	96.hk_hk_26079	25.34	lg5	96.hk_hk_144687	53.79	lg3	97.hk_hk_178568	11.06
lg4	97.hk_hk_34308	25.34	lg5	99.hk_hk_43533	59.87	lg3	99.nn_np_94933	11.06
lg4	96.hk_hk_77347	25.34	lg5	97.hk_hk_176344	59.87	lg3	99.nn_np_291096	11.06
lg4	99.hk_hk_34681	25.34	lg5	97.hk_hk_43413	60.88	lg3	99.hk_hk_56139	11.06
lg4	96.hk_hk_127694	25.34	lg5	64.hk_hk_168697	61.89	lg3	96.nn_np_278867	11.06
lg4	96.lm_ll_354382	25.34	lg5	96.hk_hk_127621	61.89	lg3	99.nn_np_288957	11.06
lg4	99.lm_ll_130709	25.34	lg5	99.hk_hk_10040	61.89	lg3	77.lm_ll_83645	11.06
lg4	91.lm_ll_28968	25.34	lg5	96.hk_hk_23547	61.89	lg3	97.lm_ll_413419	11.06
lg4	78.lm_ll_449424	25.34	lg5	99.hk_hk_19341	61.89	lg3	99.lm_ll_142445	11.06
lg4	99.lm_ll_141201	25.34	lg5	99.nn_np_288752	63.91	lg3	99.nn_np_247615	11.06
lg4	90.lm_ll_557038	25.34	lg5	99.nn_np_296345	65.96	lg3	99.lm_ll_66888	11.06
lg4	96.lm_ll_346048	25.34	lg5	99.hk_hk_8583	65.96	lg3	73.lm_ll_12866	11.06
lg4	8.lm_ll_174396	25.34	lg5	97.nn_np_272361	66.97	lg3	99.lm_ll_143722	11.06
lg4	97.lm_ll_516150	25.34	lg5	90.hk_hk_197495	66.97	lg3	96.lm_ll_346447	11.56
lg4	97.lm_ll_526032	26.35	lg5	97.hk_hk_178935	66.97	lg3	99.nn_np_298677	11.56
lg4	99.lm_ll_150747	26.35	lg5	64.hk_hk_120690	66.97	lg3	99.lm_ll_1380	11.56
lg4	97.lm_ll_315157	27.36	lg5	99.nn_np_176806	66.97	lg3	99.nn_np_212250	11.56
lg4	90.lm_ll_737477	27.36	lg5	99.hk_hk_4906	67.98	lg3	99.lm_ll_153764	11.56
lg4	99.lm_ll_95852	27.36	lg5	99.hk_hk_1447	67.98	lg3	59.lm_ll_87375	11.56
lg4	90.lm_ll_515119	27.36	lg5	99.hk_hk_5097	67.98	lg3	96.lm_ll_321234	11.56
lg4	96.lm_ll_328235	27.36	lg5	99.nn_np_295293	70.02	lg3	96.lm_ll_328136	11.56
lg4	99.hk_hk_49494	27.36	lg5	99.nn_np_184493	70.02	lg3	97.lm_ll_561731	11.56
lg4	97.lm_ll_548056	27.36	lg5	64.hk_hk_89741	70.02	lg3	99.lm_ll_130139	11.56
lg4	97.lm_ll_376584	27.36	lg5	97.nn_np_126964	71.03	lg3	57.lm_ll_104559	11.56
lg4	97.lm_ll_504682	27.36	lg5	99.nn_np_276879	71.03	lg3	99.lm_ll_112442	11.56
lg4	99.lm_ll_154877	28.37	lg5	99.hk_hk_12959	71.03	lg3	57.lm_ll_86800	11.56
lg4	97.lm_ll_561712	29.38	lg5	99.hk_hk_45166	72.04	lg3	7.lm_ll_386224	11.56
lg4	99.hk_hk_19864	29.38	lg5	99.nn_np_274913	73.05	lg3	99.lm_ll_76547	11.56
lg4	99.hk_hk_50820	29.38	lg5	99.nn_np_284021	73.05	lg3	99.lm_ll_145647	11.56
[truncated: 8,899 more rows]
